# Supplementary material for: Defining the Innate Immune Responses for SARS-CoV-2-Human Macrophage Interactions
Source: Front Immunol. 2021 Oct 4;12:741502. doi: 10.3389/fimmu.2021.741502 (PMC8521106; doi:10.3389/fimmu.2021.741502)
Supplement: Supplementary file 7 [file Table_1.xlsx]

## Sheet: Fold Regulation
Position	Symbol	Up-Down Regulation (comparing to control group)
		MOI=0.001	MOI=0.01	MOI=0.1
A01	APCS	-2.99	-26.80	-1.31
A02	C3	3.01	228.45	6.03
A03	CASP1	-2.91	18.84	64.10
A04	CCL2	-2.60	81.33	8.59
A05	CCL5	1.14	-1.24	10.65
A06	CCR4	-2.99	-26.80	-1.31
A07	CCR5	-2.33	-7.80	-2.14
A08	CCR6	-5.10	-106.47	-5.34
A09	CCR8	-2.99	-26.80	-1.43
A10	CD14	-4.14	-21.32	1.64
A11	CD4	-3.46	-273.28	-1.64
A12	CD40	-4.44	-73.73	-1.16
B01	CD40LG	-6.55	-7.13	-1.31
B02	CD80	-2.87	-25.53	-3.20
B03	CD86	-1.68	18.84	-1.31
B04	CD8A	-27.68	-3.90	1.13
B05	CRP	-2.99	-26.80	-1.31
B06	CSF2	-2.97	-863.62	-3.80
B07	CXCL10	-1.30	1.53	-3.36
B08	CXCR3	-6.37	-37.90	-1.77
B09	DDX58	-1.85	-1.32	7.58
B10	FASLG	-4.53	-47.98	-1.38
B11	FOXP3	-5.39	-124.00	-2.69
B12	GATA3	-19.85	-554.19	-6.40
C01	HLA-A	2.91	-97.29	-1.31
C02	HLA-E	-1.28	-4.87	-2.73
C03	ICAM1	-2.28	137.73	107.80
C04	IFNA1	-1.77	-12.16	-1.31
C05	IFNAR1	-2.28	-12.25	-1.16
C06	IFNB1	-2.99	-26.80	-1.31
C07	IFNG	-8.06	-672.90	-11.78
C08	IFNGR1	-2.28	-2.47	1.81
C09	IL10	-2.64	-23.01	-2.34
C10	IL13	1.06	-26.25	-3.34
C11	IL17A	-2.99	-26.80	-1.31
C12	IL18	-3.61	-110.22	-1.77
D01	IL1A	9.31	-26.80	-1.31
D02	IL1B	-1.67	78.56	-1.31
D03	IL1R1	-1.72	40.11	8.53
D04	IL2	-3.46	-26.80	-1.31
D05	IL23A	-3.01	-11.83	-1.35
D06	IL4	-1.61	-8.42	-1.03
D07	IL5	-2.99	-26.80	-1.31
D08	IL6	-2.03	-7.33	-1.61
D09	CXCL8	-2.89	6.48	8.29
D10	IRAK1	-2.50	-11.19	-1.02
D11	IRF3	-3.25	-30.36	-1.68
D12	IRF7	-2.27	-10.81	1.30
E01	ITGAM	1.66	66.06	142.24
E02	JAK2	-1.13	34.20	11.33
E03	LY96	-1.66	45.12	29.49
E04	LYZ	-1.97	-5.29	-1.37
E05	MAPK1	-2.50	-3.69	1.58
E06	MAPK8	-2.93	-9.95	1.66
E07	MBL2	-2.66	-52.87	-1.96
E08	MPO	-22.02	-218.92	-1.18
E09	MX1	1.04	-1.02	28.49
E10	MYD88	-2.41	-6.70	1.17
E11	NFKB1	-3.95	-22.38	-1.75
E12	NFKBIA	-4.11	-19.76	-1.66
F01	NLRP3	78.75	-26.80	-1.31
F02	NOD1	-1.04	-22.69	-1.31
F03	NOD2	-3.66	20.05	114.74
F04	RAG1	-1.78	-24.15	-3.91
F05	RORC	-4.86	-1.02	9.73
F06	SLC11A1	-2.33	-15.83	1.16
F07	STAT1	-2.75	1.06	12.49
F08	STAT3	-2.45	-4.45	4.23
F09	STAT4	-3.87	-162.49	-2.07
F10	STAT6	-3.08	-36.36	-1.36
F11	TBX21	-5.10	-131.08	2.02
F12	TICAM1	-2.75	-16.96	1.68
G01	TLR1	-2.79	-26.80	-1.31
G02	TLR2	3.76	-28.33	-1.31
G03	TLR3	-2.59	-26.80	-1.31
G04	TLR4	-1.84	3.96	-5.23
G05	TLR5	-2.16	8.49	15.48
G06	TLR6	-2.06	6.00	41.13
G07	TLR7	-2.99	-26.80	-1.31
G08	TLR8	-1.83	-15.50	2.77
G09	TLR9	-2.38	-45.70	4.03
G10	TNF	-2.79	-6.43	-7.35
G11	TRAF6	-2.95	-40.34	-1.53
G12	TYK2	-2.70	-15.94	2.02
H01	ACTB	15.66	-1.85	-1.98
H02	B2M	-1.06	-47.32	-1.31
H03	GAPDH	-2.57	7412.53	2022.93
H04	HPRT1	-2.79	-98.65	-7.88
H05	RPLP0	-2.06	2.27	14.24
