# Supplementary material for: Defining the Innate Immune Responses for SARS-CoV-2-Human Macrophage Interactions
Source: Front Immunol. 2021 Oct 4;12:741502. doi: 10.3389/fimmu.2021.741502 (PMC8521106; doi:10.3389/fimmu.2021.741502)
Supplement: Supplementary file 8 [file Table_2.xlsx]

## Sheet: Sheet1
	Gene symbol	Fold change	p-value
A01	APCS	-1.11	0.477828
A02	C3	23.87	0.111715
A03	CASP1	2.25	0.550936
A04	CCL2	-11.06	0.289685
A05	CCL5	-1.28	0.601361
A06	CCR4	-1.11	0.477828
A07	CCR5	-3.69	0.492766
A08	CCR6	1.4	0.352447
A09	CCR8	2.34	0.369266
A10	CD14	6.46	0.264029
A11	CD4	62.79	0.270723
A12	CD40	55.23	0.325145
B01	CD40LG	-1.11	0.477828
B02	CD80	13.66	0.141187
B03	CD86	5.77	0.049719
B04	CD8A	-2.2	0.444971
B05	CRP	1.23	0.471035
B06	CSF2	-1.91	0.944345
B07	CXCL10	-10.87	0.335014
B08	CXCR3	1.7	0.334093
B09	DDX58	64.78	0.184012
B10	FASLG	4.6	0.207013
B11	FOXP3	2.06	0.466339
B12	GATA3	1.7	0.448026
C01	HLA-A	2.8	0.243606
C02	HLA-E	23.06	0.068061
C03	ICAM1	1.9	0.336222
C04	IFNA1	6.78	0.100815
C05	IFNAR1	1	0.45384
C06	IFNB1	1.94	0.387669
C07	IFNG	-2.21	0.428643
C08	IFNGR1	26.77	0.186984
C09	IL10	-1.07	0.610781
C10	IL13	7.06	0.065718
C11	IL17A	2.52	0.390144
C12	IL18	8.77	0.268855
D01	IL1A	-1.11	0.477828
D02	IL1B	18.22	0.343826
D03	IL1R1	1.33	0.338077
D04	IL2	2.51	0.399749
D05	IL23A	1.08	0.396215
D06	IL4	7.82	0.095197
D07	IL5	1.19	0.472197
D08	IL6	-2.54	0.508292
D09	CXCL8	5.77	0.277978
D10	IRAK1	3.09	0.303489
D11	IRF3	3.31	0.349491
D12	IRF7	98.18	0.261763
E01	ITGAM	6.31	0.199596
E02	JAK2	1.61	0.590886
E03	LY96	-1.78	0.936666
E04	LYZ	-1.49	0.770463
E05	MAPK1	-1.59	0.670188
E06	MAPK8	-2.37	0.697161
E07	MBL2	1.73	0.695064
E08	MPO	1.8	0.337991
E09	MX1	19.53	0.233476
E10	MYD88	4.81	0.238688
E11	NFKB1	-1.58	0.755685
E12	NFKBIA	10.04	0.26161
F01	NLRP3	4.07	0.177937
F02	NOD1	34.91	0.359189
F03	NOD2	-1.64	0.722486
F04	RAG1	1.74	0.22643
F05	RORC	-2.78	0.506031
F06	SLC11A1	1.97	0.364527
F07	STAT1	-2.84	0.74774
F08	STAT3	1.26	0.411133
F09	STAT4	1.84	0.31074
F10	STAT6	1.16	0.436614
F11	TBX21	5.53	0.291827
F12	TICAM1	10.36	0.29138
G01	TLR1	-1.11	0.477828
G02	TLR2	6.92	0.178443
G03	TLR3	-8.07	0.272475
G04	TLR4	-5.42	0.068468
G05	TLR5	-1.73	0.788066
G06	TLR6	-1.39	0.420969
G07	TLR7	-1.11	0.477828
G08	TLR8	2.25	0.340408
G09	TLR9	9.53	0.268524
G10	TNF	-7.4	0.305608
G11	TRAF6	1.22	0.42559
G12	TYK2	3.67	0.292818
H01	ACTB	23.63	0.209567
H02	B2M	1.7	0.383597
H03	GAPDH	-3.98	0.336381
H04	HPRT1	-2.49	0.465031
H05	RPLP0	-1.71	0.611773
