# Supplementary material for: Defining the Innate Immune Responses for SARS-CoV-2-Human Macrophage Interactions
Source: Front Immunol. 2021 Oct 4;12:741502. doi: 10.3389/fimmu.2021.741502 (PMC8521106; doi:10.3389/fimmu.2021.741502)
Supplement: Supplementary file 9 [file Table_3.xlsx]

## Sheet: Sheet1
	Day 1		Day 3		Day 5
	Fold Regulation	p-value	Fold Regulation	p-value	Fold Regulation	p-value
APCS	2.33	0.368462	1.14	0.608037	-16.3	0.373928
C3	-1.48	0.31138	6.64	0.76973	-2.49	0.19467
CASP1	1.64	0.317045	1.96	0.843649	-1.49	0.330334
CCL2	3.17	0.321448	-1.36	0.331148	2.84	0.647979
CCL5	2.52	0.250414	-1.13	0.522179	1.03	0.451393
CCR4	2.33	0.368462	1.14	0.608037	1.52	0.901034
CCR5	2.31	0.35432	-1.39	0.004763	1.8	0.258777
CCR6	1.4	0.388789	1.04	0.623709	-15.93	0.37273
CCR8	1.68	0.38071	1.33	0.623382	2.15	0.176602
CD14	2.1	0.373106	-1.1	0.434135	1.03	0.987923
CD4	1.42	0.478578	2.78	0.807621	-3.88	0.241039
CD40	1.48	0.401064	4.39	0.629001	-22.78	0.251649
CD40LG	3.16	0.598601	2.38	0.622549	-1	0.715912
CD80	1.26	0.667232	2.57	0.53887	-2	0.387875
CD86	1.07	0.602203	2.99	0.517891	-12.1	0.373784
CD8A	1.18	0.575851	-1.36	0.391739	-4.38	0.363249
CRP	2.33	0.368462	1.14	0.608037	2.15	0.176602
CSF2	2.26	0.370064	-1.54	0.092692	1.25	0.755488
CXCL10	1.32	0.846979	-2.66	0.375438	-1.02	0.502973
CXCR3	-1.05	0.713424	-2.01	0.305871	-1.24	0.472157
DDX58	-1.67	0.426943	2.58	0.619685	-1.6	0.791159
FASLG	1.75	0.346949	1.39	0.81719	-2.73	0.295093
FOXP3	2.04	0.362013	1.2	0.70148	-22.68	0.372426
GATA3	1.31	0.478826	-1.53	0.225436	-36.76	0.319121
HLA-A	1.78	0.842525	18.5	0.846468	-3.05	0.363375
HLA-E	-1.24	0.899374	6.59	0.960561	-5.29	0.497455
ICAM1	1.62	0.419511	1.68	0.935458	2.42	0.463044
IFNA1	2.91	0.182274	1.23	0.421967	-1.49	0.401415
IFNAR1	1.68	0.36948	1	0.71861	2.64	0.170224
IFNB1	2.2	0.377097	1.13	0.632217	-3.99	0.37578
IFNG	2.73	0.353312	-1.23	0.378931	-3.75	0.371872
IFNGR1	1.08	0.817951	1.3	0.456814	-2.54	0.611578
IL10	3.1	0.34149	1.33	0.115209	3.62	0.223331
IL13	-1.23	0.490791	-1.24	0.530668	-2.8	0.376891
IL17A	2.13	0.379894	1.14	0.608037	-2.52	0.381437
IL18	1.11	0.409616	1.49	0.939339	-3.56	0.902668
IL1A	2.07	0.980657	2.67	0.728992	1.95	0.203875
IL1B	-2.96	0.82852	5.64	0.782957	-1.29	0.90861
IL1R1	2	0.200112	2.06	0.733394	-2.35	0.295603
IL2	1.01	0.946292	-1.54	0.293536	2.12	0.188323
IL23A	1.48	0.416846	-1.45	0.284108	-1.41	0.461329
IL4	1.88	0.416286	1.15	0.585292	1.09	0.504771
IL5	2.33	0.368462	1.1	0.732096	1.48	0.971345
IL6	3.51	0.323762	-1.17	0.3466	2.32	0.914726
CXCL8	3.89	0.08265	1.16	0.652952	1.39	0.881077
IRAK1	1.43	0.505797	-1.36	0.342621	-1.6	0.489749
IRF3	1.33	0.313717	1.5	0.95373	-2.3	0.583918
IRF7	3.41	0.693341	2.3	0.944586	-7.8	0.377224
ITGAM	-1	0.980417	5.5	0.537172	5.27	0.389882
JAK2	1.3	0.822893	2.59	0.603742	-2.6	0.354062
LY96	2.57	0.229202	1.16	0.828295	-1.05	0.381509
LYZ	1.63	0.135952	-1.13	0.513818	1.23	0.514937
MAPK1	1.65	0.407582	-1.27	0.336104	2.28	0.395817
MAPK8	1.62	0.425418	-1.36	0.229481	1.22	0.604877
MBL2	1.49	0.466936	1.11	0.541306	-3.15	0.377299
MPO	1.57	0.439467	-1.11	0.51331	1.14	0.743147
MX1	-1.44	0.299942	-1.72	0.404806	2.68	0.56379
MYD88	-1.3	0.67474	1.18	0.932551	-1.33	0.557449
NFKB1	1.65	0.380423	-1.18	0.338234	1.51	0.430723
NFKBIA	1.18	0.838767	1.28	0.889664	-1.01	0.828034
NLRP3	1.74	0.659433	8.84	0.975644	-7.41	0.150548
NOD1	-1.22	0.842318	5.11	0.816312	-3.65	0.47139
NOD2	1.31	0.488346	-1.05	0.635071	1.75	0.379999
RAG1	1.41	0.413847	-1.05	0.569062	-1.27	0.329665
RORC	1.44	0.40768	-1.25	0.249369	-2.98	0.375304
SLC11A1	4.51	0.268909	1.93	0.036231	4.63	0.094085
STAT1	1.58	0.439164	-1.63	0.25486	4.1	0.709963
STAT3	1.88	0.387256	-1.28	0.369169	2.59	0.544758
STAT4	2.51	0.362389	1.49	0.048573	2.38	0.337327
STAT6	1.49	0.429072	-2.16	0.091042	1.71	0.436169
TBX21	-2.13	0.338616	1.72	0.835165	-2.38	0.403789
TICAM1	2.27	0.442242	1.04	0.690096	-1.2	0.474362
TLR1	2	0.390754	-1.07	0.654844	2.15	0.176602
TLR2	1.95	0.893419	9.23	0.930649	-1.53	0.987217
TLR3	-1.61	0.47249	-1.65	0.287175	-2.46	0.348512
TLR4	-3.29	0.522803	-1.24	0.489953	-5.16	0.309005
TLR5	-1.39	0.352207	-1.45	0.375953	-1.3	0.351727
TLR6	-1.34	0.297615	-1.86	0.410838	3.52	0.485644
TLR7	2.23	0.373831	-1.87	0.231348	-6.9	0.374264
TLR8	-1.08	0.645171	-1.4	0.484494	1.68	0.304719
TLR9	1.05	0.800801	-1.58	0.411743	1.33	0.4545
TNF	3.2	0.334677	-1.56	0.037851	1.62	0.413723
TRAF6	1.46	0.421638	-1.19	0.373129	-1.28	0.457364
TYK2	2.28	0.376101	-1.35	0.35999	1.88	0.384294
ACTB	1.35	0.642298	16.16	0.960287	-1.17	0.455226
B2M	1.02	0.930264	8.23	0.640586	-14.45	0.733101
GAPDH	-1.47	0.774281	-1	0.868893	8.19	0.983095
HPRT1	1	0.091129	1	0.399442	1	0.337502
RPLP0	-1.24	0.388119	-1.18	0.474364	5.64	0.3519
