# Supplementary material for: Defining the Innate Immune Responses for SARS-CoV-2-Human Macrophage Interactions
Source: Front Immunol. 2021 Oct 4;12:741502. doi: 10.3389/fimmu.2021.741502 (PMC8521106; doi:10.3389/fimmu.2021.741502)
Supplement: Supplementary file 11 [file Table_5.xlsx]

## Sheet: Day 1
Accession	Description	Gene_Names	MockD1-1	MockD1-2	MockD1-3	MockD1-4	SARS-CoV-2D1-1	SARS-CoV-2D1-2	SARS-CoV-2D1-3	SARS-CoV-2D1-4	p-value(SARS-CoV-2-D1 vs. Mock-D1)	Fold-Change(SARS-CoV-2-D1 vs. Mock-D1)	Fold-Change(SARS-CoV-2-D1 vs. Mock-D1) (Description)
P49643	DNA primase large subunit OS=Homo sapiens OX=9606 GN=PRIM2 PE=1 SV=2	PRIM2	3206.42	1303.01	884.288	7.22631	13644.9	14332.8	10512.9	14147.7	0.0443007	32.3077	SARS-CoV-2-D1 up vs Mock-D1
P43007	Neutral amino acid transporter A OS=Homo sapiens OX=9606 GN=SLC1A4 PE=1 SV=1	SLC1A4	42930.9	44874.6	34851.9	46765.6	638994	717983	545582	582671	8.43063e-08	14.6806	SARS-CoV-2-D1 up vs Mock-D1
O94992	Protein HEXIM1 OS=Homo sapiens OX=9606 GN=HEXIM1 PE=1 SV=1	HEXIM1	8014.69	8772.95	12015.8	28241.1	119402	186588	103985	102107	0.000363929	9.97846	SARS-CoV-2-D1 up vs Mock-D1
O15047	Histone-lysine N-methyltransferase SETD1A OS=Homo sapiens OX=9606 GN=SETD1A PE=1 SV=3	SETD1A	28386.3	31287.6	30120.6	30195.9	403250	406760	199019	212662	2.60556e-05	9.62833	SARS-CoV-2-D1 up vs Mock-D1
Q99541	Perilipin-2 OS=Homo sapiens OX=9606 GN=PLIN2 PE=1 SV=2	PLIN2	200555	181566	286305	334410	2.27799e+06	1.96548e+06	2.00731e+06	1.74853e+06	9.69437e-06	8.19375	SARS-CoV-2-D1 up vs Mock-D1
Q9NZJ7	Mitochondrial carrier homolog 1 OS=Homo sapiens OX=9606 GN=MTCH1 PE=1 SV=1	MTCH1	5754.92	0	7177.42	6882.23	125897	85819.5	30429.4	24393.7	0.00689108	8.0934	SARS-CoV-2-D1 up vs Mock-D1
Q8N2F6	Armadillo repeat-containing protein 10 OS=Homo sapiens OX=9606 GN=ARMC10 PE=1 SV=1	ARMC10	7045.95	8316.04	9157.5	11194.6	102552	85311.9	53259.6	40689.4	0.000132409	7.49546	SARS-CoV-2-D1 up vs Mock-D1
P63167	Dynein light chain 1, cytoplasmic OS=Homo sapiens OX=9606 GN=DYNLL1 PE=1 SV=1	DYNLL1	150647	132945	115715	139435	1.30989e+06	1.37636e+06	623574	703421	9.5622e-05	7.03346	SARS-CoV-2-D1 up vs Mock-D1
P09936	Ubiquitin carboxyl-terminal hydrolase isozyme L1 OS=Homo sapiens OX=9606 GN=UCHL1 PE=1 SV=2	UCHL1	35541.1	60250.5	21746.3	55939.9	356894	294695	250676	131736	0.00134706	6.04272	SARS-CoV-2-D1 up vs Mock-D1
Q96QG7	Myotubularin-related protein 9 OS=Homo sapiens OX=9606 GN=MTMR9 PE=1 SV=1	MTMR9	639.395	0	6371.19	62.0787	843.357	974.475	36293	5907.44	0.304823	5.76134	SARS-CoV-2-D1 up vs Mock-D1
Q587I9	Vesicle transport protein SFT2C OS=Homo sapiens OX=9606 GN=SFT2D3 PE=2 SV=1	SFT2D3	30832.9	25765.1	15548.2	35197.9	211276	217511	110578	86298	0.00106079	5.6356	SARS-CoV-2-D1 up vs Mock-D1
Q9Y2D5	A-kinase anchor protein 2 OS=Homo sapiens OX=9606 GN=AKAP2 PE=1 SV=3	AKAP2	22955.7	14558.2	28069.2	15934.5	179574	178316	69221.8	65957.4	0.00171823	5.59234	SARS-CoV-2-D1 up vs Mock-D1
Q9NUQ2	1-acyl-sn-glycerol-3-phosphate acyltransferase epsilon OS=Homo sapiens OX=9606 GN=AGPAT5 PE=1 SV=3	AGPAT5	2935.06	10352.3	4369.7	6968.58	29159.5	41914	17424.1	42129.4	0.00247431	5.58028	SARS-CoV-2-D1 up vs Mock-D1
Q9H2J4	Phosducin-like protein 3 OS=Homo sapiens OX=9606 GN=PDCL3 PE=1 SV=1	PDCL3	7641.04	18391.1	15645.9	24031.9	114773	108151	69076.3	56835.5	0.00124867	5.51084	SARS-CoV-2-D1 up vs Mock-D1
Q15714	TSC22 domain family protein 1 OS=Homo sapiens OX=9606 GN=TSC22D1 PE=1 SV=3	TSC22D1	29283.5	30601.3	14757.9	33011.6	143827	143338	137169	136752	0.000100937	5.45549	SARS-CoV-2-D1 up vs Mock-D1
Q96F63	Coiled-coil domain-containing protein 97 OS=Homo sapiens OX=9606 GN=CCDC97 PE=1 SV=1	CCDC97	18674.5	22444.7	7938.56	9053.31	73562.3	84715.1	84005.2	48730	0.00112803	5.39451	SARS-CoV-2-D1 up vs Mock-D1
P15090	Fatty acid-binding protein, adipocyte OS=Homo sapiens OX=9606 GN=FABP4 PE=1 SV=3	FABP4	9418.59	11683.1	15808.7	11048.3	59297.9	59564	57927	60866.4	5.80065e-06	5.04528	SARS-CoV-2-D1 up vs Mock-D1
Q15811	Intersectin-1 OS=Homo sapiens OX=9606 GN=ITSN1 PE=1 SV=3	ITSN1	17807.3	32716.7	24468.7	23049.6	169249	147028	84225	94886.6	0.00026157	4.96001	SARS-CoV-2-D1 up vs Mock-D1
Q8N8N7	Prostaglandin reductase 2 OS=Homo sapiens OX=9606 GN=PTGR2 PE=1 SV=1	PTGR2	7225.92	16133.2	9477.42	2578.81	58884.9	38726.1	25179.5	23926.1	0.0125342	4.68599	SARS-CoV-2-D1 up vs Mock-D1
Q9BV68	E3 ubiquitin-protein ligase RNF126 OS=Homo sapiens OX=9606 GN=RNF126 PE=1 SV=2	RNF126	26034.7	14239.2	41605.5	26168.8	95144.1	156006	142438	89262.4	0.00106322	4.65009	SARS-CoV-2-D1 up vs Mock-D1
O60427	Acyl-CoA (8-3)-desaturase OS=Homo sapiens OX=9606 GN=FADS1 PE=1 SV=3	FADS1	10018.1	7518.63	15548.1	16671	76228.6	53400.5	43169.9	51730.5	0.000459312	4.64523	SARS-CoV-2-D1 up vs Mock-D1
Q16678	Cytochrome P450 1B1 OS=Homo sapiens OX=9606 GN=CYP1B1 PE=1 SV=2	CYP1B1	88422.9	101365	77660.2	80429.1	481445	462692	305026	356833	1.79265e-05	4.56189	SARS-CoV-2-D1 up vs Mock-D1
O95273	Cyclin-D1-binding protein 1 OS=Homo sapiens OX=9606 GN=CCNDBP1 PE=1 SV=2	CCNDBP1	2003.53	3903.33	4670.43	1635.78	12362.8	13930.3	9657.15	15386.2	0.00144522	4.54921	SARS-CoV-2-D1 up vs Mock-D1
Q9BQ67	Glutamate-rich WD repeat-containing protein 1 OS=Homo sapiens OX=9606 GN=GRWD1 PE=1 SV=1	GRWD1	47842.1	35320.1	12128.9	26088.7	147159	152173	104831	96912.4	0.00305055	4.54174	SARS-CoV-2-D1 up vs Mock-D1
P42830	C-X-C motif chemokine 5 OS=Homo sapiens OX=9606 GN=CXCL5 PE=1 SV=1	CXCL5	77746.6	93223.3	78971.8	65965.4	364682	380323	357895	312271	1.75804e-06	4.50132	SARS-CoV-2-D1 up vs Mock-D1
Q49AM1	Transcription termination factor 2, mitochondrial OS=Homo sapiens OX=9606 GN=MTERF2 PE=1 SV=2	MTERF2	11742.8	11501.6	13395.6	10968.9	57678.3	67516.5	58739.7	35224.7	5.46333e-05	4.48886	SARS-CoV-2-D1 up vs Mock-D1
Q9NWV8	BRISC and BRCA1-A complex member 1 OS=Homo sapiens OX=9606 GN=BABAM1 PE=1 SV=1	BABAM1	13677.5	17690.5	42734.8	38966	153109	170259	88570.6	69467	0.00568618	4.46675	SARS-CoV-2-D1 up vs Mock-D1
Q99436	Proteasome subunit beta type-7 OS=Homo sapiens OX=9606 GN=PSMB7 PE=1 SV=1	PSMB7	29592.3	36445.9	31449.1	37627.8	258215	223466	124846	68427.8	0.00292751	4.43317	SARS-CoV-2-D1 up vs Mock-D1
P55211	Caspase-9 OS=Homo sapiens OX=9606 GN=CASP9 PE=1 SV=3	CASP9	39967.2	32452.6	30919.9	47830	271433	243238	124312	87191.6	0.0021944	4.39488	SARS-CoV-2-D1 up vs Mock-D1
P24928	DNA-directed RNA polymerase II subunit RPB1 OS=Homo sapiens OX=9606 GN=POLR2A PE=1 SV=2	POLR2A	23134.2	23227.4	28336.7	17304.2	108785	119291	66246.5	78866.4	0.000186868	4.00515	SARS-CoV-2-D1 up vs Mock-D1
Q9BS40	Latexin OS=Homo sapiens OX=9606 GN=LXN PE=1 SV=2	LXN	50405	40613.4	25904.8	54243.7	176000	193506	117684	169698	0.000468229	3.92132	SARS-CoV-2-D1 up vs Mock-D1
Q9UPY5	Cystine/glutamate transporter OS=Homo sapiens OX=9606 GN=SLC7A11 PE=1 SV=1	SLC7A11	2165.42	3455.02	0	876.893	34046.5	31742.4	1925.51	1263.33	0.276664	3.82499	SARS-CoV-2-D1 up vs Mock-D1
O75420	GRB10-interacting GYF protein 1 OS=Homo sapiens OX=9606 GN=GIGYF1 PE=1 SV=2	GIGYF1	8883.68	2591.35	6562.66	1633.18	15280.9	16400.3	16904.2	12462.6	0.0154959	3.82466	SARS-CoV-2-D1 up vs Mock-D1
Q9GZU8	PSME3-interacting protein OS=Homo sapiens OX=9606 GN=PSME3IP1 PE=1 SV=1	PSME3IP1	38524.8	40805.4	46796	23767.1	174134	180315	107989	105837	0.000679221	3.78506	SARS-CoV-2-D1 up vs Mock-D1
Q96RE7	Nucleus accumbens-associated protein 1 OS=Homo sapiens OX=9606 GN=NACC1 PE=1 SV=1	NACC1	8826.29	8317.48	8423.61	7082.86	31750.1	36259.8	24148.2	32184.9	1.0183e-05	3.78057	SARS-CoV-2-D1 up vs Mock-D1
Q96C90	Protein phosphatase 1 regulatory subunit 14B OS=Homo sapiens OX=9606 GN=PPP1R14B PE=1 SV=3	PPP1R14B	17125.6	16514.7	23773.5	19796.1	67313.5	90156.1	65015.4	67585.4	2.25721e-05	3.76222	SARS-CoV-2-D1 up vs Mock-D1
Q9H2V7	Protein spinster homolog 1 OS=Homo sapiens OX=9606 GN=SPNS1 PE=1 SV=1	SPNS1	47280.7	55970.7	64327.2	66414.9	300964	271548	163504	157648	0.000403637	3.69461	SARS-CoV-2-D1 up vs Mock-D1
Q8IVB4	Sodium/hydrogen exchanger 9 OS=Homo sapiens OX=9606 GN=SLC9A9 PE=1 SV=1	SLC9A9	8741.02	12947.9	11130.5	13627.5	31317.7	32267.6	44309.9	68913.8	0.00079902	3.66157	SARS-CoV-2-D1 up vs Mock-D1
Q13501	Sequestosome-1 OS=Homo sapiens OX=9606 GN=SQSTM1 PE=1 SV=1	SQSTM1	641172	672887	627526	582826	2.92022e+06	2.97378e+06	1.82586e+06	1.76704e+06	0.000115261	3.65038	SARS-CoV-2-D1 up vs Mock-D1
Q8IWB1	Inositol 1,4,5-trisphosphate receptor-interacting protein OS=Homo sapiens OX=9606 GN=ITPRIP PE=1 SV=1	ITPRIP	29495.7	26862.1	32892.4	41090.8	159387	162956	75567.6	96275.2	0.000864905	3.64467	SARS-CoV-2-D1 up vs Mock-D1
O15085	Rho guanine nucleotide exchange factor 11 OS=Homo sapiens OX=9606 GN=ARHGEF11 PE=1 SV=1	ARHGEF11	27014.5	25290.3	8274.46	1.34413	13759.8	21607.9	20860.5	204.891	0.645228	3.59606	SARS-CoV-2-D1 up vs Mock-D1
Q9GZU1	Mucolipin-1 OS=Homo sapiens OX=9606 GN=MCOLN1 PE=1 SV=1	MCOLN1	53424	90808.4	85473.3	87623.2	311836	403584	228560	199940	0.000754861	3.54701	SARS-CoV-2-D1 up vs Mock-D1
Q9BV86	N-terminal Xaa-Pro-Lys N-methyltransferase 1 OS=Homo sapiens OX=9606 GN=NTMT1 PE=1 SV=3	NTMT1	46703.2	46859.8	48190.2	14502.9	179010	200019	90812	73877.9	0.0166833	3.54007	SARS-CoV-2-D1 up vs Mock-D1
Q9Y697	Cysteine desulfurase, mitochondrial OS=Homo sapiens OX=9606 GN=NFS1 PE=1 SV=3	NFS1	3521.29	4956.26	3668.96	4538.5	23339.5	23663.4	11157.6	7301.15	0.00576473	3.5274	SARS-CoV-2-D1 up vs Mock-D1
O95801	Tetratricopeptide repeat protein 4 OS=Homo sapiens OX=9606 GN=TTC4 PE=1 SV=3	TTC4	50265.3	66676	47076.4	52171.2	231834	205251	210636	122640	0.000249865	3.49574	SARS-CoV-2-D1 up vs Mock-D1
Q9Y2U5	Mitogen-activated protein kinase kinase kinase 2 OS=Homo sapiens OX=9606 GN=MAP3K2 PE=1 SV=2	MAP3K2	28673	16649.2	19144.2	18619.9	88640.2	93620.3	63307.3	47947.2	0.000706448	3.48806	SARS-CoV-2-D1 up vs Mock-D1
Q96AH8	Ras-related protein Rab-7b OS=Homo sapiens OX=9606 GN=RAB7B PE=1 SV=1	RAB7B	32173.6	35514.7	27960.1	42754.7	158843	117359	105636	102134	8.81797e-05	3.48345	SARS-CoV-2-D1 up vs Mock-D1
O00291	Huntingtin-interacting protein 1 OS=Homo sapiens OX=9606 GN=HIP1 PE=1 SV=5	HIP1	8701.2	11187.6	5379.57	11190.7	31494.2	38341.5	25876.6	26632.6	0.000711451	3.45203	SARS-CoV-2-D1 up vs Mock-D1
Q92917	G-patch domain and KOW motifs-containing protein OS=Homo sapiens OX=9606 GN=GPKOW PE=1 SV=2	GPKOW	9826.22	21578.2	26170.5	17693.9	101153	42811.5	68405.4	46501.1	0.00527657	3.44162	SARS-CoV-2-D1 up vs Mock-D1
P21730	C5a anaphylatoxin chemotactic receptor 1 OS=Homo sapiens OX=9606 GN=C5AR1 PE=1 SV=2	C5AR1	1.2769e+06	1.54601e+06	1.70356e+06	1.5221e+06	5.79289e+06	6.29321e+06	4.65845e+06	4.11841e+06	3.85321e-05	3.41894	SARS-CoV-2-D1 up vs Mock-D1
P30260	Cell division cycle protein 27 homolog OS=Homo sapiens OX=9606 GN=CDC27 PE=1 SV=2	CDC27	7818.78	13288	5264.82	4908.65	36249.3	33789.6	22028.4	13192.5	0.00958415	3.39322	SARS-CoV-2-D1 up vs Mock-D1
P06493	Cyclin-dependent kinase 1 OS=Homo sapiens OX=9606 GN=CDK1 PE=1 SV=3	CDK1	15221.8	12546	18294.1	19760.7	75775.8	59940.1	42137.4	47077.3	0.000322436	3.37995	SARS-CoV-2-D1 up vs Mock-D1
P07204	Thrombomodulin OS=Homo sapiens OX=9606 GN=THBD PE=1 SV=2	THBD	81775.5	70305.7	98976.6	128056	330503	351193	291600	280085	0.000126668	3.37725	SARS-CoV-2-D1 up vs Mock-D1
Q9BX69	Caspase recruitment domain-containing protein 6 OS=Homo sapiens OX=9606 GN=CARD6 PE=1 SV=2	CARD6	24101.1	35259.6	35191.5	37902	136099	123927	91914.4	91420.8	0.000161942	3.34394	SARS-CoV-2-D1 up vs Mock-D1
P01130	Low-density lipoprotein receptor OS=Homo sapiens OX=9606 GN=LDLR PE=1 SV=1	LDLR	58120	34119.5	39996.8	56499.8	206256	208880	112498	114265	0.00149057	3.33419	SARS-CoV-2-D1 up vs Mock-D1
P29966	Myristoylated alanine-rich C-kinase substrate OS=Homo sapiens OX=9606 GN=MARCKS PE=1 SV=4	MARCKS	1.28294e+06	1.1275e+06	2.08939e+06	1.29268e+06	6.59919e+06	7.04075e+06	2.57891e+06	3.89967e+06	0.00466102	3.30701	SARS-CoV-2-D1 up vs Mock-D1
A8MVX0	Rho guanine nucleotide exchange factor 33 OS=Homo sapiens OX=9606 GN=ARHGEF33 PE=2 SV=2	ARHGEF33	82566.3	53928.4	61875.8	28619.5	210074	169553	156500	163089	0.0022401	3.27683	SARS-CoV-2-D1 up vs Mock-D1
Q9Y6A9	Signal peptidase complex subunit 1 OS=Homo sapiens OX=9606 GN=SPCS1 PE=1 SV=5	SPCS1	90511.2	75540.3	92081.5	79236.7	196371	186635	1.09877e+06	136615	0.0478932	3.24059	SARS-CoV-2-D1 up vs Mock-D1
Q96BR1	Serine/threonine-protein kinase Sgk3 OS=Homo sapiens OX=9606 GN=SGK3 PE=1 SV=1	SGK3	27043.2	29254.4	31809.5	30432.9	105917	104775	97297	78103	5.66754e-06	3.23936	SARS-CoV-2-D1 up vs Mock-D1
O15229	Kynurenine 3-monooxygenase OS=Homo sapiens OX=9606 GN=KMO PE=1 SV=2	KMO	17306.9	16701.4	21023.7	21006.8	121414	64481.2	45664.1	38244.2	0.00429046	3.21699	SARS-CoV-2-D1 up vs Mock-D1
Q96FZ7	Charged multivesicular body protein 6 OS=Homo sapiens OX=9606 GN=CHMP6 PE=1 SV=3	CHMP6	107620	86910.5	100019	91132.2	387902	407533	217683	259028	0.000352579	3.19767	SARS-CoV-2-D1 up vs Mock-D1
O14734	Acyl-coenzyme A thioesterase 8 OS=Homo sapiens OX=9606 GN=ACOT8 PE=1 SV=1	ACOT8	127459	94445.5	68817.6	130301	475957	432006	247079	218019	0.00336338	3.18271	SARS-CoV-2-D1 up vs Mock-D1
Q7Z2W9	39S ribosomal protein L21, mitochondrial OS=Homo sapiens OX=9606 GN=MRPL21 PE=1 SV=2	MRPL21	30269	45698.9	50500.3	23344.4	129331	149720	123266	69482.1	0.00338242	3.17562	SARS-CoV-2-D1 up vs Mock-D1
Q9GZM5	Protein YIPF3 OS=Homo sapiens OX=9606 GN=YIPF3 PE=1 SV=1	YIPF3	49625.2	59728.2	55459.3	60128.8	203187	268030	134337	135982	0.000558426	3.16741	SARS-CoV-2-D1 up vs Mock-D1
Q8NEQ5	Transmembrane protein C1orf162 OS=Homo sapiens OX=9606 GN=C1orf162 PE=2 SV=1	C1orf162	111171	123020	79400.7	128733	495226	524172	237481	225751	0.00390596	3.15874	SARS-CoV-2-D1 up vs Mock-D1
Q99543	DnaJ homolog subfamily C member 2 OS=Homo sapiens OX=9606 GN=DNAJC2 PE=1 SV=4	DNAJC2	40585.4	31714.6	49475.9	50149.6	156766	191819	113576	91304.7	0.00113744	3.14346	SARS-CoV-2-D1 up vs Mock-D1
Q9NP81	Serine--tRNA ligase, mitochondrial OS=Homo sapiens OX=9606 GN=SARS2 PE=1 SV=1	SARS2	8118.36	18121.4	20235.9	19665.5	63063.4	61602.4	45846.3	31630.4	0.00562012	3.13201	SARS-CoV-2-D1 up vs Mock-D1
Q8N183	NADH dehydrogenase [ubiquinone] 1 alpha subcomplex assembly factor 2 OS=Homo sapiens OX=9606 GN=NDUFAF2 PE=1 SV=1	NDUFAF2	35460.9	32631	38704.6	34416.5	158465	161617	77071.9	73728.5	0.00210066	3.11717	SARS-CoV-2-D1 up vs Mock-D1
Q9NZR2	Low-density lipoprotein receptor-related protein 1B OS=Homo sapiens OX=9606 GN=LRP1B PE=1 SV=2	LRP1B	9398.71	7216.47	11962.6	8965.64	20177.7	25141.3	39910.6	33842.6	0.000829809	3.11533	SARS-CoV-2-D1 up vs Mock-D1
P18510	Interleukin-1 receptor antagonist protein OS=Homo sapiens OX=9606 GN=IL1RN PE=1 SV=1	IL1RN	983418	1.0018e+06	1.0303e+06	1.11232e+06	3.79439e+06	3.50828e+06	2.70315e+06	2.86231e+06	1.14645e-05	3.09049	SARS-CoV-2-D1 up vs Mock-D1
O43572	A-kinase anchor protein 10, mitochondrial OS=Homo sapiens OX=9606 GN=AKAP10 PE=1 SV=2	AKAP10	9985.98	12653.8	12133.7	21404	50699.9	46798.4	27139.6	44526.1	0.00205342	3.0573	SARS-CoV-2-D1 up vs Mock-D1
Q9NYH9	U3 small nucleolar RNA-associated protein 6 homolog OS=Homo sapiens OX=9606 GN=UTP6 PE=2 SV=2	UTP6	9095.2	11692.4	19509.4	10320.7	38281.9	49160.8	16022.8	60871.2	0.0164506	3.0428	SARS-CoV-2-D1 up vs Mock-D1
Q9BV57	1,2-dihydroxy-3-keto-5-methylthiopentene dioxygenase OS=Homo sapiens OX=9606 GN=ADI1 PE=1 SV=1	ADI1	137495	154731	156960	196419	478904	567056	476759	429947	2.21873e-05	3.03521	SARS-CoV-2-D1 up vs Mock-D1
Q08AG7	Mitotic-spindle organizing protein 1 OS=Homo sapiens OX=9606 GN=MZT1 PE=1 SV=2	MZT1	27879.3	51215.7	73671.5	41492.1	203908	236946	91262.9	83975.5	0.0163763	3.03491	SARS-CoV-2-D1 up vs Mock-D1
Q9Y314	Nitric oxide synthase-interacting protein OS=Homo sapiens OX=9606 GN=NOSIP PE=1 SV=1	NOSIP	20416.6	2211.08	794.765	15292.4	15641.8	16234	23083	7923.97	0.219738	3.03328	SARS-CoV-2-D1 up vs Mock-D1
Q9H6Q4	Cytosolic iron-sulfur assembly component 3 OS=Homo sapiens OX=9606 GN=CIAO3 PE=1 SV=1	CIAO3	172704	151312	624139	606257	965340	912190	1.00222e+06	941370	0.028788	3.02757	SARS-CoV-2-D1 up vs Mock-D1
Q9BV40	Vesicle-associated membrane protein 8 OS=Homo sapiens OX=9606 GN=VAMP8 PE=1 SV=1	VAMP8	57192.3	70385.2	116443	15929.5	345326	47579.9	338289	111803	0.134421	3.0204	SARS-CoV-2-D1 up vs Mock-D1
P27449	V-type proton ATPase 16 kDa proteolipid subunit OS=Homo sapiens OX=9606 GN=ATP6V0C PE=1 SV=1	ATP6V0C	89826.8	100762	103759	99077.7	365339	432100	222041	220551	0.000741236	3.01912	SARS-CoV-2-D1 up vs Mock-D1
Q96ST2	Protein IWS1 homolog OS=Homo sapiens OX=9606 GN=IWS1 PE=1 SV=2	IWS1	35021.5	34822.3	33794.6	50343.4	141708	139691	98480.1	88391.9	0.00036076	3.01881	SARS-CoV-2-D1 up vs Mock-D1
Q99470	Stromal cell-derived factor 2 OS=Homo sapiens OX=9606 GN=SDF2 PE=1 SV=2	SDF2	19039.5	18927.6	20889.8	17306.6	76079.6	84468.3	41513.4	39277.4	0.00166297	2.99467	SARS-CoV-2-D1 up vs Mock-D1
P20338	Ras-related protein Rab-4A OS=Homo sapiens OX=9606 GN=RAB4A PE=1 SV=3	RAB4A	19408.1	23264.3	34897.3	32645.3	67260.9	92504.6	86720.6	74920.4	0.0004362	2.97742	SARS-CoV-2-D1 up vs Mock-D1
O95563	Mitochondrial pyruvate carrier 2 OS=Homo sapiens OX=9606 GN=MPC2 PE=1 SV=1	MPC2	23736.8	6801.14	17616.4	11332.8	46280	51498.8	25041.3	42301.3	0.0136074	2.97499	SARS-CoV-2-D1 up vs Mock-D1
P27701	CD82 antigen OS=Homo sapiens OX=9606 GN=CD82 PE=1 SV=1	CD82	474517	453090	388965	449913	1.82222e+06	1.6887e+06	954811	986151	0.000859483	2.96234	SARS-CoV-2-D1 up vs Mock-D1
Q9UKL6	Phosphatidylcholine transfer protein OS=Homo sapiens OX=9606 GN=PCTP PE=1 SV=1	PCTP	5071.7	8082.18	1375.82	445.733	9939.48	4031.05	6977.85	6868.51	0.162833	2.95639	SARS-CoV-2-D1 up vs Mock-D1
Q9P035	Very-long-chain (3R)-3-hydroxyacyl-CoA dehydratase 3 OS=Homo sapiens OX=9606 GN=HACD3 PE=1 SV=2	HACD3	106176	99702.7	94968.4	96695.3	367589	411110	228708	213621	0.000639945	2.9521	SARS-CoV-2-D1 up vs Mock-D1
Q15800	Methylsterol monooxygenase 1 OS=Homo sapiens OX=9606 GN=MSMO1 PE=1 SV=1	MSMO1	34728.9	17255.5	41387.7	35346.4	123655	120331	65863.9	66468.7	0.00640499	2.93599	SARS-CoV-2-D1 up vs Mock-D1
Q5MNZ9	WD repeat domain phosphoinositide-interacting protein 1 OS=Homo sapiens OX=9606 GN=WIPI1 PE=1 SV=3	WIPI1	43504.1	32204.6	33109.4	27151	115949	144486	75792.4	72904.7	0.00142161	2.92801	SARS-CoV-2-D1 up vs Mock-D1
Q9HAV7	GrpE protein homolog 1, mitochondrial OS=Homo sapiens OX=9606 GN=GRPEL1 PE=1 SV=2	GRPEL1	210444	236149	189275	227428	779520	711466	539044	521411	7.19563e-05	2.92167	SARS-CoV-2-D1 up vs Mock-D1
Q96JQ2	Calmin OS=Homo sapiens OX=9606 GN=CLMN PE=1 SV=1	CLMN	13155.5	16643	23922.2	21275.1	58103.2	79877	29541	57857.3	0.00510111	2.90468	SARS-CoV-2-D1 up vs Mock-D1
O60828	Polyglutamine-binding protein 1 OS=Homo sapiens OX=9606 GN=PQBP1 PE=1 SV=1	PQBP1	85490.5	88845.5	105021	78147.2	367604	312561	158996	240046	0.00150641	2.8961	SARS-CoV-2-D1 up vs Mock-D1
P27144	Adenylate kinase 4, mitochondrial OS=Homo sapiens OX=9606 GN=AK4 PE=1 SV=1	AK4	735426	584849	721702	902167	2.5141e+06	2.66562e+06	1.57992e+06	1.84673e+06	0.000444358	2.89067	SARS-CoV-2-D1 up vs Mock-D1
Q8NEJ9	Neuroguidin OS=Homo sapiens OX=9606 GN=NGDN PE=1 SV=1	NGDN	116639	97003.5	73839.6	86030.8	381068	361118	200577	181655	0.00267401	2.89002	SARS-CoV-2-D1 up vs Mock-D1
Q9Y4P1	Cysteine protease ATG4B OS=Homo sapiens OX=9606 GN=ATG4B PE=1 SV=2	ATG4B	132728	201065	203512	183706	659810	646112	420344	376239	0.000980197	2.86712	SARS-CoV-2-D1 up vs Mock-D1
O00193	Small acidic protein OS=Homo sapiens OX=9606 GN=SMAP PE=1 SV=1	SMAP	101171	155222	153204	214792	608586	555628	346092	298017	0.00404789	2.86622	SARS-CoV-2-D1 up vs Mock-D1
Q9Y296	Trafficking protein particle complex subunit 4 OS=Homo sapiens OX=9606 GN=TRAPPC4 PE=1 SV=1	TRAPPC4	17870.3	14562.1	14319.9	8680.18	29810.9	48775.9	33879.9	43359.2	0.00150676	2.85066	SARS-CoV-2-D1 up vs Mock-D1
Q8NBW4	Sodium-coupled neutral amino acid transporter 9 OS=Homo sapiens OX=9606 GN=SLC38A9 PE=1 SV=2	SLC38A9	149694	128321	144927	180469	517453	552484	335404	344415	0.000420766	2.84739	SARS-CoV-2-D1 up vs Mock-D1
P29373	Cellular retinoic acid-binding protein 2 OS=Homo sapiens OX=9606 GN=CRABP2 PE=1 SV=2	CRABP2	280690	329772	240431	298917	736717	1.08124e+06	684172	779396	0.000135609	2.82677	SARS-CoV-2-D1 up vs Mock-D1
O95864	Acyl-CoA 6-desaturase OS=Homo sapiens OX=9606 GN=FADS2 PE=1 SV=1	FADS2	53371.4	58693.5	56000.8	43754.3	142485	167613	136605	150156	1.12908e-05	2.82646	SARS-CoV-2-D1 up vs Mock-D1
Q9P0J7	E3 ubiquitin-protein ligase KCMF1 OS=Homo sapiens OX=9606 GN=KCMF1 PE=1 SV=2	KCMF1	60357.5	54057.5	43586.8	61866.2	201164	248334	104496	107426	0.00436844	2.82553	SARS-CoV-2-D1 up vs Mock-D1
Q9HBR0	Putative sodium-coupled neutral amino acid transporter 10 OS=Homo sapiens OX=9606 GN=SLC38A10 PE=1 SV=2	SLC38A10	6408.71	7643.55	9482.67	4933.66	7059.99	16493	40288.5	30907.2	0.0451736	2.8203	SARS-CoV-2-D1 up vs Mock-D1
P15144	Aminopeptidase N OS=Homo sapiens OX=9606 GN=ANPEP PE=1 SV=4	ANPEP	2.64176e+06	2.7298e+06	2.90619e+06	2.79482e+06	9.39666e+06	9.02065e+06	6.78776e+06	6.33274e+06	5.21616e-05	2.80839	SARS-CoV-2-D1 up vs Mock-D1
A8MXV4	Nucleoside diphosphate-linked moiety X motif 19 OS=Homo sapiens OX=9606 GN=NUDT19 PE=1 SV=1	NUDT19	59728	41026.6	70988	71952.6	173842	198180	141579	159363	0.000445595	2.80725	SARS-CoV-2-D1 up vs Mock-D1
Q9BUL8	Programmed cell death protein 10 OS=Homo sapiens OX=9606 GN=PDCD10 PE=1 SV=1	PDCD10	138809	102118	107989	112615	462913	581626	198141	200141	0.0116644	2.80536	SARS-CoV-2-D1 up vs Mock-D1
Q9Y3B2	Exosome complex component CSL4 OS=Homo sapiens OX=9606 GN=EXOSC1 PE=1 SV=1	EXOSC1	27172.3	45683.7	19916.8	22443.2	109082	89087.7	60408.8	58338.6	0.00495162	2.80291	SARS-CoV-2-D1 up vs Mock-D1
A1X283	SH3 and PX domain-containing protein 2B OS=Homo sapiens OX=9606 GN=SH3PXD2B PE=1 SV=3	SH3PXD2B	113922	124209	104011	126514	378363	417355	262903	276531	0.000155486	2.80217	SARS-CoV-2-D1 up vs Mock-D1
Q96GS4	BLOC-1-related complex subunit 6 OS=Homo sapiens OX=9606 GN=BORCS6 PE=1 SV=2	BORCS6	4887.58	6696.52	22625.9	0	31539.1	36339.9	18899.2	19040.4	0.0660766	2.80105	SARS-CoV-2-D1 up vs Mock-D1
Q0VD83	Apolipoprotein B receptor OS=Homo sapiens OX=9606 GN=APOBR PE=1 SV=3	APOBR	580513	659752	585721	686559	2.27787e+06	2.12403e+06	1.36498e+06	1.40194e+06	0.000349327	2.78449	SARS-CoV-2-D1 up vs Mock-D1
Q14643	Inositol 1,4,5-trisphosphate receptor type 1 OS=Homo sapiens OX=9606 GN=ITPR1 PE=1 SV=3	ITPR1	61300.7	67529.2	63979.8	74331.3	217963	219793	170649	144013	8.99288e-05	2.78088	SARS-CoV-2-D1 up vs Mock-D1
Q9Y4R8	Telomere length regulation protein TEL2 homolog OS=Homo sapiens OX=9606 GN=TELO2 PE=1 SV=2	TELO2	13286.8	13361.9	27231.5	28898.7	53671.9	58182.6	45966.4	57360.2	0.00372255	2.77069	SARS-CoV-2-D1 up vs Mock-D1
Q8NFZ5	TNFAIP3-interacting protein 2 OS=Homo sapiens OX=9606 GN=TNIP2 PE=1 SV=1	TNIP2	20127.8	19722.7	33580.9	31045.9	68866.7	93448.8	49136.7	75003.5	0.00196455	2.75139	SARS-CoV-2-D1 up vs Mock-D1
O94901	SUN domain-containing protein 1 OS=Homo sapiens OX=9606 GN=SUN1 PE=1 SV=3	SUN1	10380.9	30906.2	13620.4	22840.4	85110.9	40237.4	34864.3	47830.1	0.018275	2.7503	SARS-CoV-2-D1 up vs Mock-D1
Q14247	Src substrate cortactin OS=Homo sapiens OX=9606 GN=CTTN PE=1 SV=2	CTTN	233680	234299	213557	234727	810851	685978	511286	550669	8.27179e-05	2.74843	SARS-CoV-2-D1 up vs Mock-D1
Q9Y5B0	RNA polymerase II subunit A C-terminal domain phosphatase OS=Homo sapiens OX=9606 GN=CTDP1 PE=1 SV=3	CTDP1	14750.4	29530.3	23483.5	44690.3	125754	93890.6	48744.6	43853.7	0.0267908	2.72588	SARS-CoV-2-D1 up vs Mock-D1
Q16537	Serine/threonine-protein phosphatase 2A 56 kDa regulatory subunit epsilon isoform OS=Homo sapiens OX=9606 GN=PPP2R5E PE=1 SV=1	PPP2R5E	57721.5	67605.2	57367.7	51954.6	201170	172723	139409	132242	0.000105671	2.72421	SARS-CoV-2-D1 up vs Mock-D1
Q86VM9	Zinc finger CCCH domain-containing protein 18 OS=Homo sapiens OX=9606 GN=ZC3H18 PE=1 SV=2	ZC3H18	22993.7	25805.5	28742.6	27826.7	50893	41995.2	273728	44603.2	0.0686075	2.72307	SARS-CoV-2-D1 up vs Mock-D1
Q14061	Cytochrome c oxidase copper chaperone OS=Homo sapiens OX=9606 GN=COX17 PE=1 SV=2	COX17	245435	299369	336582	358598	1.30115e+06	1.19819e+06	603758	517634	0.00694602	2.72254	SARS-CoV-2-D1 up vs Mock-D1
P09669	Cytochrome c oxidase subunit 6C OS=Homo sapiens OX=9606 GN=COX6C PE=1 SV=2	COX6C	113056	133195	133750	70548.8	247454	344225	429889	212517	0.00382716	2.72038	SARS-CoV-2-D1 up vs Mock-D1
Q8NCL4	Polypeptide N-acetylgalactosaminyltransferase 6 OS=Homo sapiens OX=9606 GN=GALNT6 PE=2 SV=2	GALNT6	5749.95	6206.34	7322.38	6245.56	19472.7	11319.6	43012.2	9416.78	0.0271912	2.71961	SARS-CoV-2-D1 up vs Mock-D1
Q9BXX0	EMILIN-2 OS=Homo sapiens OX=9606 GN=EMILIN2 PE=1 SV=3	EMILIN2	40401.3	33620.4	34413.8	20251.4	97842.2	103990	69312.3	72438.6	0.00153399	2.71037	SARS-CoV-2-D1 up vs Mock-D1
Q05086	Ubiquitin-protein ligase E3A OS=Homo sapiens OX=9606 GN=UBE3A PE=1 SV=4	UBE3A	10033.6	24232.3	7230.1	7522.65	98681.9	50122.4	11980.6	11835.9	0.149631	2.69864	SARS-CoV-2-D1 up vs Mock-D1
O95772	STARD3 N-terminal-like protein OS=Homo sapiens OX=9606 GN=STARD3NL PE=1 SV=1	STARD3NL	144460	162299	190410	204942	666198	579798	329782	379136	0.00174033	2.69544	SARS-CoV-2-D1 up vs Mock-D1
Q68DQ2	Very large A-kinase anchor protein OS=Homo sapiens OX=9606 GN=CRYBG3 PE=1 SV=3	CRYBG3	13023.2	9529.9	10524.4	10155.7	42458.9	47587.8	15065	22963.3	0.0118965	2.69425	SARS-CoV-2-D1 up vs Mock-D1
P20962	Parathymosin OS=Homo sapiens OX=9606 GN=PTMS PE=1 SV=2	PTMS	66431	63292.7	63008.2	60708.9	226069	159221	197052	116959	0.000490644	2.67991	SARS-CoV-2-D1 up vs Mock-D1
Q96EM0	Trans-3-hydroxy-L-proline dehydratase OS=Homo sapiens OX=9606 GN=L3HYPDH PE=1 SV=2	L3HYPDH	26425.7	43388.3	39644.8	59198.5	100974	131453	105770	98305.6	0.00151059	2.67612	SARS-CoV-2-D1 up vs Mock-D1
P80723	Brain acid soluble protein 1 OS=Homo sapiens OX=9606 GN=BASP1 PE=1 SV=2	BASP1	764454	678703	789103	792547	2.31223e+06	2.40502e+06	1.75828e+06	1.70079e+06	5.39025e-05	2.67562	SARS-CoV-2-D1 up vs Mock-D1
P12277	Creatine kinase B-type OS=Homo sapiens OX=9606 GN=CKB PE=1 SV=1	CKB	47811.9	38928.8	62181.1	57130.1	159840	169673	112194	109287	0.000737276	2.66303	SARS-CoV-2-D1 up vs Mock-D1
P08670	Vimentin OS=Homo sapiens OX=9606 GN=VIM PE=1 SV=4	VIM	215716412	2.26061e+08	2.10342e+08	203041167	7.06622e+08	679268906	4.67137e+08	4.63479e+08	0.000162865	2.65779	SARS-CoV-2-D1 up vs Mock-D1
O15355	Protein phosphatase 1G OS=Homo sapiens OX=9606 GN=PPM1G PE=1 SV=1	PPM1G	131314	164855	157158	155741	517821	553287	292527	313540	0.00132434	2.65374	SARS-CoV-2-D1 up vs Mock-D1
Q5RKV6	Exosome complex component MTR3 OS=Homo sapiens OX=9606 GN=EXOSC6 PE=1 SV=1	EXOSC6	4893.34	13997.2	16338.5	14639.6	30749.1	59127.1	32163.7	13856.8	0.0546176	2.65195	SARS-CoV-2-D1 up vs Mock-D1
Q3KQU3	MAP7 domain-containing protein 1 OS=Homo sapiens OX=9606 GN=MAP7D1 PE=1 SV=1	MAP7D1	85587	84406.2	101623	83967.1	286405	265284	181679	219986	0.000125383	2.64928	SARS-CoV-2-D1 up vs Mock-D1
Q76FK4	Nucleolar protein 8 OS=Homo sapiens OX=9606 GN=NOL8 PE=1 SV=1	NOL8	4224.99	8627.96	10591.7	6684.63	22299.3	17388	21666	15095.4	0.00432914	2.64757	SARS-CoV-2-D1 up vs Mock-D1
Q86UV5	Ubiquitin carboxyl-terminal hydrolase 48 OS=Homo sapiens OX=9606 GN=USP48 PE=1 SV=1	USP48	18059.4	13552.7	7592.67	10745.8	43300.4	30290.3	23935.8	31179.1	0.00446987	2.64598	SARS-CoV-2-D1 up vs Mock-D1
Q13077	TNF receptor-associated factor 1 OS=Homo sapiens OX=9606 GN=TRAF1 PE=1 SV=1	TRAF1	72487.5	87455.9	61954.4	67770.4	230665	252293	163870	134148	0.0010701	2.63301	SARS-CoV-2-D1 up vs Mock-D1
P10109	Adrenodoxin, mitochondrial OS=Homo sapiens OX=9606 GN=FDX1 PE=1 SV=1	FDX1	327169	351416	381587	338360	1.01316e+06	944356	841623	885557	1.5598e-06	2.63266	SARS-CoV-2-D1 up vs Mock-D1
P60059	Protein transport protein Sec61 subunit gamma OS=Homo sapiens OX=9606 GN=SEC61G PE=1 SV=1	SEC61G	388500	376733	473254	429853	1.37814e+06	1.38378e+06	852558	874406	0.000556337	2.62869	SARS-CoV-2-D1 up vs Mock-D1
P14209	CD99 antigen OS=Homo sapiens OX=9606 GN=CD99 PE=1 SV=1	CD99	93429.2	70132.8	79566.3	67531	362921	321133	111964	128417	0.0215323	2.62658	SARS-CoV-2-D1 up vs Mock-D1
Q00796	Sorbitol dehydrogenase OS=Homo sapiens OX=9606 GN=SORD PE=1 SV=4	SORD	171388	184294	195536	208830	703274	598747	382289	376608	0.00107829	2.61839	SARS-CoV-2-D1 up vs Mock-D1
P02649	Apolipoprotein E OS=Homo sapiens OX=9606 GN=APOE PE=1 SV=1	APOE	900178	921753	957631	904310	3.20503e+06	2.60552e+06	2.05778e+06	1.96112e+06	0.000154496	2.61693	SARS-CoV-2-D1 up vs Mock-D1
Q9H9B4	Sideroflexin-1 OS=Homo sapiens OX=9606 GN=SFXN1 PE=1 SV=4	SFXN1	400548	458107	543683	393286	1.35602e+06	1.35485e+06	1.07321e+06	921394	0.000211717	2.60858	SARS-CoV-2-D1 up vs Mock-D1
P53990	IST1 homolog OS=Homo sapiens OX=9606 GN=IST1 PE=1 SV=1	IST1	164673	124332	163043	104079	464021	370260	334943	279492	0.000782732	2.60843	SARS-CoV-2-D1 up vs Mock-D1
Q96HR8	H/ACA ribonucleoprotein complex non-core subunit NAF1 OS=Homo sapiens OX=9606 GN=NAF1 PE=1 SV=2	NAF1	20453	35930.8	39909.8	16261.1	89178.6	70908	64773.4	53487.2	0.00745732	2.60338	SARS-CoV-2-D1 up vs Mock-D1
Q96K17	Transcription factor BTF3 homolog 4 OS=Homo sapiens OX=9606 GN=BTF3L4 PE=1 SV=1	BTF3L4	549523	562711	570345	540346	2.06426e+06	1.88234e+06	1.01789e+06	1.10427e+06	0.00186952	2.60189	SARS-CoV-2-D1 up vs Mock-D1
P28074	Proteasome subunit beta type-5 OS=Homo sapiens OX=9606 GN=PSMB5 PE=1 SV=3	PSMB5	71665.6	83165.6	87010.4	141822	254357	253640	244094	212042	0.000817726	2.59578	SARS-CoV-2-D1 up vs Mock-D1
Q5ZPR3	CD276 antigen OS=Homo sapiens OX=9606 GN=CD276 PE=1 SV=1	CD276	194913	155544	181782	236244	517118	553813	427766	470308	9.47425e-05	2.57919	SARS-CoV-2-D1 up vs Mock-D1
Q9NSI2	Protein FAM207A OS=Homo sapiens OX=9606 GN=FAM207A PE=1 SV=2	FAM207A	13089.8	19186.7	30074	26518	45607	68033.8	62229.8	45530.9	0.00440516	2.57394	SARS-CoV-2-D1 up vs Mock-D1
O75157	TSC22 domain family protein 2 OS=Homo sapiens OX=9606 GN=TSC22D2 PE=1 SV=3	TSC22D2	31313.7	21929.3	52735.8	57407.6	99947	169499	78914.9	67953.8	0.0205653	2.5711	SARS-CoV-2-D1 up vs Mock-D1
Q9BV79	Enoyl-[acyl-carrier-protein] reductase, mitochondrial OS=Homo sapiens OX=9606 GN=MECR PE=1 SV=2	MECR	30895.4	20720.6	17487.7	18136.6	60417.1	66347.1	51599.6	42453.3	0.00117145	2.56442	SARS-CoV-2-D1 up vs Mock-D1
Q9NV96	Cell cycle control protein 50A OS=Homo sapiens OX=9606 GN=TMEM30A PE=1 SV=1	TMEM30A	52498.6	29791.1	23291	32857.5	111629	116753	56281.5	70319.7	0.00877127	2.56217	SARS-CoV-2-D1 up vs Mock-D1
Q4KMP7	TBC1 domain family member 10B OS=Homo sapiens OX=9606 GN=TBC1D10B PE=1 SV=3	TBC1D10B	71464.8	81898.1	100856	116464	364292	256738	145577	215268	0.00522689	2.55527	SARS-CoV-2-D1 up vs Mock-D1
P98194	Calcium-transporting ATPase type 2C member 1 OS=Homo sapiens OX=9606 GN=ATP2C1 PE=1 SV=3	ATP2C1	65871.3	71222.3	38332.5	57371.7	170006	138121	142687	130989	0.000748033	2.55383	SARS-CoV-2-D1 up vs Mock-D1
P69905	Hemoglobin subunit alpha OS=Homo sapiens OX=9606 GN=HBA1 PE=1 SV=2	HBA1	1.18731e+06	1.0856e+06	1.08265e+06	992780	3.97086e+06	2.86693e+06	2.71865e+06	1.86649e+06	0.00108269	2.54113	SARS-CoV-2-D1 up vs Mock-D1
Q9NYL2	Mitogen-activated protein kinase kinase kinase 20 OS=Homo sapiens OX=9606 GN=MAP3K20 PE=1 SV=3	MAP3K20	8526.48	14007.6	45203.8	19656.6	60287.3	84607.4	32946.2	26157.1	0.0801335	2.5369	SARS-CoV-2-D1 up vs Mock-D1
Q6ZUJ8	Phosphoinositide 3-kinase adapter protein 1 OS=Homo sapiens OX=9606 GN=PIK3AP1 PE=1 SV=2	PIK3AP1	338846	350884	430297	322054	900633	1.04994e+06	972854	737478	8.297e-05	2.53316	SARS-CoV-2-D1 up vs Mock-D1
Q7LBC6	Lysine-specific demethylase 3B OS=Homo sapiens OX=9606 GN=KDM3B PE=1 SV=2	KDM3B	62989.2	49406.8	61751.7	86085.3	217739	182146	130274	131462	0.00158894	2.53131	SARS-CoV-2-D1 up vs Mock-D1
Q9BTE1	Dynactin subunit 5 OS=Homo sapiens OX=9606 GN=DCTN5 PE=1 SV=1	DCTN5	42707.6	29571.4	49173.5	50303.9	159501	134680	75082.6	78452.1	0.00643734	2.52276	SARS-CoV-2-D1 up vs Mock-D1
P06858	Lipoprotein lipase OS=Homo sapiens OX=9606 GN=LPL PE=1 SV=1	LPL	67311	23418.1	35939.8	52771.4	104145	120209	111448	86646.4	0.0086223	2.52172	SARS-CoV-2-D1 up vs Mock-D1
Q7L0Q8	Rho-related GTP-binding protein RhoU OS=Homo sapiens OX=9606 GN=RHOU PE=1 SV=1	RHOU	388887	470747	549123	300040	666140	1.08025e+06	2.32575e+06	720416	0.0261809	2.51446	SARS-CoV-2-D1 up vs Mock-D1
Q9H910	Jupiter microtubule associated homolog 2 OS=Homo sapiens OX=9606 GN=JPT2 PE=1 SV=1	JPT2	311850	283241	282080	284638	801584	937657	630033	595991	0.000146044	2.51164	SARS-CoV-2-D1 up vs Mock-D1
Q99735	Microsomal glutathione S-transferase 2 OS=Homo sapiens OX=9606 GN=MGST2 PE=1 SV=1	MGST2	601711	631796	606620	624039	1.99173e+06	2.0002e+06	1.1794e+06	1.21775e+06	0.000793068	2.51106	SARS-CoV-2-D1 up vs Mock-D1
P82909	28S ribosomal protein S36, mitochondrial OS=Homo sapiens OX=9606 GN=MRPS36 PE=1 SV=2	MRPS36	133629	153102	162857	157704	561987	539855	254351	266710	0.00600386	2.50171	SARS-CoV-2-D1 up vs Mock-D1
Q9Y5Q8	General transcription factor 3C polypeptide 5 OS=Homo sapiens OX=9606 GN=GTF3C5 PE=1 SV=2	GTF3C5	31653.1	24076.2	33860.4	38831.2	106180	85091.6	93592.2	45818.6	0.00504316	2.49364	SARS-CoV-2-D1 up vs Mock-D1
Q53FV1	ORM1-like protein 2 OS=Homo sapiens OX=9606 GN=ORMDL2 PE=1 SV=2	ORMDL2	231405	236308	205449	353442	943294	904543	402324	446599	0.0116258	2.49272	SARS-CoV-2-D1 up vs Mock-D1
O95674	Phosphatidate cytidylyltransferase 2 OS=Homo sapiens OX=9606 GN=CDS2 PE=1 SV=1	CDS2	210668	233542	228630	267156	722557	814818	478654	409563	0.00177117	2.48945	SARS-CoV-2-D1 up vs Mock-D1
P02743	Serum amyloid P-component OS=Homo sapiens OX=9606 GN=APCS PE=1 SV=2	APCS	1.14296e+06	1.22904e+06	1.22571e+06	1.16974e+06	3.32166e+06	3.52058e+06	2.6241e+06	2.51336e+06	4.11879e-05	2.48761	SARS-CoV-2-D1 up vs Mock-D1
Q9H7F0	Probable cation-transporting ATPase 13A3 OS=Homo sapiens OX=9606 GN=ATP13A3 PE=1 SV=4	ATP13A3	99602.1	108821	112999	113853	334481	333923	227512	209146	0.000390236	2.48466	SARS-CoV-2-D1 up vs Mock-D1
P23588	Eukaryotic translation initiation factor 4B OS=Homo sapiens OX=9606 GN=EIF4B PE=1 SV=2	EIF4B	613226	653609	692362	657937	1.72523e+06	1.51598e+06	2.01163e+06	1.28797e+06	9.18073e-05	2.46822	SARS-CoV-2-D1 up vs Mock-D1
P27635	60S ribosomal protein L10 OS=Homo sapiens OX=9606 GN=RPL10 PE=1 SV=4	RPL10	1.77044e+06	1.9811e+06	1.68873e+06	1.92347e+06	5.69576e+06	5.67721e+06	3.46579e+06	3.73066e+06	0.000621289	2.46128	SARS-CoV-2-D1 up vs Mock-D1
Q92851	Caspase-10 OS=Homo sapiens OX=9606 GN=CASP10 PE=1 SV=3	CASP10	33619.8	18868.3	24602.4	42169.3	87271.3	142442	39446.1	48004.8	0.0395366	2.44554	SARS-CoV-2-D1 up vs Mock-D1
P42025	Beta-centractin OS=Homo sapiens OX=9606 GN=ACTR1B PE=1 SV=1	ACTR1B	270759	273162	279501	251453	922236	823139	494581	494172	0.00173093	2.44426	SARS-CoV-2-D1 up vs Mock-D1
Q68DK2	Zinc finger FYVE domain-containing protein 26 OS=Homo sapiens OX=9606 GN=ZFYVE26 PE=1 SV=3	ZFYVE26	39599.5	38273.3	31672.2	35733.7	106899	86872.4	77327.5	85001.9	4.13265e-05	2.44241	SARS-CoV-2-D1 up vs Mock-D1
Q8NFW8	N-acylneuraminate cytidylyltransferase OS=Homo sapiens OX=9606 GN=CMAS PE=1 SV=2	CMAS	317180	311924	288867	301935	1.00278e+06	845439	546552	661407	0.000582082	2.44121	SARS-CoV-2-D1 up vs Mock-D1
P35813	Protein phosphatase 1A OS=Homo sapiens OX=9606 GN=PPM1A PE=1 SV=1	PPM1A	129943	148791	138586	156243	409625	433710	289355	287514	0.000271025	2.43757	SARS-CoV-2-D1 up vs Mock-D1
P28072	Proteasome subunit beta type-6 OS=Homo sapiens OX=9606 GN=PSMB6 PE=1 SV=4	PSMB6	484769	514739	560640	500951	1.25119e+06	1.18397e+06	1.4054e+06	1.185e+06	2.24936e-06	2.43582	SARS-CoV-2-D1 up vs Mock-D1
Q8N129	Protein canopy homolog 4 OS=Homo sapiens OX=9606 GN=CNPY4 PE=1 SV=1	CNPY4	38650.6	40013.7	44682.8	29868	87359.3	66792.3	153028	80923	0.00409327	2.43244	SARS-CoV-2-D1 up vs Mock-D1
Q9NX01	Thioredoxin-like protein 4B OS=Homo sapiens OX=9606 GN=TXNL4B PE=1 SV=1	TXNL4B	39239.6	27466.2	41275.5	39197.3	121847	112929	65349	67137.8	0.00351015	2.42571	SARS-CoV-2-D1 up vs Mock-D1
Q9Y4W2	Ribosomal biogenesis protein LAS1L OS=Homo sapiens OX=9606 GN=LAS1L PE=1 SV=2	LAS1L	29628.8	16379.7	20661.5	23728.3	35466.2	98585.4	41733.6	56404	0.0136727	2.42518	SARS-CoV-2-D1 up vs Mock-D1
Q9NYF8	Bcl-2-associated transcription factor 1 OS=Homo sapiens OX=9606 GN=BCLAF1 PE=1 SV=2	BCLAF1	174091	160024	154762	186735	533413	581336	295054	303619	0.00305337	2.42364	SARS-CoV-2-D1 up vs Mock-D1
Q04864	Proto-oncogene c-Rel OS=Homo sapiens OX=9606 GN=REL PE=1 SV=1	REL	47403.1	47029.6	46017.3	45965.1	141656	129283	104726	84234.6	0.000269352	2.41935	SARS-CoV-2-D1 up vs Mock-D1
Q8IVH4	Methylmalonic aciduria type A protein, mitochondrial OS=Homo sapiens OX=9606 GN=MMAA PE=1 SV=1	MMAA	24243.9	287.718	7956.22	4823.19	115149	61272.7	9148.22	139.842	0.639461	2.40976	SARS-CoV-2-D1 up vs Mock-D1
Q9H6Z4	Ran-binding protein 3 OS=Homo sapiens OX=9606 GN=RANBP3 PE=1 SV=1	RANBP3	118565	92122.4	92239.1	77923.8	269811	284366	214665	159372	0.00143055	2.40465	SARS-CoV-2-D1 up vs Mock-D1
Q02127	Dihydroorotate dehydrogenase (quinone), mitochondrial OS=Homo sapiens OX=9606 GN=DHODH PE=1 SV=3	DHODH	52961.3	52537.1	49242.2	44251.3	156292	167259	76705.7	100056	0.00368759	2.39843	SARS-CoV-2-D1 up vs Mock-D1
Q5JPI3	Uncharacterized protein C3orf38 OS=Homo sapiens OX=9606 GN=C3orf38 PE=1 SV=1	C3orf38	20055.8	25298.5	32675.2	12527.1	70042.8	60540	39161.3	41264.8	0.0126193	2.39668	SARS-CoV-2-D1 up vs Mock-D1
O60701	UDP-glucose 6-dehydrogenase OS=Homo sapiens OX=9606 GN=UGDH PE=1 SV=1	UGDH	345397	341541	366423	398399	1.05347e+06	1.00996e+06	635290	836682	0.000350737	2.39386	SARS-CoV-2-D1 up vs Mock-D1
O75487	Glypican-4 OS=Homo sapiens OX=9606 GN=GPC4 PE=1 SV=4	GPC4	130341	141096	125461	119603	324581	338759	280360	293734	4.38231e-06	2.39336	SARS-CoV-2-D1 up vs Mock-D1
Q96HY6	DDRGK domain-containing protein 1 OS=Homo sapiens OX=9606 GN=DDRGK1 PE=1 SV=2	DDRGK1	82704.1	96595.3	96259.2	91633	251469	253578	189590	189857	7.0482e-05	2.38899	SARS-CoV-2-D1 up vs Mock-D1
Q8TCT9	Minor histocompatibility antigen H13 OS=Homo sapiens OX=9606 GN=HM13 PE=1 SV=1	HM13	1.73127e+06	1.76519e+06	1.65852e+06	1.67955e+06	5.37799e+06	5.0874e+06	3.17027e+06	3.1786e+06	0.000978592	2.38558	SARS-CoV-2-D1 up vs Mock-D1
P04083	Annexin A1 OS=Homo sapiens OX=9606 GN=ANXA1 PE=1 SV=2	ANXA1	4.64591e+07	4.49873e+07	5.25917e+07	5.50459e+07	1.3766e+08	1.33163e+08	1.00822e+08	1.04573e+08	9.16906e-05	2.37733	SARS-CoV-2-D1 up vs Mock-D1
O75832	26S proteasome non-ATPase regulatory subunit 10 OS=Homo sapiens OX=9606 GN=PSMD10 PE=1 SV=1	PSMD10	251395	241720	249807	234905	723879	692165	456791	495680	0.000318423	2.37497	SARS-CoV-2-D1 up vs Mock-D1
Q9NX14	NADH dehydrogenase [ubiquinone] 1 beta subcomplex subunit 11, mitochondrial OS=Homo sapiens OX=9606 GN=NDUFB11 PE=1 SV=1	NDUFB11	466092	350500	425475	484939	1.29618e+06	1.39819e+06	785195	753382	0.0028201	2.37479	SARS-CoV-2-D1 up vs Mock-D1
Q14534	Squalene monooxygenase OS=Homo sapiens OX=9606 GN=SQLE PE=1 SV=3	SQLE	63256	58288.4	86641.1	59130.2	198194	180092	131247	128235	0.000966247	2.37474	SARS-CoV-2-D1 up vs Mock-D1
Q07065	Cytoskeleton-associated protein 4 OS=Homo sapiens OX=9606 GN=CKAP4 PE=1 SV=2	CKAP4	2.23751e+06	2.00492e+06	2.44039e+06	2.57476e+06	7.14853e+06	6.47634e+06	4.45059e+06	4.34679e+06	0.000792849	2.37421	SARS-CoV-2-D1 up vs Mock-D1
Q92636	Protein FAN OS=Homo sapiens OX=9606 GN=NSMAF PE=1 SV=2	NSMAF	143222	141214	161973	190341	494450	473683	350048	241456	0.00296177	2.37371	SARS-CoV-2-D1 up vs Mock-D1
Q96JB2	Conserved oligomeric Golgi complex subunit 3 OS=Homo sapiens OX=9606 GN=COG3 PE=1 SV=3	COG3	23764.6	28526.4	31890.3	32759.1	90555.2	90306	48931.4	56189.8	0.00265573	2.3737	SARS-CoV-2-D1 up vs Mock-D1
Q9H6Y2	WD repeat-containing protein 55 OS=Homo sapiens OX=9606 GN=WDR55 PE=1 SV=2	WDR55	102751	47348.1	66136.7	43054.2	214857	156277	103180	126929	0.0138014	2.37363	SARS-CoV-2-D1 up vs Mock-D1
O94888	UBX domain-containing protein 7 OS=Homo sapiens OX=9606 GN=UBXN7 PE=1 SV=2	UBXN7	25841.3	19882.1	20129.9	32109.2	97517.9	81653.8	34200.1	38674.9	0.0235282	2.37311	SARS-CoV-2-D1 up vs Mock-D1
P30837	Aldehyde dehydrogenase X, mitochondrial OS=Homo sapiens OX=9606 GN=ALDH1B1 PE=1 SV=3	ALDH1B1	37180.2	35915.8	60819.4	49206.9	121590	136233	98922.7	77287.1	0.00269524	2.37263	SARS-CoV-2-D1 up vs Mock-D1
P15121	Aldo-keto reductase family 1 member B1 OS=Homo sapiens OX=9606 GN=AKR1B1 PE=1 SV=3	AKR1B1	3.83621e+06	3.78231e+06	3.49969e+06	3.58969e+06	9.78453e+06	9.82006e+06	7.94882e+06	7.56326e+06	1.99453e-05	2.37263	SARS-CoV-2-D1 up vs Mock-D1
P35610	Sterol O-acyltransferase 1 OS=Homo sapiens OX=9606 GN=SOAT1 PE=1 SV=3	SOAT1	400261	398081	404603	420926	1.16936e+06	1.05457e+06	802684	858714	6.79567e-05	2.36574	SARS-CoV-2-D1 up vs Mock-D1
O95749	Geranylgeranyl pyrophosphate synthase OS=Homo sapiens OX=9606 GN=GGPS1 PE=1 SV=1	GGPS1	6318.11	11712	19645.3	16328.8	37908.1	37615.2	20644.7	24992	0.0258962	2.35949	SARS-CoV-2-D1 up vs Mock-D1
P17947	Transcription factor PU.1 OS=Homo sapiens OX=9606 GN=SPI1 PE=1 SV=2	SPI1	71672.3	91411	68874.8	53014	191258	234359	134810	122387	0.00384377	2.35798	SARS-CoV-2-D1 up vs Mock-D1
Q9NZ63	Telomere length and silencing protein 1 homolog OS=Homo sapiens OX=9606 GN=C9orf78 PE=1 SV=1	C9orf78	20041.1	50160.6	40324.4	72862.4	105265	120325	98342.5	73276.7	0.0256493	2.35775	SARS-CoV-2-D1 up vs Mock-D1
P15559	NAD(P)H dehydrogenase [quinone] 1 OS=Homo sapiens OX=9606 GN=NQO1 PE=1 SV=1	NQO1	135281	129156	114908	126272	361399	323267	252403	265579	7.98529e-05	2.35753	SARS-CoV-2-D1 up vs Mock-D1
Q9NQP4	Prefoldin subunit 4 OS=Homo sapiens OX=9606 GN=PFDN4 PE=1 SV=1	PFDN4	38081.6	35321	36436	40298.3	88932.4	119559	90147.2	63130.5	0.000688128	2.3527	SARS-CoV-2-D1 up vs Mock-D1
Q06265	Exosome complex component RRP45 OS=Homo sapiens OX=9606 GN=EXOSC9 PE=1 SV=3	EXOSC9	53815	90041.8	95146.3	28112.6	188054	142437	120774	122629	0.0296697	2.35211	SARS-CoV-2-D1 up vs Mock-D1
Q99538	Legumain OS=Homo sapiens OX=9606 GN=LGMN PE=1 SV=1	LGMN	119873	105136	128583	125143	320447	347006	240194	231866	0.00024835	2.35075	SARS-CoV-2-D1 up vs Mock-D1
Q9HBL0	Tensin-1 OS=Homo sapiens OX=9606 GN=TNS1 PE=1 SV=2	TNS1	211256	196323	220737	267232	599298	630968	425410	463167	0.000330823	2.34916	SARS-CoV-2-D1 up vs Mock-D1
Q7Z4H8	Protein O-glucosyltransferase 3 OS=Homo sapiens OX=9606 GN=POGLUT3 PE=1 SV=2	POGLUT3	72138	16072.3	40475.9	79285.1	172784	251879	76481.3	33997.8	0.189554	2.34838	SARS-CoV-2-D1 up vs Mock-D1
P04920	Anion exchange protein 2 OS=Homo sapiens OX=9606 GN=SLC4A2 PE=1 SV=4	SLC4A2	87253.5	99971.9	97765.6	77868.3	239710	238696	181314	194624	8.64744e-05	2.34822	SARS-CoV-2-D1 up vs Mock-D1
Q8WZ82	Esterase OVCA2 OS=Homo sapiens OX=9606 GN=OVCA2 PE=1 SV=1	OVCA2	195430	200128	187656	227745	650683	508864	415510	368979	0.000628277	2.34753	SARS-CoV-2-D1 up vs Mock-D1
P49407	Beta-arrestin-1 OS=Homo sapiens OX=9606 GN=ARRB1 PE=1 SV=2	ARRB1	446547	481438	502405	505466	1.47435e+06	1.442e+06	871775	893509	0.00118382	2.34681	SARS-CoV-2-D1 up vs Mock-D1
O15264	Mitogen-activated protein kinase 13 OS=Homo sapiens OX=9606 GN=MAPK13 PE=1 SV=1	MAPK13	153335	116084	116063	118162	376120	391593	214965	233610	0.00246165	2.34616	SARS-CoV-2-D1 up vs Mock-D1
Q9Y2R5	28S ribosomal protein S17, mitochondrial OS=Homo sapiens OX=9606 GN=MRPS17 PE=1 SV=1	MRPS17	238172	262824	310281	322953	859289	819888	513369	520724	0.00165373	2.34083	SARS-CoV-2-D1 up vs Mock-D1
Q9NS69	Mitochondrial import receptor subunit TOM22 homolog OS=Homo sapiens OX=9606 GN=TOMM22 PE=1 SV=3	TOMM22	83472	103917	66948.5	68661.7	179739	194484	312684	108936	0.0119865	2.33766	SARS-CoV-2-D1 up vs Mock-D1
Q16875	6-phosphofructo-2-kinase/fructose-2,6-bisphosphatase 3 OS=Homo sapiens OX=9606 GN=PFKFB3 PE=1 SV=1	PFKFB3	84839.9	69513.2	102952	76443.1	246612	206478	166395	160394	0.00065935	2.32618	SARS-CoV-2-D1 up vs Mock-D1
P49915	GMP synthase [glutamine-hydrolyzing] OS=Homo sapiens OX=9606 GN=GMPS PE=1 SV=1	GMPS	210348	233258	265381	239085	600527	658977	457774	501348	0.000118738	2.32407	SARS-CoV-2-D1 up vs Mock-D1
P05090	Apolipoprotein D OS=Homo sapiens OX=9606 GN=APOD PE=1 SV=1	APOD	3.18877e+06	3.40654e+06	3.33626e+06	3.55422e+06	9.39967e+06	8.61219e+06	6.48127e+06	7.13072e+06	7.46023e-05	2.3215	SARS-CoV-2-D1 up vs Mock-D1
P07333	Macrophage colony-stimulating factor 1 receptor OS=Homo sapiens OX=9606 GN=CSF1R PE=1 SV=2	CSF1R	61531.1	57198.3	52343.3	66369.5	164858	181754	101878	115928	0.00125082	2.31947	SARS-CoV-2-D1 up vs Mock-D1
Q99653	Calcineurin B homologous protein 1 OS=Homo sapiens OX=9606 GN=CHP1 PE=1 SV=3	CHP1	301767	296638	279314	306893	791788	753703	568620	647504	3.82609e-05	2.31326	SARS-CoV-2-D1 up vs Mock-D1
P05120	Plasminogen activator inhibitor 2 OS=Homo sapiens OX=9606 GN=SERPINB2 PE=1 SV=2	SERPINB2	6.74618e+06	7.13547e+06	7.46996e+06	7.40504e+06	2.18192e+07	2.01894e+07	1.32141e+07	1.3096e+07	0.000894088	2.31315	SARS-CoV-2-D1 up vs Mock-D1
O94766	Galactosylgalactosylxylosylprotein 3-beta-glucuronosyltransferase 3 OS=Homo sapiens OX=9606 GN=B3GAT3 PE=1 SV=2	B3GAT3	43749.7	58637.5	39676.4	53241.7	183576	117942	98774.3	72290.4	0.00785855	2.3111	SARS-CoV-2-D1 up vs Mock-D1
Q8NHJ6	Leukocyte immunoglobulin-like receptor subfamily B member 4 OS=Homo sapiens OX=9606 GN=LILRB4 PE=1 SV=3	LILRB4	520076	527831	589472	661806	1.62245e+06	1.73002e+06	1.06218e+06	1.0237e+06	0.00133993	2.31052	SARS-CoV-2-D1 up vs Mock-D1
Q9UP83	Conserved oligomeric Golgi complex subunit 5 OS=Homo sapiens OX=9606 GN=COG5 PE=1 SV=3	COG5	8175.83	11267.1	10688.1	7856.45	17896.3	31724.5	13118.1	29360.5	0.0106442	2.30584	SARS-CoV-2-D1 up vs Mock-D1
O43396	Thioredoxin-like protein 1 OS=Homo sapiens OX=9606 GN=TXNL1 PE=1 SV=3	TXNL1	1.95572e+06	1.95855e+06	2.10127e+06	2.90696e+06	4.20191e+06	4.7994e+06	5.61131e+06	5.74512e+06	0.000437742	2.29593	SARS-CoV-2-D1 up vs Mock-D1
Q8NDC0	MAPK-interacting and spindle-stabilizing protein-like OS=Homo sapiens OX=9606 GN=MAPK1IP1L PE=1 SV=4	MAPK1IP1L	1.54259e+06	1.6296e+06	1.67604e+06	1.6032e+06	4.82376e+06	4.50146e+06	2.98005e+06	2.89811e+06	0.000845218	2.29545	SARS-CoV-2-D1 up vs Mock-D1
Q9NS86	LanC-like protein 2 OS=Homo sapiens OX=9606 GN=LANCL2 PE=1 SV=1	LANCL2	41382.4	24234.5	35811	54523.5	141034	104147	84835.9	43055.3	0.0341707	2.28787	SARS-CoV-2-D1 up vs Mock-D1
Q96KR1	Zinc finger RNA-binding protein OS=Homo sapiens OX=9606 GN=ZFR PE=1 SV=2	ZFR	76939.7	76534.6	86081.8	74130.9	231283	195925	155063	145970	0.000307576	2.28571	SARS-CoV-2-D1 up vs Mock-D1
Q9BYD2	39S ribosomal protein L9, mitochondrial OS=Homo sapiens OX=9606 GN=MRPL9 PE=1 SV=2	MRPL9	44477.6	57367.7	80745.5	71153.6	198847	165200	95367.4	126065	0.00728876	2.27824	SARS-CoV-2-D1 up vs Mock-D1
Q9H3Z4	DnaJ homolog subfamily C member 5 OS=Homo sapiens OX=9606 GN=DNAJC5 PE=1 SV=1	DNAJC5	743657	657761	837110	689848	2.1247e+06	1.85067e+06	1.55141e+06	1.24725e+06	0.000628002	2.27815	SARS-CoV-2-D1 up vs Mock-D1
Q9NUQ6	SPATS2-like protein OS=Homo sapiens OX=9606 GN=SPATS2L PE=1 SV=2	SPATS2L	38420.7	33589.3	39881.9	40709.9	114335	92023.3	61647.7	87002.9	0.000886532	2.2781	SARS-CoV-2-D1 up vs Mock-D1
Q96QD8	Sodium-coupled neutral amino acid transporter 2 OS=Homo sapiens OX=9606 GN=SLC38A2 PE=1 SV=2	SLC38A2	209504	251394	214694	274083	572322	570102	503415	506795	3.01464e-05	2.27654	SARS-CoV-2-D1 up vs Mock-D1
P06756	Integrin alpha-V OS=Homo sapiens OX=9606 GN=ITGAV PE=1 SV=2	ITGAV	98060.4	138181	124193	133911	311971	308446	258056	242564	0.000177111	2.27376	SARS-CoV-2-D1 up vs Mock-D1
P23396	40S ribosomal protein S3 OS=Homo sapiens OX=9606 GN=RPS3 PE=1 SV=2	RPS3	5.69397e+06	5.80195e+06	5.8326e+06	5.75641e+06	1.71916e+07	1.44317e+07	1.27339e+07	9.37398e+06	0.00067491	2.27316	SARS-CoV-2-D1 up vs Mock-D1
O14929	Histone acetyltransferase type B catalytic subunit OS=Homo sapiens OX=9606 GN=HAT1 PE=1 SV=1	HAT1	119306	121965	136302	157279	366061	378405	268284	223959	0.00113722	2.27275	SARS-CoV-2-D1 up vs Mock-D1
Q13158	FAS-associated death domain protein OS=Homo sapiens OX=9606 GN=FADD PE=1 SV=1	FADD	111039	108733	94438.2	114077	293958	328187	190067	188252	0.00161675	2.2697	SARS-CoV-2-D1 up vs Mock-D1
Q9C0C2	182 kDa tankyrase-1-binding protein OS=Homo sapiens OX=9606 GN=TNKS1BP1 PE=1 SV=4	TNKS1BP1	35688.9	30921.7	27276.2	50243.6	41851.6	50646.9	121391	155381	0.0567698	2.2675	SARS-CoV-2-D1 up vs Mock-D1
O43252	Bifunctional 3'-phosphoadenosine 5'-phosphosulfate synthase 1 OS=Homo sapiens OX=9606 GN=PAPSS1 PE=1 SV=2	PAPSS1	697939	676094	650877	715293	1.7819e+06	1.80511e+06	1.27922e+06	1.40559e+06	9.10745e-05	2.26514	SARS-CoV-2-D1 up vs Mock-D1
Q8IX12	Cell division cycle and apoptosis regulator protein 1 OS=Homo sapiens OX=9606 GN=CCAR1 PE=1 SV=2	CCAR1	80839.4	61113.5	78461.7	94524	223644	235641	130750	139865	0.00375113	2.26464	SARS-CoV-2-D1 up vs Mock-D1
Q9UHD2	Serine/threonine-protein kinase TBK1 OS=Homo sapiens OX=9606 GN=TBK1 PE=1 SV=1	TBK1	52494.7	55963.5	65538.8	61824.3	178176	147662	106652	111213	0.000797447	2.26277	SARS-CoV-2-D1 up vs Mock-D1
P10451	Osteopontin OS=Homo sapiens OX=9606 GN=SPP1 PE=1 SV=1	SPP1	162500	167918	237021	204844	595965	563934	306782	335464	0.00560987	2.26043	SARS-CoV-2-D1 up vs Mock-D1
Q9GZZ1	N-alpha-acetyltransferase 50 OS=Homo sapiens OX=9606 GN=NAA50 PE=1 SV=1	NAA50	157549	176650	169045	153296	422948	405320	321362	340010	3.36375e-05	2.2575	SARS-CoV-2-D1 up vs Mock-D1
P56385	ATP synthase subunit e, mitochondrial OS=Homo sapiens OX=9606 GN=ATP5ME PE=1 SV=2	ATP5ME	527100	584583	547508	569165	1.49548e+06	1.57871e+06	1.04509e+06	1.00981e+06	0.000482376	2.25698	SARS-CoV-2-D1 up vs Mock-D1
P51858	Hepatoma-derived growth factor OS=Homo sapiens OX=9606 GN=HDGF PE=1 SV=1	HDGF	1.50757e+06	1.63051e+06	1.66073e+06	1.83181e+06	4.70459e+06	4.44806e+06	3.05531e+06	3.03345e+06	0.000617919	2.25671	SARS-CoV-2-D1 up vs Mock-D1
Q9GZP4	PITH domain-containing protein 1 OS=Homo sapiens OX=9606 GN=PITHD1 PE=1 SV=1	PITHD1	230854	244239	296064	281222	630478	571544	752542	448269	0.000570476	2.2558	SARS-CoV-2-D1 up vs Mock-D1
P33993	DNA replication licensing factor MCM7 OS=Homo sapiens OX=9606 GN=MCM7 PE=1 SV=4	MCM7	28248.4	27553.5	33096.3	35394	82737.6	83674.9	56177.8	60577.3	0.000509611	2.25462	SARS-CoV-2-D1 up vs Mock-D1
P60709	Actin, cytoplasmic 1 OS=Homo sapiens OX=9606 GN=ACTB PE=1 SV=1	ACTB	6.22562e+08	6.03391e+08	6.71193e+08	6.75942e+08	1934156177	1806917607	1116388399	1112530097	0.00182106	2.24649	SARS-CoV-2-D1 up vs Mock-D1
P63261	Actin, cytoplasmic 2 OS=Homo sapiens OX=9606 GN=ACTG1 PE=1 SV=1	ACTG1	6.91595e+07	6.70299e+07	7.45619e+07	7.50894e+07	2.14863e+08	2.00728e+08	1.24018e+08	1.23589e+08	0.00182106	2.24649	SARS-CoV-2-D1 up vs Mock-D1
Q8NI22	Multiple coagulation factor deficiency protein 2 OS=Homo sapiens OX=9606 GN=MCFD2 PE=1 SV=1	MCFD2	258295	239245	242352	266401	689713	685984	464150	461899	0.000455083	2.24549	SARS-CoV-2-D1 up vs Mock-D1
O75822	Eukaryotic translation initiation factor 3 subunit J OS=Homo sapiens OX=9606 GN=EIF3J PE=1 SV=2	EIF3J	677546	718482	787467	769461	1.87461e+06	1.85495e+06	1.4408e+06	1.49545e+06	4.52598e-05	2.24497	SARS-CoV-2-D1 up vs Mock-D1
P48506	Glutamate--cysteine ligase catalytic subunit OS=Homo sapiens OX=9606 GN=GCLC PE=1 SV=2	GCLC	346169	335052	424204	384764	1.02266e+06	923181	707709	718792	0.00026832	2.24428	SARS-CoV-2-D1 up vs Mock-D1
Q14242	P-selectin glycoprotein ligand 1 OS=Homo sapiens OX=9606 GN=SELPLG PE=1 SV=1	SELPLG	339568	350621	412999	358490	883497	963465	732953	716431	7.23235e-05	2.24401	SARS-CoV-2-D1 up vs Mock-D1
Q8N6M0	Deubiquitinase OTUD6B OS=Homo sapiens OX=9606 GN=OTUD6B PE=1 SV=1	OTUD6B	60191.4	61732.7	69520.6	50835.3	169428	155798	124885	100652	0.000930662	2.24201	SARS-CoV-2-D1 up vs Mock-D1
P19387	DNA-directed RNA polymerase II subunit RPB3 OS=Homo sapiens OX=9606 GN=POLR2C PE=1 SV=2	POLR2C	155826	164867	167833	122188	336938	267829	694333	212104	0.0232555	2.2411	SARS-CoV-2-D1 up vs Mock-D1
Q8IZQ5	Selenoprotein H OS=Homo sapiens OX=9606 GN=SELENOH PE=1 SV=2	SELENOH	63828.2	66795.1	60946.9	84870.1	192173	193626	122948	121470	0.00175774	2.2405	SARS-CoV-2-D1 up vs Mock-D1
P68871	Hemoglobin subunit beta OS=Homo sapiens OX=9606 GN=HBB PE=1 SV=2	HBB	2.0337e+06	1.96142e+06	1.61361e+06	1.75686e+06	5.13578e+06	4.85324e+06	3.41982e+06	3.32455e+06	0.000680577	2.23741	SARS-CoV-2-D1 up vs Mock-D1
Q9BQC3	2-(3-amino-3-carboxypropyl)histidine synthase subunit 2 OS=Homo sapiens OX=9606 GN=DPH2 PE=1 SV=1	DPH2	7366.4	8986.73	10022.9	7286.76	16834.7	20518	21119.4	16595	0.000204172	2.23693	SARS-CoV-2-D1 up vs Mock-D1
P27816	Microtubule-associated protein 4 OS=Homo sapiens OX=9606 GN=MAP4 PE=1 SV=3	MAP4	959251	960538	1.03303e+06	1.06704e+06	2.67023e+06	2.58285e+06	1.91107e+06	1.92776e+06	0.000144531	2.23645	SARS-CoV-2-D1 up vs Mock-D1
Q8N4Q1	Mitochondrial intermembrane space import and assembly protein 40 OS=Homo sapiens OX=9606 GN=CHCHD4 PE=1 SV=1	CHCHD4	80572.1	75877.9	68490.1	70192.3	181620	237901	124928	136123	0.00178649	2.23606	SARS-CoV-2-D1 up vs Mock-D1
Q9UBM7	7-dehydrocholesterol reductase OS=Homo sapiens OX=9606 GN=DHCR7 PE=1 SV=1	DHCR7	76479	52398.2	57456.6	83890.2	259437	188805	95194.4	103226	0.0234087	2.23426	SARS-CoV-2-D1 up vs Mock-D1
P43003	Excitatory amino acid transporter 1 OS=Homo sapiens OX=9606 GN=SLC1A3 PE=1 SV=1	SLC1A3	597665	658088	619586	664993	1.77923e+06	1.60469e+06	1.24815e+06	1.13315e+06	0.000309276	2.23423	SARS-CoV-2-D1 up vs Mock-D1
Q9HC07	Transmembrane protein 165 OS=Homo sapiens OX=9606 GN=TMEM165 PE=1 SV=1	TMEM165	749460	719105	935662	864436	2.40173e+06	2.08466e+06	1.57668e+06	1.37478e+06	0.00127749	2.23376	SARS-CoV-2-D1 up vs Mock-D1
O95202	Mitochondrial proton/calcium exchanger protein OS=Homo sapiens OX=9606 GN=LETM1 PE=1 SV=1	LETM1	345493	342778	306403	346279	894467	856370	614818	662523	0.000172706	2.23229	SARS-CoV-2-D1 up vs Mock-D1
Q9BW60	Elongation of very long chain fatty acids protein 1 OS=Homo sapiens OX=9606 GN=ELOVL1 PE=1 SV=1	ELOVL1	363771	436501	372804	315192	1.10558e+06	1.11587e+06	635802	582734	0.00520749	2.22475	SARS-CoV-2-D1 up vs Mock-D1
Q53H96	Pyrroline-5-carboxylate reductase 3 OS=Homo sapiens OX=9606 GN=PYCR3 PE=1 SV=3	PYCR3	41554.8	26116.3	25450.4	31467.3	89037.4	56800.2	83510.5	50380.7	0.00441844	2.22439	SARS-CoV-2-D1 up vs Mock-D1
Q96B49	Mitochondrial import receptor subunit TOM6 homolog OS=Homo sapiens OX=9606 GN=TOMM6 PE=1 SV=1	TOMM6	414883	371361	410391	408672	883116	1.05871e+06	830528	810010	1.89211e-05	2.22119	SARS-CoV-2-D1 up vs Mock-D1
Q9NQS1	Cell death regulator Aven OS=Homo sapiens OX=9606 GN=AVEN PE=1 SV=1	AVEN	62820.4	53848.1	61321.3	52843.7	199952	125769	107553	98069.2	0.00285551	2.21791	SARS-CoV-2-D1 up vs Mock-D1
P48200	Iron-responsive element-binding protein 2 OS=Homo sapiens OX=9606 GN=IREB2 PE=1 SV=4	IREB2	40034.5	28026.6	31215.4	37645.6	82143.5	74055.3	68314.9	76684.7	0.000123046	2.21726	SARS-CoV-2-D1 up vs Mock-D1
Q5NDL2	EGF domain-specific O-linked N-acetylglucosamine transferase OS=Homo sapiens OX=9606 GN=EOGT PE=1 SV=1	EOGT	12954.3	16527.2	14267.4	19864	35347.2	55533.4	30364.1	24604.4	0.00664951	2.21725	SARS-CoV-2-D1 up vs Mock-D1
Q10589	Bone marrow stromal antigen 2 OS=Homo sapiens OX=9606 GN=BST2 PE=1 SV=1	BST2	297218	264969	295773	292684	888642	833851	443060	499424	0.00433515	2.21452	SARS-CoV-2-D1 up vs Mock-D1
P49917	DNA ligase 4 OS=Homo sapiens OX=9606 GN=LIG4 PE=1 SV=2	LIG4	120308	74471.6	93187.8	71465.9	313973	227632	138562	144742	0.0132644	2.21389	SARS-CoV-2-D1 up vs Mock-D1
Q16658	Fascin OS=Homo sapiens OX=9606 GN=FSCN1 PE=1 SV=3	FSCN1	975212	949873	950337	972678	2.34087e+06	2.23031e+06	1.9788e+06	1.98308e+06	1.6262e-06	2.21166	SARS-CoV-2-D1 up vs Mock-D1
Q3MHD2	Protein LSM12 homolog OS=Homo sapiens OX=9606 GN=LSM12 PE=1 SV=2	LSM12	253731	223505	245610	278086	687605	620978	428569	504963	0.000457795	2.21005	SARS-CoV-2-D1 up vs Mock-D1
Q5TFE4	5'-nucleotidase domain-containing protein 1 OS=Homo sapiens OX=9606 GN=NT5DC1 PE=1 SV=1	NT5DC1	50100.3	46885.6	43669	64233.3	125968	145523	83590	102565	0.00168809	2.20995	SARS-CoV-2-D1 up vs Mock-D1
O43586	Proline-serine-threonine phosphatase-interacting protein 1 OS=Homo sapiens OX=9606 GN=PSTPIP1 PE=1 SV=1	PSTPIP1	294461	248825	270681	308622	778617	718017	472707	545773	0.00076187	2.20325	SARS-CoV-2-D1 up vs Mock-D1
P55010	Eukaryotic translation initiation factor 5 OS=Homo sapiens OX=9606 GN=EIF5 PE=1 SV=2	EIF5	684078	663331	699727	749090	1.86565e+06	1.76164e+06	1.31533e+06	1.29535e+06	0.000207013	2.20277	SARS-CoV-2-D1 up vs Mock-D1
O43583	Density-regulated protein OS=Homo sapiens OX=9606 GN=DENR PE=1 SV=2	DENR	67003	61999.1	95747.6	107972	292507	234903	131922	111448	0.025112	2.20229	SARS-CoV-2-D1 up vs Mock-D1
Q9BRP8	Partner of Y14 and mago OS=Homo sapiens OX=9606 GN=PYM1 PE=1 SV=1	PYM1	199763	228590	164458	215616	534050	527305	332780	406389	0.00107186	2.20221	SARS-CoV-2-D1 up vs Mock-D1
Q6NYC8	Phostensin OS=Homo sapiens OX=9606 GN=PPP1R18 PE=1 SV=1	PPP1R18	1.38268e+06	1.31091e+06	1.42657e+06	1.23569e+06	3.6209e+06	3.91505e+06	2.23304e+06	2.35845e+06	0.00176821	2.19859	SARS-CoV-2-D1 up vs Mock-D1
P54687	Branched-chain-amino-acid aminotransferase, cytosolic OS=Homo sapiens OX=9606 GN=BCAT1 PE=1 SV=3	BCAT1	905115	944671	845974	793239	2.32053e+06	2.30185e+06	1.6e+06	1.56113e+06	0.000510982	2.19594	SARS-CoV-2-D1 up vs Mock-D1
O43707	Alpha-actinin-4 OS=Homo sapiens OX=9606 GN=ACTN4 PE=1 SV=2	ACTN4	4.26982e+06	4.45002e+06	4.30918e+06	4.78341e+06	1.21618e+07	1.19865e+07	8.01889e+06	7.77828e+06	0.000764994	2.19506	SARS-CoV-2-D1 up vs Mock-D1
P78346	Ribonuclease P protein subunit p30 OS=Homo sapiens OX=9606 GN=RPP30 PE=1 SV=1	RPP30	19329.4	17901.3	17727.1	25719.1	49412.3	51199.5	39939.6	36101.8	0.000639474	2.19285	SARS-CoV-2-D1 up vs Mock-D1
O43633	Charged multivesicular body protein 2a OS=Homo sapiens OX=9606 GN=CHMP2A PE=1 SV=1	CHMP2A	74975.6	66155	45014.6	54403	177323	218801	80304.9	89757.6	0.0278984	2.19049	SARS-CoV-2-D1 up vs Mock-D1
P10620	Microsomal glutathione S-transferase 1 OS=Homo sapiens OX=9606 GN=MGST1 PE=1 SV=1	MGST1	1.07871e+06	1.01646e+06	981833	1.02514e+06	2.62216e+06	2.64898e+06	1.90663e+06	1.91555e+06	0.000169727	2.18962	SARS-CoV-2-D1 up vs Mock-D1
Q6DKI1	60S ribosomal protein L7-like 1 OS=Homo sapiens OX=9606 GN=RPL7L1 PE=1 SV=2	RPL7L1	57825.9	54271	70519.1	47279.8	144448	141123	118113	99370.8	0.000634788	2.18675	SARS-CoV-2-D1 up vs Mock-D1
Q6QNY1	Biogenesis of lysosome-related organelles complex 1 subunit 2 OS=Homo sapiens OX=9606 GN=BLOC1S2 PE=1 SV=1	BLOC1S2	46271.5	60216.4	42728.3	37404.8	146849	125152	89676.3	61544.8	0.0114001	2.18463	SARS-CoV-2-D1 up vs Mock-D1
P56211	cAMP-regulated phosphoprotein 19 OS=Homo sapiens OX=9606 GN=ARPP19 PE=1 SV=2	ARPP19	386736	375805	489257	464900	1.02419e+06	1.15692e+06	837233	758938	0.000518721	2.18457	SARS-CoV-2-D1 up vs Mock-D1
Q9Y3Y2	Chromatin target of PRMT1 protein OS=Homo sapiens OX=9606 GN=CHTOP PE=1 SV=2	CHTOP	191096	176658	181164	177347	412527	510315	393746	296833	0.000453948	2.1824	SARS-CoV-2-D1 up vs Mock-D1
Q9Y5A9	YTH domain-containing family protein 2 OS=Homo sapiens OX=9606 GN=YTHDF2 PE=1 SV=2	YTHDF2	117256	75355.2	120609	82735.8	413401	243580	110020	179548	0.0418622	2.1794	SARS-CoV-2-D1 up vs Mock-D1
P02545	Prelamin-A/C OS=Homo sapiens OX=9606 GN=LMNA PE=1 SV=1	LMNA	2.50343e+06	2.55028e+06	2.50282e+06	2.75581e+06	7.04396e+06	6.00036e+06	5.13885e+06	4.5661e+06	0.000198782	2.17847	SARS-CoV-2-D1 up vs Mock-D1
Q9BSH5	Haloacid dehalogenase-like hydrolase domain-containing protein 3 OS=Homo sapiens OX=9606 GN=HDHD3 PE=1 SV=1	HDHD3	23775	9492.85	12004.1	18410.1	26001.8	58323.8	36748.3	20147.6	0.0455006	2.17822	SARS-CoV-2-D1 up vs Mock-D1
Q96TA1	Protein Niban 2 OS=Homo sapiens OX=9606 GN=NIBAN2 PE=1 SV=3	NIBAN2	1.43424e+06	1.5268e+06	1.53805e+06	1.45682e+06	3.49278e+06	3.44969e+06	3.08154e+06	2.96165e+06	2.24387e-06	2.17579	SARS-CoV-2-D1 up vs Mock-D1
Q8N370	Large neutral amino acids transporter small subunit 4 OS=Homo sapiens OX=9606 GN=SLC43A2 PE=1 SV=1	SLC43A2	53149.1	53771.1	70318.6	60862.3	136334	168064	105523	113367	0.00073049	2.17577	SARS-CoV-2-D1 up vs Mock-D1
O75170	Serine/threonine-protein phosphatase 6 regulatory subunit 2 OS=Homo sapiens OX=9606 GN=PPP6R2 PE=1 SV=2	PPP6R2	38022.2	31883.7	53010.7	46609.6	128202	99940.8	79718.4	65487.1	0.00543772	2.17384	SARS-CoV-2-D1 up vs Mock-D1
Q969Z0	FAST kinase domain-containing protein 4 OS=Homo sapiens OX=9606 GN=TBRG4 PE=1 SV=1	TBRG4	95550	91611.3	132180	136691	266984	256581	221618	232374	0.000483917	2.17322	SARS-CoV-2-D1 up vs Mock-D1
P62857	40S ribosomal protein S28 OS=Homo sapiens OX=9606 GN=RPS28 PE=1 SV=1	RPS28	1.22708e+06	1.22687e+06	1.36289e+06	1.35736e+06	3.53786e+06	3.04168e+06	2.4585e+06	2.34666e+06	0.000242276	2.17288	SARS-CoV-2-D1 up vs Mock-D1
O95379	Tumor necrosis factor alpha-induced protein 8 OS=Homo sapiens OX=9606 GN=TNFAIP8 PE=1 SV=1	TNFAIP8	816314	683738	785935	747300	2.03699e+06	1.77739e+06	1.54329e+06	1.3039e+06	0.00028519	2.17125	SARS-CoV-2-D1 up vs Mock-D1
O15247	Chloride intracellular channel protein 2 OS=Homo sapiens OX=9606 GN=CLIC2 PE=1 SV=3	CLIC2	109296	88298.6	127703	137205	359124	295046	189686	186520	0.00656714	2.16991	SARS-CoV-2-D1 up vs Mock-D1
Q32MZ4	Leucine-rich repeat flightless-interacting protein 1 OS=Homo sapiens OX=9606 GN=LRRFIP1 PE=1 SV=2	LRRFIP1	1.18758e+06	1.04365e+06	1.28099e+06	1.21968e+06	2.88819e+06	2.96812e+06	2.17732e+06	2.29782e+06	0.000135783	2.16937	SARS-CoV-2-D1 up vs Mock-D1
P11182	Lipoamide acyltransferase component of branched-chain alpha-keto acid dehydrogenase complex, mitochondrial OS=Homo sapiens OX=9606 GN=DBT PE=1 SV=3	DBT	22296.5	29329.2	29705.9	25807.3	66071.8	71153.3	46597.4	50211.8	0.000754649	2.16428	SARS-CoV-2-D1 up vs Mock-D1
Q969X1	Protein lifeguard 3 OS=Homo sapiens OX=9606 GN=TMBIM1 PE=1 SV=2	TMBIM1	387960	455849	333070	401982	1.17494e+06	1.03971e+06	636456	666134	0.00372272	2.1626	SARS-CoV-2-D1 up vs Mock-D1
P33992	DNA replication licensing factor MCM5 OS=Homo sapiens OX=9606 GN=MCM5 PE=1 SV=5	MCM5	103608	105633	110211	100998	321059	299467	149190	183931	0.00633897	2.15725	SARS-CoV-2-D1 up vs Mock-D1
P67936	Tropomyosin alpha-4 chain OS=Homo sapiens OX=9606 GN=TPM4 PE=1 SV=3	TPM4	6.61321e+06	7.27877e+06	7.58711e+06	7.77709e+06	2.05591e+07	1.92284e+07	1.21263e+07	1.28205e+07	0.0015557	2.15677	SARS-CoV-2-D1 up vs Mock-D1
O15554	Intermediate conductance calcium-activated potassium channel protein 4 OS=Homo sapiens OX=9606 GN=KCNN4 PE=1 SV=1	KCNN4	125608	103891	77182.8	96083.2	238059	218098	198639	202649	0.000404473	2.15573	SARS-CoV-2-D1 up vs Mock-D1
P09417	Dihydropteridine reductase OS=Homo sapiens OX=9606 GN=QDPR PE=1 SV=2	QDPR	103537	145585	164635	181076	293745	268283	562084	218846	0.0178718	2.15515	SARS-CoV-2-D1 up vs Mock-D1
P30520	Adenylosuccinate synthetase isozyme 2 OS=Homo sapiens OX=9606 GN=ADSS2 PE=1 SV=3	ADSS2	2.86563e+06	2.98514e+06	3.11505e+06	3.28587e+06	7.38132e+06	7.57154e+06	5.74015e+06	5.88436e+06	6.67434e-05	2.15482	SARS-CoV-2-D1 up vs Mock-D1
P51608	Methyl-CpG-binding protein 2 OS=Homo sapiens OX=9606 GN=MECP2 PE=1 SV=1	MECP2	17369	18358	18856.4	24258.9	39753.2	59930.7	39857.6	32940	0.00194478	2.15195	SARS-CoV-2-D1 up vs Mock-D1
P48449	Lanosterol synthase OS=Homo sapiens OX=9606 GN=LSS PE=1 SV=1	LSS	196015	169170	174703	207857	468245	445823	340880	361628	0.000157973	2.15008	SARS-CoV-2-D1 up vs Mock-D1
P52209	6-phosphogluconate dehydrogenase, decarboxylating OS=Homo sapiens OX=9606 GN=PGD PE=1 SV=3	PGD	3.40509e+07	3.42778e+07	3.45364e+07	3.42995e+07	8.68373e+07	8.7426e+07	6.21954e+07	6.24844e+07	0.0002164	2.14928	SARS-CoV-2-D1 up vs Mock-D1
Q01469	Fatty acid-binding protein 5 OS=Homo sapiens OX=9606 GN=FABP5 PE=1 SV=3	FABP5	9.09913e+06	8.27916e+06	9.08784e+06	1.02726e+07	2.26535e+07	2.20338e+07	1.72752e+07	1.73731e+07	0.000112026	2.14832	SARS-CoV-2-D1 up vs Mock-D1
Q7L1Q6	Basic leucine zipper and W2 domain-containing protein 1 OS=Homo sapiens OX=9606 GN=BZW1 PE=1 SV=1	BZW1	1.56256e+06	1.1933e+06	1.30286e+06	1.31459e+06	3.37288e+06	3.54062e+06	2.36622e+06	2.38819e+06	0.00078556	2.14403	SARS-CoV-2-D1 up vs Mock-D1
O95168	NADH dehydrogenase [ubiquinone] 1 beta subcomplex subunit 4 OS=Homo sapiens OX=9606 GN=NDUFB4 PE=1 SV=3	NDUFB4	95047.4	105340	110707	108406	295902	282814	173704	174527	0.00231109	2.14358	SARS-CoV-2-D1 up vs Mock-D1
O75131	Copine-3 OS=Homo sapiens OX=9606 GN=CPNE3 PE=1 SV=1	CPNE3	518675	548223	577570	662733	1.58749e+06	1.51078e+06	967504	989425	0.00177857	2.14308	SARS-CoV-2-D1 up vs Mock-D1
P36871	Phosphoglucomutase-1 OS=Homo sapiens OX=9606 GN=PGM1 PE=1 SV=3	PGM1	934154	904684	1.01827e+06	948260	2.33588e+06	2.60028e+06	1.64344e+06	1.72289e+06	0.000581777	2.14261	SARS-CoV-2-D1 up vs Mock-D1
Q9NQ88	Fructose-2,6-bisphosphatase TIGAR OS=Homo sapiens OX=9606 GN=TIGAR PE=1 SV=1	TIGAR	489768	657328	884602	787889	1.53224e+06	1.60128e+06	1.35411e+06	1.41502e+06	0.00130204	2.13947	SARS-CoV-2-D1 up vs Mock-D1
Q8TEX9	Importin-4 OS=Homo sapiens OX=9606 GN=IPO4 PE=1 SV=2	IPO4	96040.2	72971.2	96790.3	84030.4	214088	183106	177547	170730	9.63648e-05	2.13679	SARS-CoV-2-D1 up vs Mock-D1
P20290	Transcription factor BTF3 OS=Homo sapiens OX=9606 GN=BTF3 PE=1 SV=1	BTF3	1.13302e+06	1.05043e+06	1.03769e+06	1.03434e+06	2.9363e+06	2.83954e+06	1.85357e+06	1.71549e+06	0.00175212	2.1344	SARS-CoV-2-D1 up vs Mock-D1
Q9HD42	Charged multivesicular body protein 1a OS=Homo sapiens OX=9606 GN=CHMP1A PE=1 SV=1	CHMP1A	57704.8	58148	55762.8	54765	152659	162656	89950.2	95008.9	0.00279197	2.13325	SARS-CoV-2-D1 up vs Mock-D1
P49768	Presenilin-1 OS=Homo sapiens OX=9606 GN=PSEN1 PE=1 SV=1	PSEN1	64746.2	55776.8	66794.5	64373	170623	158764	106348	111412	0.00100384	2.13223	SARS-CoV-2-D1 up vs Mock-D1
Q14151	Scaffold attachment factor B2 OS=Homo sapiens OX=9606 GN=SAFB2 PE=1 SV=1	SAFB2	183464	161432	161605	170043	420941	442557	296023	304885	0.000452832	2.13194	SARS-CoV-2-D1 up vs Mock-D1
Q9NZ45	CDGSH iron-sulfur domain-containing protein 1 OS=Homo sapiens OX=9606 GN=CISD1 PE=1 SV=1	CISD1	189423	164262	145565	169443	374931	405229	306830	339701	8.57076e-05	2.13132	SARS-CoV-2-D1 up vs Mock-D1
Q8TAT6	Nuclear protein localization protein 4 homolog OS=Homo sapiens OX=9606 GN=NPLOC4 PE=1 SV=3	NPLOC4	486962	505292	524524	486001	1.27492e+06	1.36422e+06	837597	887857	0.000932493	2.13097	SARS-CoV-2-D1 up vs Mock-D1
Q9Y639	Neuroplastin OS=Homo sapiens OX=9606 GN=NPTN PE=1 SV=2	NPTN	764306	707748	684792	769114	1.85767e+06	1.80587e+06	1.26803e+06	1.37852e+06	0.000277939	2.12998	SARS-CoV-2-D1 up vs Mock-D1
Q9Y241	HIG1 domain family member 1A, mitochondrial OS=Homo sapiens OX=9606 GN=HIGD1A PE=1 SV=1	HIGD1A	329103	300603	328835	347419	848687	863393	608893	520334	0.00108457	2.1289	SARS-CoV-2-D1 up vs Mock-D1
O75964	ATP synthase subunit g, mitochondrial OS=Homo sapiens OX=9606 GN=ATP5MG PE=1 SV=3	ATP5MG	1.20399e+06	1.21952e+06	1.25744e+06	1.43725e+06	3.62188e+06	3.41929e+06	2.02711e+06	2.16888e+06	0.00287104	2.12833	SARS-CoV-2-D1 up vs Mock-D1
P35637	RNA-binding protein FUS OS=Homo sapiens OX=9606 GN=FUS PE=1 SV=1	FUS	949335	1.01077e+06	1.10637e+06	1.12882e+06	2.51915e+06	2.48734e+06	1.95121e+06	2.01014e+06	7.49232e-05	2.12805	SARS-CoV-2-D1 up vs Mock-D1
Q9BWJ5	Splicing factor 3B subunit 5 OS=Homo sapiens OX=9606 GN=SF3B5 PE=1 SV=1	SF3B5	143343	137997	145686	158999	256547	282781	637475	202771	0.0237354	2.12695	SARS-CoV-2-D1 up vs Mock-D1
O75223	Gamma-glutamylcyclotransferase OS=Homo sapiens OX=9606 GN=GGCT PE=1 SV=1	GGCT	229966	244178	237127	243302	610371	597068	419897	433251	0.000305375	2.12692	SARS-CoV-2-D1 up vs Mock-D1
Q8NC56	LEM domain-containing protein 2 OS=Homo sapiens OX=9606 GN=LEMD2 PE=1 SV=1	LEMD2	246881	243876	228720	271931	738504	628259	424268	387382	0.00315514	2.12429	SARS-CoV-2-D1 up vs Mock-D1
Q13740	CD166 antigen OS=Homo sapiens OX=9606 GN=ALCAM PE=1 SV=2	ALCAM	927810	874113	907106	957983	2.3011e+06	2.16565e+06	1.69987e+06	1.67887e+06	0.000106931	2.11948	SARS-CoV-2-D1 up vs Mock-D1
Q9Y673	Dolichyl-phosphate beta-glucosyltransferase OS=Homo sapiens OX=9606 GN=ALG5 PE=1 SV=1	ALG5	172187	160213	195708	206022	459267	460000	339475	310198	0.000695169	2.11477	SARS-CoV-2-D1 up vs Mock-D1
Q86Y56	Dynein assembly factor 5, axonemal OS=Homo sapiens OX=9606 GN=DNAAF5 PE=1 SV=4	DNAAF5	19034.9	23885.4	34289.5	27509.4	73333.9	71067	45117.1	36306.7	0.0125509	2.11224	SARS-CoV-2-D1 up vs Mock-D1
Q9NVV0	Trimeric intracellular cation channel type B OS=Homo sapiens OX=9606 GN=TMEM38B PE=1 SV=1	TMEM38B	118211	135425	140364	168897	307923	327493	279151	268094	0.00013258	2.11171	SARS-CoV-2-D1 up vs Mock-D1
O95394	Phosphoacetylglucosamine mutase OS=Homo sapiens OX=9606 GN=PGM3 PE=1 SV=1	PGM3	148026	136751	130076	135207	379792	347374	239934	223020	0.00147701	2.11023	SARS-CoV-2-D1 up vs Mock-D1
Q6UW02	Cytochrome P450 20A1 OS=Homo sapiens OX=9606 GN=CYP20A1 PE=1 SV=1	CYP20A1	100058	97024.3	114339	122511	269495	269972	183851	201547	0.000590776	2.1101	SARS-CoV-2-D1 up vs Mock-D1
Q9BU61	NADH dehydrogenase [ubiquinone] 1 alpha subcomplex assembly factor 3 OS=Homo sapiens OX=9606 GN=NDUFAF3 PE=1 SV=1	NDUFAF3	105002	97072.6	80580.9	99182.9	255098	261615	164048	147443	0.0033303	2.10985	SARS-CoV-2-D1 up vs Mock-D1
P48060	Glioma pathogenesis-related protein 1 OS=Homo sapiens OX=9606 GN=GLIPR1 PE=1 SV=3	GLIPR1	220140	193839	282231	320891	642718	607659	441602	443075	0.00272812	2.10873	SARS-CoV-2-D1 up vs Mock-D1
P02794	Ferritin heavy chain OS=Homo sapiens OX=9606 GN=FTH1 PE=1 SV=2	FTH1	1.9013e+06	1.81165e+06	1.62273e+06	1.69921e+06	4.77293e+06	4.28721e+06	2.97819e+06	3.07156e+06	0.000933994	2.10699	SARS-CoV-2-D1 up vs Mock-D1
P18859	ATP synthase-coupling factor 6, mitochondrial OS=Homo sapiens OX=9606 GN=ATP5PF PE=1 SV=1	ATP5PF	1.03956e+06	1.1254e+06	1.12221e+06	1.3176e+06	3.03831e+06	3.08293e+06	1.9656e+06	1.85096e+06	0.0022009	2.10677	SARS-CoV-2-D1 up vs Mock-D1
P11441	Ubiquitin-like protein 4A OS=Homo sapiens OX=9606 GN=UBL4A PE=1 SV=1	UBL4A	20851.4	15629.4	23305.1	17774.5	47232.4	39280.4	37679.7	37973	0.000349233	2.1058	SARS-CoV-2-D1 up vs Mock-D1
P09086	POU domain, class 2, transcription factor 2 OS=Homo sapiens OX=9606 GN=POU2F2 PE=1 SV=3	POU2F2	8730.66	4613.14	8185.45	3652.56	15061.2	24605.4	7200.83	8865.83	0.0772538	2.10536	SARS-CoV-2-D1 up vs Mock-D1
B7ZAQ6	Golgi pH regulator A OS=Homo sapiens OX=9606 GN=GPR89A PE=1 SV=2	GPR89A	48720.9	24270.5	41612.2	53974.8	75105.6	96656.9	76971.7	93251.1	0.00769485	2.10461	SARS-CoV-2-D1 up vs Mock-D1
Q9UIW2	Plexin-A1 OS=Homo sapiens OX=9606 GN=PLXNA1 PE=1 SV=3	PLXNA1	53418.5	26963.8	37668.9	40719.8	78875.5	103560	69046.3	76607.1	0.00410312	2.10291	SARS-CoV-2-D1 up vs Mock-D1
Q08378	Golgin subfamily A member 3 OS=Homo sapiens OX=9606 GN=GOLGA3 PE=1 SV=2	GOLGA3	68637.4	108360	94302.2	81884.6	211718	247212	121046	176982	0.0065161	2.10203	SARS-CoV-2-D1 up vs Mock-D1
O60831	PRA1 family protein 2 OS=Homo sapiens OX=9606 GN=PRAF2 PE=1 SV=1	PRAF2	10444.3	11091.3	11266.2	2829.65	38737.6	4271.77	22332.4	19497.3	0.2481	2.1017	SARS-CoV-2-D1 up vs Mock-D1
P32321	Deoxycytidylate deaminase OS=Homo sapiens OX=9606 GN=DCTD PE=1 SV=2	DCTD	165329	139476	173187	239905	345959	353332	432906	351805	0.00103006	2.09955	SARS-CoV-2-D1 up vs Mock-D1
Q3ZAQ7	Vacuolar ATPase assembly integral membrane protein VMA21 OS=Homo sapiens OX=9606 GN=VMA21 PE=1 SV=1	VMA21	34502.7	41121.8	25020.1	14102.2	40967.2	64610.8	66084.6	55449.7	0.0290687	2.09802	SARS-CoV-2-D1 up vs Mock-D1
Q9NP92	39S ribosomal protein S30, mitochondrial OS=Homo sapiens OX=9606 GN=MRPS30 PE=1 SV=2	MRPS30	24658.5	44990.5	35628.4	66937.2	98513.6	127220	75378.6	54227.2	0.0372384	2.09769	SARS-CoV-2-D1 up vs Mock-D1
P62249	40S ribosomal protein S16 OS=Homo sapiens OX=9606 GN=RPS16 PE=1 SV=2	RPS16	2.41997e+06	2.74671e+06	3.00646e+06	2.45123e+06	6.13648e+06	6.42459e+06	5.09492e+06	4.7136e+06	0.000173352	2.09676	SARS-CoV-2-D1 up vs Mock-D1
Q8NC51	Plasminogen activator inhibitor 1 RNA-binding protein OS=Homo sapiens OX=9606 GN=SERBP1 PE=1 SV=2	SERBP1	2.86857e+06	3.52137e+06	3.10777e+06	2.91823e+06	6.08714e+06	5.51373e+06	7.08178e+06	7.44062e+06	0.000111747	2.09612	SARS-CoV-2-D1 up vs Mock-D1
P15880	40S ribosomal protein S2 OS=Homo sapiens OX=9606 GN=RPS2 PE=1 SV=2	RPS2	5.42336e+06	5.79639e+06	6.3456e+06	5.64298e+06	1.4237e+07	1.34988e+07	1.0601e+07	1.06346e+07	0.000124199	2.09456	SARS-CoV-2-D1 up vs Mock-D1
P62906	60S ribosomal protein L10a OS=Homo sapiens OX=9606 GN=RPL10A PE=1 SV=2	RPL10A	4.69734e+06	4.78614e+06	4.64292e+06	4.71962e+06	1.13732e+07	1.22691e+07	8.12667e+06	8.33674e+06	0.000428546	2.09299	SARS-CoV-2-D1 up vs Mock-D1
P23219	Prostaglandin G/H synthase 1 OS=Homo sapiens OX=9606 GN=PTGS1 PE=1 SV=2	PTGS1	54635.1	80363.3	61767.4	73790	166114	236640	86191.6	113206	0.0208208	2.09236	SARS-CoV-2-D1 up vs Mock-D1
P28340	DNA polymerase delta catalytic subunit OS=Homo sapiens OX=9606 GN=POLD1 PE=1 SV=2	POLD1	127571	147511	162446	141421	362512	362900	241591	260187	0.000802474	2.09132	SARS-CoV-2-D1 up vs Mock-D1
P54709	Sodium/potassium-transporting ATPase subunit beta-3 OS=Homo sapiens OX=9606 GN=ATP1B3 PE=1 SV=1	ATP1B3	2.64122e+06	2.80313e+06	2.77506e+06	3.00411e+06	7.13621e+06	6.72737e+06	4.81024e+06	5.10145e+06	0.00035298	2.09018	SARS-CoV-2-D1 up vs Mock-D1
O60333	Kinesin-like protein KIF1B OS=Homo sapiens OX=9606 GN=KIF1B PE=1 SV=5	KIF1B	77629.4	44855.4	54411.5	44876.3	125660	104960	103051	119357	0.00176145	2.08999	SARS-CoV-2-D1 up vs Mock-D1
O43312	Protein MTSS 1 OS=Homo sapiens OX=9606 GN=MTSS1 PE=1 SV=2	MTSS1	57996.8	36151.7	58283	46771.4	140451	108392	73210.1	97371.6	0.00578863	2.08746	SARS-CoV-2-D1 up vs Mock-D1
P05388	60S acidic ribosomal protein P0 OS=Homo sapiens OX=9606 GN=RPLP0 PE=1 SV=1	RPLP0	9.33826e+06	9.48405e+06	1.06376e+07	9.53562e+06	2.51792e+07	2.29889e+07	1.69683e+07	1.73496e+07	0.00039647	2.08694	SARS-CoV-2-D1 up vs Mock-D1
P18754	Regulator of chromosome condensation OS=Homo sapiens OX=9606 GN=RCC1 PE=1 SV=1	RCC1	112198	144437	88523.9	123030	266686	304387	215046	191494	0.00237399	2.08614	SARS-CoV-2-D1 up vs Mock-D1
Q96T58	Msx2-interacting protein OS=Homo sapiens OX=9606 GN=SPEN PE=1 SV=1	SPEN	141065	129111	153658	123349	299511	302000	306156	235286	9.17251e-05	2.08436	SARS-CoV-2-D1 up vs Mock-D1
O60443	Gasdermin-E OS=Homo sapiens OX=9606 GN=GSDME PE=1 SV=2	GSDME	88393.7	97107.5	86923.5	83587.7	198742	207897	152259	185246	7.02927e-05	2.07912	SARS-CoV-2-D1 up vs Mock-D1
Q9BQE5	Apolipoprotein L2 OS=Homo sapiens OX=9606 GN=APOL2 PE=1 SV=1	APOL2	101941	95269.8	70457.1	64211.6	159805	96599	675827	78583.3	0.192203	2.07836	SARS-CoV-2-D1 up vs Mock-D1
Q9UPT8	Zinc finger CCCH domain-containing protein 4 OS=Homo sapiens OX=9606 GN=ZC3H4 PE=1 SV=3	ZC3H4	50245.2	52431	58477.9	56896.1	151574	163119	85594.4	77212.7	0.00958621	2.07791	SARS-CoV-2-D1 up vs Mock-D1
P63208	S-phase kinase-associated protein 1 OS=Homo sapiens OX=9606 GN=SKP1 PE=1 SV=2	SKP1	594066	616186	668597	682101	1.74316e+06	1.61129e+06	1.0484e+06	1.05085e+06	0.00198406	2.07493	SARS-CoV-2-D1 up vs Mock-D1
P43487	Ran-specific GTPase-activating protein OS=Homo sapiens OX=9606 GN=RANBP1 PE=1 SV=1	RANBP1	1.18292e+06	1.35357e+06	1.51245e+06	1.56719e+06	3.43311e+06	3.52244e+06	2.43713e+06	2.38254e+06	0.00105155	2.07397	SARS-CoV-2-D1 up vs Mock-D1
Q96D46	60S ribosomal export protein NMD3 OS=Homo sapiens OX=9606 GN=NMD3 PE=1 SV=1	NMD3	41441.9	45082.9	45877.5	56739.8	114925	95621.2	85616.7	95528.6	0.00019588	2.07339	SARS-CoV-2-D1 up vs Mock-D1
P14618	Pyruvate kinase PKM OS=Homo sapiens OX=9606 GN=PKM PE=1 SV=4	PKM	1.78175e+08	1.77142e+08	1.90531e+08	1.93543e+08	479556351	4.44576e+08	3.17555e+08	3.16623e+08	0.000627135	2.07162	SARS-CoV-2-D1 up vs Mock-D1
P09326	CD48 antigen OS=Homo sapiens OX=9606 GN=CD48 PE=1 SV=2	CD48	499073	528463	496862	533180	1.18463e+06	1.08465e+06	978147	1.0221e+06	3.73569e-06	2.07071	SARS-CoV-2-D1 up vs Mock-D1
P19878	Neutrophil cytosol factor 2 OS=Homo sapiens OX=9606 GN=NCF2 PE=1 SV=2	NCF2	8.35712e+06	8.39617e+06	8.58846e+06	8.63096e+06	2.20845e+07	2.00356e+07	1.542e+07	1.39889e+07	0.000514962	2.06972	SARS-CoV-2-D1 up vs Mock-D1
Q96GD0	Pyridoxal phosphate phosphatase OS=Homo sapiens OX=9606 GN=PDXP PE=1 SV=2	PDXP	13624.9	16776.6	11960.4	29319.8	51027.1	30764.1	34821	26869.9	0.023562	2.06896	SARS-CoV-2-D1 up vs Mock-D1
P05165	Propionyl-CoA carboxylase alpha chain, mitochondrial OS=Homo sapiens OX=9606 GN=PCCA PE=1 SV=4	PCCA	55576.6	64959.2	54508.8	50869	137530	131339	97829.3	102802	0.000350739	2.06396	SARS-CoV-2-D1 up vs Mock-D1
P06730	Eukaryotic translation initiation factor 4E OS=Homo sapiens OX=9606 GN=EIF4E PE=1 SV=2	EIF4E	243611	256990	257952	295881	664932	652306	464826	430032	0.000948412	2.0639	SARS-CoV-2-D1 up vs Mock-D1
Q8NCS4	Transmembrane protein 35B OS=Homo sapiens OX=9606 GN=TMEM35B PE=1 SV=1	TMEM35B	124342	82541.6	68877.9	60010	313537	235046	85230.9	122231	0.0753578	2.06256	SARS-CoV-2-D1 up vs Mock-D1
Q9NQE9	Histidine triad nucleotide-binding protein 3 OS=Homo sapiens OX=9606 GN=HINT3 PE=1 SV=1	HINT3	175517	203993	191946	189848	460457	445750	356958	320304	0.000237164	2.05938	SARS-CoV-2-D1 up vs Mock-D1
O14745	Na(+)/H(+) exchange regulatory cofactor NHE-RF1 OS=Homo sapiens OX=9606 GN=SLC9A3R1 PE=1 SV=4	SLC9A3R1	214449	171034	225528	194166	396859	625294	328106	354406	0.00365869	2.0588	SARS-CoV-2-D1 up vs Mock-D1
P08758	Annexin A5 OS=Homo sapiens OX=9606 GN=ANXA5 PE=1 SV=2	ANXA5	3.36069e+07	3.76295e+07	3.43129e+07	3.52165e+07	8.60468e+07	8.57211e+07	5.87009e+07	6.32004e+07	0.000429246	2.0571	SARS-CoV-2-D1 up vs Mock-D1
P78381	UDP-galactose translocator OS=Homo sapiens OX=9606 GN=SLC35A2 PE=1 SV=1	SLC35A2	80957.9	75817.1	85753	78969.5	209540	184125	156786	122965	0.000862955	2.05676	SARS-CoV-2-D1 up vs Mock-D1
P29083	General transcription factor IIE subunit 1 OS=Homo sapiens OX=9606 GN=GTF2E1 PE=1 SV=2	GTF2E1	50001.3	65319	45219.5	51609.5	127047	127140	94256.7	89529.9	0.00105635	2.05643	SARS-CoV-2-D1 up vs Mock-D1
P83916	Chromobox protein homolog 1 OS=Homo sapiens OX=9606 GN=CBX1 PE=1 SV=1	CBX1	109808	106804	101415	120698	269494	258695	188587	194941	0.000359805	2.05557	SARS-CoV-2-D1 up vs Mock-D1
O15254	Peroxisomal acyl-coenzyme A oxidase 3 OS=Homo sapiens OX=9606 GN=ACOX3 PE=1 SV=2	ACOX3	64139.8	77689.4	48938.4	49405.9	142145	163443	115208	80223.8	0.00924035	2.05467	SARS-CoV-2-D1 up vs Mock-D1
Q9UKW4	Guanine nucleotide exchange factor VAV3 OS=Homo sapiens OX=9606 GN=VAV3 PE=1 SV=1	VAV3	41837.4	36417	54334.5	53351.5	116179	112232	84676.4	71196.4	0.00321768	2.05397	SARS-CoV-2-D1 up vs Mock-D1
Q9Y3A3	MOB-like protein phocein OS=Homo sapiens OX=9606 GN=MOB4 PE=1 SV=1	MOB4	159520	148598	159724	176322	414569	424238	247414	272613	0.00247804	2.05314	SARS-CoV-2-D1 up vs Mock-D1
Q12797	Aspartyl/asparaginyl beta-hydroxylase OS=Homo sapiens OX=9606 GN=ASPH PE=1 SV=3	ASPH	421743	449003	459054	453032	882455	1.12529e+06	823324	855705	6.31102e-05	2.05301	SARS-CoV-2-D1 up vs Mock-D1
Q15582	Transforming growth factor-beta-induced protein ig-h3 OS=Homo sapiens OX=9606 GN=TGFBI PE=1 SV=1	TGFBI	1.24425e+06	1.20622e+06	1.28319e+06	1.17896e+06	3.16213e+06	3.0474e+06	2.02346e+06	2.06397e+06	0.00107886	2.05185	SARS-CoV-2-D1 up vs Mock-D1
Q9BVI4	Nucleolar complex protein 4 homolog OS=Homo sapiens OX=9606 GN=NOC4L PE=1 SV=1	NOC4L	33041.1	32001.2	27380.3	29928.4	64013.4	86323.8	51292.4	53976.7	0.00118989	2.04989	SARS-CoV-2-D1 up vs Mock-D1
O43809	Cleavage and polyadenylation specificity factor subunit 5 OS=Homo sapiens OX=9606 GN=NUDT21 PE=1 SV=1	NUDT21	261432	260501	254954	266021	618039	595891	455225	485945	7.82218e-05	2.04933	SARS-CoV-2-D1 up vs Mock-D1
Q13185	Chromobox protein homolog 3 OS=Homo sapiens OX=9606 GN=CBX3 PE=1 SV=4	CBX3	1.394e+06	1.27573e+06	1.29352e+06	1.42018e+06	3.26876e+06	3.14538e+06	2.40636e+06	2.32219e+06	0.00024402	2.04783	SARS-CoV-2-D1 up vs Mock-D1
Q15424	Scaffold attachment factor B1 OS=Homo sapiens OX=9606 GN=SAFB PE=1 SV=4	SAFB	341189	300896	291500	321191	730903	813535	526792	539333	0.000768967	2.04753	SARS-CoV-2-D1 up vs Mock-D1
Q9BU02	Thiamine-triphosphatase OS=Homo sapiens OX=9606 GN=THTPA PE=1 SV=3	THTPA	60190	49626.4	43654.3	46969.1	114733	129965	93135.4	77344.9	0.00172521	2.04643	SARS-CoV-2-D1 up vs Mock-D1
Q96S66	Chloride channel CLIC-like protein 1 OS=Homo sapiens OX=9606 GN=CLCC1 PE=1 SV=1	CLCC1	79369.8	78846.6	77162.2	41551.3	188745	126395	122962	119622	0.00979634	2.04499	SARS-CoV-2-D1 up vs Mock-D1
P05556	Integrin beta-1 OS=Homo sapiens OX=9606 GN=ITGB1 PE=1 SV=2	ITGB1	2.00082e+06	2.16464e+06	2.13244e+06	2.16109e+06	4.99563e+06	4.87924e+06	3.84263e+06	3.7179e+06	0.000107761	2.04376	SARS-CoV-2-D1 up vs Mock-D1
Q15392	Delta(24)-sterol reductase OS=Homo sapiens OX=9606 GN=DHCR24 PE=1 SV=2	DHCR24	286474	288176	322823	319390	721289	734074	537293	518050	0.000354807	2.03986	SARS-CoV-2-D1 up vs Mock-D1
P53794	Sodium/myo-inositol cotransporter OS=Homo sapiens OX=9606 GN=SLC5A3 PE=1 SV=2	SLC5A3	1.19636e+06	1.23621e+06	1.108e+06	1.1423e+06	2.7776e+06	2.78171e+06	2.04714e+06	2.04446e+06	0.000240292	2.03873	SARS-CoV-2-D1 up vs Mock-D1
Q13571	Lysosomal-associated transmembrane protein 5 OS=Homo sapiens OX=9606 GN=LAPTM5 PE=1 SV=1	LAPTM5	743654	711079	715294	768524	1.91445e+06	1.91748e+06	1.17729e+06	1.16127e+06	0.00256638	2.03841	SARS-CoV-2-D1 up vs Mock-D1
P50281	Matrix metalloproteinase-14 OS=Homo sapiens OX=9606 GN=MMP14 PE=1 SV=3	MMP14	213682	212338	227616	223608	514885	509278	369929	410747	0.000141536	2.03807	SARS-CoV-2-D1 up vs Mock-D1
Q9NZM5	Ribosome biogenesis protein NOP53 OS=Homo sapiens OX=9606 GN=NOP53 PE=1 SV=2	NOP53	4703.84	7314.97	3891.35	11967.7	18666.4	25863.5	17937.3	3192.21	0.231362	2.038	SARS-CoV-2-D1 up vs Mock-D1
O60462	Neuropilin-2 OS=Homo sapiens OX=9606 GN=NRP2 PE=1 SV=3	NRP2	88825.5	75808	71736.8	79175.7	220906	178325	124443	134511	0.00222077	2.0377	SARS-CoV-2-D1 up vs Mock-D1
O14737	Programmed cell death protein 5 OS=Homo sapiens OX=9606 GN=PDCD5 PE=1 SV=3	PDCD5	280799	407783	346391	341086	653275	730132	716823	681482	0.000115706	2.03717	SARS-CoV-2-D1 up vs Mock-D1
P25786	Proteasome subunit alpha type-1 OS=Homo sapiens OX=9606 GN=PSMA1 PE=1 SV=1	PSMA1	2.19121e+06	2.16526e+06	2.16405e+06	2.19145e+06	5.4313e+06	5.11498e+06	3.64827e+06	3.8202e+06	0.000405606	2.03672	SARS-CoV-2-D1 up vs Mock-D1
P33240	Cleavage stimulation factor subunit 2 OS=Homo sapiens OX=9606 GN=CSTF2 PE=1 SV=1	CSTF2	271219	225233	226481	235125	514395	559481	431551	450132	7.27201e-05	2.03607	SARS-CoV-2-D1 up vs Mock-D1
Q9P0V9	Septin-10 OS=Homo sapiens OX=9606 GN=SEPTIN10 PE=1 SV=2	SEPTIN10	36435.7	29297	30858.3	28165	68499.4	74668.4	53450.2	58131.4	0.000292456	2.03441	SARS-CoV-2-D1 up vs Mock-D1
Q9UHX3	Adhesion G protein-coupled receptor E2 OS=Homo sapiens OX=9606 GN=ADGRE2 PE=1 SV=2	ADGRE2	210840	260167	220277	224383	608252	566251	362005	372258	0.00260793	2.03409	SARS-CoV-2-D1 up vs Mock-D1
P09972	Fructose-bisphosphate aldolase C OS=Homo sapiens OX=9606 GN=ALDOC PE=1 SV=2	ALDOC	5.24752e+06	5.28054e+06	4.67534e+06	4.912e+06	1.51597e+07	1.44298e+07	7.4326e+06	6.66795e+06	0.0173076	2.03163	SARS-CoV-2-D1 up vs Mock-D1
Q8NBS9	Thioredoxin domain-containing protein 5 OS=Homo sapiens OX=9606 GN=TXNDC5 PE=1 SV=2	TXNDC5	974281	988898	1.11629e+06	1.01138e+06	2.84342e+06	1.84999e+06	2.42247e+06	1.45201e+06	0.00339996	2.03085	SARS-CoV-2-D1 up vs Mock-D1
O43567	E3 ubiquitin-protein ligase RNF13 OS=Homo sapiens OX=9606 GN=RNF13 PE=1 SV=1	RNF13	417485	389418	339594	345928	984768	1.00074e+06	554809	593434	0.00533207	2.03022	SARS-CoV-2-D1 up vs Mock-D1
Q9H0A0	RNA cytidine acetyltransferase OS=Homo sapiens OX=9606 GN=NAT10 PE=1 SV=2	NAT10	126471	140988	130506	132027	335264	319174	213692	227877	0.00092777	2.02936	SARS-CoV-2-D1 up vs Mock-D1
O43491	Band 4.1-like protein 2 OS=Homo sapiens OX=9606 GN=EPB41L2 PE=1 SV=1	EPB41L2	135055	122045	127844	124271	283277	258416	238113	254100	2.84961e-06	2.02796	SARS-CoV-2-D1 up vs Mock-D1
Q86UY6	N-alpha-acetyltransferase 40 OS=Homo sapiens OX=9606 GN=NAA40 PE=1 SV=1	NAA40	30444.2	15804.9	24863.4	28379.8	51842.1	56281.9	43974.7	44707.4	0.00433172	2.02741	SARS-CoV-2-D1 up vs Mock-D1
Q9H098	Protein FAM107B OS=Homo sapiens OX=9606 GN=FAM107B PE=1 SV=1	FAM107B	226928	241178	245068	278581	761718	574860	354990	405804	0.00735522	2.02701	SARS-CoV-2-D1 up vs Mock-D1
P05387	60S acidic ribosomal protein P2 OS=Homo sapiens OX=9606 GN=RPLP2 PE=1 SV=1	RPLP2	1.22211e+07	1.25906e+07	1.29465e+07	1.30094e+07	3.00995e+07	2.96636e+07	2.21804e+07	2.20721e+07	0.000199517	2.02655	SARS-CoV-2-D1 up vs Mock-D1
Q9NPP4	NLR family CARD domain-containing protein 4 OS=Homo sapiens OX=9606 GN=NLRC4 PE=1 SV=2	NLRC4	152125	148005	160734	135041	365657	393891	226008	251803	0.00249132	2.0237	SARS-CoV-2-D1 up vs Mock-D1
P35269	General transcription factor IIF subunit 1 OS=Homo sapiens OX=9606 GN=GTF2F1 PE=1 SV=2	GTF2F1	81758.9	69571.2	79864.8	69915.4	202882	179772	132300	110206	0.00293396	2.02284	SARS-CoV-2-D1 up vs Mock-D1
Q71RC2	La-related protein 4 OS=Homo sapiens OX=9606 GN=LARP4 PE=1 SV=3	LARP4	115907	112995	128204	133552	303104	269288	216129	212651	0.000312836	2.0224	SARS-CoV-2-D1 up vs Mock-D1
P78314	SH3 domain-binding protein 2 OS=Homo sapiens OX=9606 GN=SH3BP2 PE=1 SV=2	SH3BP2	35003.1	42016.5	58496.5	67326.4	115795	100100	84522.5	98599.2	0.00500357	2.02084	SARS-CoV-2-D1 up vs Mock-D1
Q99442	Translocation protein SEC62 OS=Homo sapiens OX=9606 GN=SEC62 PE=1 SV=1	SEC62	1.0486e+06	1.04716e+06	1.16573e+06	1.13604e+06	2.70641e+06	2.74214e+06	1.83225e+06	1.78175e+06	0.00118155	2.02034	SARS-CoV-2-D1 up vs Mock-D1
Q11201	CMP-N-acetylneuraminate-beta-galactosamide-alpha-2,3-sialyltransferase 1 OS=Homo sapiens OX=9606 GN=ST3GAL1 PE=2 SV=1	ST3GAL1	100799	87979	81289.6	68005.5	219345	164067	203706	111350	0.00660568	2.02003	SARS-CoV-2-D1 up vs Mock-D1
P09496	Clathrin light chain A OS=Homo sapiens OX=9606 GN=CLTA PE=1 SV=1	CLTA	2.13832e+06	2.36532e+06	2.16894e+06	2.43328e+06	5.96916e+06	5.75114e+06	3.83397e+06	3.37599e+06	0.00303991	2.01989	SARS-CoV-2-D1 up vs Mock-D1
P80303	Nucleobindin-2 OS=Homo sapiens OX=9606 GN=NUCB2 PE=1 SV=3	NUCB2	145456	129575	126498	119404	276781	302621	241795	233942	7.08428e-05	2.0198	SARS-CoV-2-D1 up vs Mock-D1
Q9NR12	PDZ and LIM domain protein 7 OS=Homo sapiens OX=9606 GN=PDLIM7 PE=1 SV=1	PDLIM7	308797	293150	286632	294667	667290	663789	518710	551613	4.14e-05	2.01777	SARS-CoV-2-D1 up vs Mock-D1
Q86UP2	Kinectin OS=Homo sapiens OX=9606 GN=KTN1 PE=1 SV=1	KTN1	252462	260434	276013	263913	640134	643114	426580	449390	0.000788391	2.01477	SARS-CoV-2-D1 up vs Mock-D1
P68400	Casein kinase II subunit alpha OS=Homo sapiens OX=9606 GN=CSNK2A1 PE=1 SV=1	CSNK2A1	457896	454180	507762	508962	1.02168e+06	991910	906964	963026	2.36443e-06	2.01451	SARS-CoV-2-D1 up vs Mock-D1
P61981	14-3-3 protein gamma OS=Homo sapiens OX=9606 GN=YWHAG PE=1 SV=2	YWHAG	7.15697e+06	7.22556e+06	7.11934e+06	6.42582e+06	1.74598e+07	1.60699e+07	1.13441e+07	1.22127e+07	0.000638783	2.01334	SARS-CoV-2-D1 up vs Mock-D1
Q9C002	Normal mucosa of esophagus-specific gene 1 protein OS=Homo sapiens OX=9606 GN=NMES1 PE=2 SV=1	NMES1	2.75276e+06	2.76584e+06	2.80782e+06	2.77704e+06	6.6684e+06	6.71246e+06	4.84891e+06	4.46451e+06	0.000596986	2.00999	SARS-CoV-2-D1 up vs Mock-D1
P55899	IgG receptor FcRn large subunit p51 OS=Homo sapiens OX=9606 GN=FCGRT PE=1 SV=1	FCGRT	313283	356419	354002	395767	951819	867298	544397	567312	0.00363219	2.00923	SARS-CoV-2-D1 up vs Mock-D1
P14780	Matrix metalloproteinase-9 OS=Homo sapiens OX=9606 GN=MMP9 PE=1 SV=3	MMP9	3.40738e+06	3.60925e+06	3.64218e+06	3.60544e+06	8.29413e+06	8.11992e+06	6.45988e+06	6.04147e+06	0.00013961	2.00855	SARS-CoV-2-D1 up vs Mock-D1
P22059	Oxysterol-binding protein 1 OS=Homo sapiens OX=9606 GN=OSBP PE=1 SV=1	OSBP	136125	191744	174315	190072	376489	319178	345179	337819	0.000202464	2.00632	SARS-CoV-2-D1 up vs Mock-D1
Q9P2J5	Leucine--tRNA ligase, cytoplasmic OS=Homo sapiens OX=9606 GN=LARS1 PE=1 SV=2	LARS1	762654	691101	822941	869146	1.84419e+06	1.85428e+06	1.25446e+06	1.42089e+06	0.000708148	2.00524	SARS-CoV-2-D1 up vs Mock-D1
Q01650	Large neutral amino acids transporter small subunit 1 OS=Homo sapiens OX=9606 GN=SLC7A5 PE=1 SV=2	SLC7A5	41861.1	47792.3	56020.9	50444.7	150900	109806	76476	71934.9	0.00891588	2.00383	SARS-CoV-2-D1 up vs Mock-D1
P11387	DNA topoisomerase 1 OS=Homo sapiens OX=9606 GN=TOP1 PE=1 SV=2	TOP1	536285	514853	517482	478871	1.29494e+06	1.22821e+06	842591	817373	0.00137746	2.00028	SARS-CoV-2-D1 up vs Mock-D1
O00221	NF-kappa-B inhibitor epsilon OS=Homo sapiens OX=9606 GN=NFKBIE PE=1 SV=3	NFKBIE	41246	43667	33952.3	44010.6	99906.4	116252	63357.6	58538.4	0.00823375	2.00017	SARS-CoV-2-D1 up vs Mock-D1
A4D1U4	DENN domain-containing protein 11 OS=Homo sapiens OX=9606 GN=DENND11 PE=1 SV=1	DENND11	39488.1	43595.1	26265.6	21834.4	82823.6	68220.4	50995.6	54712.2	0.0128158	1.999	SARS-CoV-2-D1 up vs Mock-D1
Q96GM8	Target of EGR1 protein 1 OS=Homo sapiens OX=9606 GN=TOE1 PE=1 SV=1	TOE1	47730.2	50223.5	68556.7	53204.6	100638	122770	94634.9	119124	0.000512031	1.99779	SARS-CoV-2-D1 up vs Mock-D1
Q6ICG6	Uncharacterized protein KIAA0930 OS=Homo sapiens OX=9606 GN=KIAA0930 PE=1 SV=1	KIAA0930	185793	194645	169837	213371	462050	510519	342770	257807	0.00521599	1.99705	SARS-CoV-2-D1 up vs Mock-D1
Q8IV08	5'-3' exonuclease PLD3 OS=Homo sapiens OX=9606 GN=PLD3 PE=1 SV=1	PLD3	2.46181e+06	2.31196e+06	2.64408e+06	2.53307e+06	5.98763e+06	5.48399e+06	4.24793e+06	4.34392e+06	0.00025053	1.9967	SARS-CoV-2-D1 up vs Mock-D1
Q9UBS4	DnaJ homolog subfamily B member 11 OS=Homo sapiens OX=9606 GN=DNAJB11 PE=1 SV=1	DNAJB11	999826	1.01459e+06	957217	1.02415e+06	2.51887e+06	2.62258e+06	1.60541e+06	1.48746e+06	0.00351199	1.9957	SARS-CoV-2-D1 up vs Mock-D1
Q9Y6I3	Epsin-1 OS=Homo sapiens OX=9606 GN=EPN1 PE=1 SV=2	EPN1	53623.8	64646.7	57396.2	55121.4	144289	130635	92246.5	99953.8	0.000922537	1.99519	SARS-CoV-2-D1 up vs Mock-D1
Q9Y6D5	Brefeldin A-inhibited guanine nucleotide-exchange protein 2 OS=Homo sapiens OX=9606 GN=ARFGEF2 PE=1 SV=3	ARFGEF2	65278.5	79726.7	85712	91817.1	195281	182753	143277	126410	0.0015449	1.99313	SARS-CoV-2-D1 up vs Mock-D1
Q6RW13	Type-1 angiotensin II receptor-associated protein OS=Homo sapiens OX=9606 GN=AGTRAP PE=1 SV=1	AGTRAP	1.43943e+06	1.38445e+06	1.41251e+06	1.60006e+06	4.05392e+06	3.89402e+06	2.17227e+06	2.0692e+06	0.00969541	1.99227	SARS-CoV-2-D1 up vs Mock-D1
O00194	Ras-related protein Rab-27B OS=Homo sapiens OX=9606 GN=RAB27B PE=1 SV=4	RAB27B	54474.4	63168.9	47212.2	56057.9	139253	104426	84846.9	116238	0.00119013	1.99206	SARS-CoV-2-D1 up vs Mock-D1
Q9H9E3	Conserved oligomeric Golgi complex subunit 4 OS=Homo sapiens OX=9606 GN=COG4 PE=1 SV=3	COG4	17376	25384.9	15751.4	20102	40999.8	51198.9	30145.4	34737.6	0.00422169	1.99179	SARS-CoV-2-D1 up vs Mock-D1
O95793	Double-stranded RNA-binding protein Staufen homolog 1 OS=Homo sapiens OX=9606 GN=STAU1 PE=1 SV=2	STAU1	174468	176417	157654	160489	372771	360367	300707	302838	3.6037e-05	1.99083	SARS-CoV-2-D1 up vs Mock-D1
Q7Z7N9	Transmembrane protein 179B OS=Homo sapiens OX=9606 GN=TMEM179B PE=1 SV=1	TMEM179B	167115	172490	191810	195585	491553	459588	290141	258991	0.00598939	1.9905	SARS-CoV-2-D1 up vs Mock-D1
Q8IY81	pre-rRNA 2'-O-ribose RNA methyltransferase FTSJ3 OS=Homo sapiens OX=9606 GN=FTSJ3 PE=1 SV=2	FTSJ3	114439	95084.5	101427	110457	247665	220675	181943	192441	0.000145701	1.99046	SARS-CoV-2-D1 up vs Mock-D1
P60903	Protein S100-A10 OS=Homo sapiens OX=9606 GN=S100A10 PE=1 SV=2	S100A10	1.23103e+07	1.27575e+07	1.33124e+07	1.41715e+07	3.13253e+07	3.04876e+07	2.22723e+07	2.18583e+07	0.000518576	1.99032	SARS-CoV-2-D1 up vs Mock-D1
Q8TED0	U3 small nucleolar RNA-associated protein 15 homolog OS=Homo sapiens OX=9606 GN=UTP15 PE=1 SV=3	UTP15	24206.5	24167	22364.2	25316.4	52471.7	64665.7	38502.5	39778.7	0.00152706	1.99025	SARS-CoV-2-D1 up vs Mock-D1
P50135	Histamine N-methyltransferase OS=Homo sapiens OX=9606 GN=HNMT PE=1 SV=1	HNMT	1.77552e+06	1.65344e+06	1.65979e+06	1.69418e+06	4.16016e+06	3.93555e+06	2.97687e+06	2.65368e+06	0.000760407	1.98953	SARS-CoV-2-D1 up vs Mock-D1
Q9HD15	Steroid receptor RNA activator 1 OS=Homo sapiens OX=9606 GN=SRA1 PE=1 SV=1	SRA1	65152.3	76286.5	73850.2	72434.6	133956	169983	147613	123249	0.000111268	1.98678	SARS-CoV-2-D1 up vs Mock-D1
Q9Y265	RuvB-like 1 OS=Homo sapiens OX=9606 GN=RUVBL1 PE=1 SV=1	RUVBL1	1.13685e+06	1.0686e+06	1.08597e+06	1.11099e+06	2.42371e+06	2.46054e+06	2.03683e+06	1.88006e+06	5.22928e-05	1.98677	SARS-CoV-2-D1 up vs Mock-D1
P11413	Glucose-6-phosphate 1-dehydrogenase OS=Homo sapiens OX=9606 GN=G6PD PE=1 SV=4	G6PD	6.20534e+06	6.27574e+06	5.80546e+06	6.15974e+06	1.41408e+07	1.32893e+07	1.05019e+07	1.09791e+07	9.08463e-05	1.98608	SARS-CoV-2-D1 up vs Mock-D1
Q9Y508	E3 ubiquitin-protein ligase RNF114 OS=Homo sapiens OX=9606 GN=RNF114 PE=1 SV=1	RNF114	104518	122582	132384	137815	340058	268523	210056	189416	0.00316804	1.98556	SARS-CoV-2-D1 up vs Mock-D1
Q9P2T1	GMP reductase 2 OS=Homo sapiens OX=9606 GN=GMPR2 PE=1 SV=1	GMPR2	297489	300530	359928	294200	834033	719454	504184	485511	0.00286525	1.98468	SARS-CoV-2-D1 up vs Mock-D1
Q15691	Microtubule-associated protein RP/EB family member 1 OS=Homo sapiens OX=9606 GN=MAPRE1 PE=1 SV=3	MAPRE1	2.88171e+06	2.61831e+06	3.09154e+06	3.32929e+06	6.68925e+06	7.09037e+06	4.98598e+06	5.09409e+06	0.000599478	1.98457	SARS-CoV-2-D1 up vs Mock-D1
Q9NQ55	Suppressor of SWI4 1 homolog OS=Homo sapiens OX=9606 GN=PPAN PE=2 SV=1	PPAN	13702.8	16475.7	13170.6	12552.7	28486	34138.4	22785	26106.2	0.000571169	1.98412	SARS-CoV-2-D1 up vs Mock-D1
P26885	Peptidyl-prolyl cis-trans isomerase FKBP2 OS=Homo sapiens OX=9606 GN=FKBP2 PE=1 SV=2	FKBP2	677924	795942	761602	766333	1.94378e+06	1.79358e+06	1.15798e+06	1.20706e+06	0.00251483	1.98334	SARS-CoV-2-D1 up vs Mock-D1
Q00403	Transcription initiation factor IIB OS=Homo sapiens OX=9606 GN=GTF2B PE=1 SV=1	GTF2B	26042.6	48410.6	39841.7	44724.3	95796.7	79091.3	64436.8	70664.8	0.00564386	1.9796	SARS-CoV-2-D1 up vs Mock-D1
Q9H061	Transmembrane protein 126A OS=Homo sapiens OX=9606 GN=TMEM126A PE=1 SV=1	TMEM126A	40650.2	29039.8	36758.2	36658.4	101859	94003.8	69480.9	36688	0.0305665	1.97919	SARS-CoV-2-D1 up vs Mock-D1
P24386	Rab proteins geranylgeranyltransferase component A 1 OS=Homo sapiens OX=9606 GN=CHM PE=1 SV=3	CHM	55701.9	50017.1	65667	51987.2	112374	150488	88301.3	97564.7	0.00197024	1.97833	SARS-CoV-2-D1 up vs Mock-D1
P52565	Rho GDP-dissociation inhibitor 1 OS=Homo sapiens OX=9606 GN=ARHGDIA PE=1 SV=3	ARHGDIA	6.98379e+06	6.41671e+06	6.71081e+06	7.09367e+06	1.69392e+07	1.65777e+07	1.09048e+07	1.06638e+07	0.001879	1.97799	SARS-CoV-2-D1 up vs Mock-D1
Q9UEY8	Gamma-adducin OS=Homo sapiens OX=9606 GN=ADD3 PE=1 SV=1	ADD3	64406.6	63081.4	39328.1	43286.8	138713	112144	94948.4	71654.2	0.0111692	1.9778	SARS-CoV-2-D1 up vs Mock-D1
Q9BXV9	EKC/KEOPS complex subunit GON7 OS=Homo sapiens OX=9606 GN=GON7 PE=1 SV=2	GON7	159215	166350	106854	136042	366987	331226	222830	216895	0.00667188	1.97643	SARS-CoV-2-D1 up vs Mock-D1
Q9Y6D6	Brefeldin A-inhibited guanine nucleotide-exchange protein 1 OS=Homo sapiens OX=9606 GN=ARFGEF1 PE=1 SV=2	ARFGEF1	263637	287387	338786	373828	777737	704210	536447	497304	0.00216672	1.97539	SARS-CoV-2-D1 up vs Mock-D1
Q8TD55	Pleckstrin homology domain-containing family O member 2 OS=Homo sapiens OX=9606 GN=PLEKHO2 PE=1 SV=1	PLEKHO2	3.06302e+06	2.90993e+06	3.03273e+06	3.17469e+06	7.6282e+06	7.36125e+06	4.89417e+06	4.74972e+06	0.00186669	1.97487	SARS-CoV-2-D1 up vs Mock-D1
Q7Z5K2	Wings apart-like protein homolog OS=Homo sapiens OX=9606 GN=WAPL PE=1 SV=1	WAPL	45734.4	31517.5	34415.3	29532.1	91998.5	77803.1	47194.7	65783.3	0.00752421	1.9735	SARS-CoV-2-D1 up vs Mock-D1
Q96FV9	THO complex subunit 1 OS=Homo sapiens OX=9606 GN=THOC1 PE=1 SV=1	THOC1	58983.3	61888	41341.8	43900.4	181799	128227	60635	71086.9	0.0486351	1.97343	SARS-CoV-2-D1 up vs Mock-D1
P08779	Keratin, type I cytoskeletal 16 OS=Homo sapiens OX=9606 GN=KRT16 PE=1 SV=4	KRT16	36082.5	39597.6	40213.8	42462.4	94498.1	96756.2	63607.4	63481.3	0.00147305	1.97232	SARS-CoV-2-D1 up vs Mock-D1
Q9UQ13	Leucine-rich repeat protein SHOC-2 OS=Homo sapiens OX=9606 GN=SHOC2 PE=1 SV=2	SHOC2	24851.9	28594.1	25325.5	51093.3	68180.7	71962.4	55766.5	50842.1	0.0113532	1.9722	SARS-CoV-2-D1 up vs Mock-D1
Q13033	Striatin-3 OS=Homo sapiens OX=9606 GN=STRN3 PE=1 SV=3	STRN3	120494	129357	160008	156028	310569	319635	230170	257113	0.000643472	1.97116	SARS-CoV-2-D1 up vs Mock-D1
P48507	Glutamate--cysteine ligase regulatory subunit OS=Homo sapiens OX=9606 GN=GCLM PE=1 SV=1	GCLM	170098	175328	207490	161069	398168	381809	328590	301089	0.00020531	1.97095	SARS-CoV-2-D1 up vs Mock-D1
P42167	Lamina-associated polypeptide 2, isoforms beta/gamma OS=Homo sapiens OX=9606 GN=TMPO PE=1 SV=2	TMPO1	1.28684e+06	1.33407e+06	1.21981e+06	1.32761e+06	2.89948e+06	2.73004e+06	2.02361e+06	1.95016e+06	0.00070935	1.9709	SARS-CoV-2-D1 up vs Mock-D1
O15121	Sphingolipid delta(4)-desaturase DES1 OS=Homo sapiens OX=9606 GN=DEGS1 PE=1 SV=1	DEGS1	164780	132360	105639	215898	343077	330173	264998	249218	0.00764191	1.96927	SARS-CoV-2-D1 up vs Mock-D1
Q9HA77	Probable cysteine--tRNA ligase, mitochondrial OS=Homo sapiens OX=9606 GN=CARS2 PE=1 SV=1	CARS2	57817.3	74504.8	73531.9	69851.1	181824	174705	89609.9	116550	0.00923602	1.96781	SARS-CoV-2-D1 up vs Mock-D1
Q6GMV3	Putative peptidyl-tRNA hydrolase PTRHD1 OS=Homo sapiens OX=9606 GN=PTRHD1 PE=1 SV=1	PTRHD1	273980	246611	260566	273223	644160	662386	394184	428656	0.0026188	1.9676	SARS-CoV-2-D1 up vs Mock-D1
P17096	High mobility group protein HMG-I/HMG-Y OS=Homo sapiens OX=9606 GN=HMGA1 PE=1 SV=3	HMGA1	926781	937339	1.03641e+06	1.15236e+06	2.23146e+06	2.14011e+06	1.90388e+06	1.70987e+06	0.000136296	1.96747	SARS-CoV-2-D1 up vs Mock-D1
Q7Z3T8	Zinc finger FYVE domain-containing protein 16 OS=Homo sapiens OX=9606 GN=ZFYVE16 PE=1 SV=3	ZFYVE16	425376	400529	419613	440362	1.04758e+06	859503	736815	708502	0.000305611	1.9657	SARS-CoV-2-D1 up vs Mock-D1
O95340	Bifunctional 3'-phosphoadenosine 5'-phosphosulfate synthase 2 OS=Homo sapiens OX=9606 GN=PAPSS2 PE=1 SV=2	PAPSS2	98520.7	116039	99840	109007	261898	253990	167701	166392	0.00212773	1.96531	SARS-CoV-2-D1 up vs Mock-D1
Q6P3X3	Tetratricopeptide repeat protein 27 OS=Homo sapiens OX=9606 GN=TTC27 PE=1 SV=1	TTC27	15942.3	8517.35	13071.7	13259.4	20721.6	25967	23890	27301.9	0.00356553	1.9651	SARS-CoV-2-D1 up vs Mock-D1
Q96NC0	Zinc finger matrin-type protein 2 OS=Homo sapiens OX=9606 GN=ZMAT2 PE=1 SV=1	ZMAT2	158121	152672	165365	123102	324447	300586	249423	301207	0.000228158	1.96501	SARS-CoV-2-D1 up vs Mock-D1
Q53FA7	Quinone oxidoreductase PIG3 OS=Homo sapiens OX=9606 GN=TP53I3 PE=1 SV=2	TP53I3	106239	111091	97558.6	113207	216282	236107	189802	200185	2.40707e-05	1.96422	SARS-CoV-2-D1 up vs Mock-D1
Q9H488	GDP-fucose protein O-fucosyltransferase 1 OS=Homo sapiens OX=9606 GN=POFUT1 PE=1 SV=1	POFUT1	75807.5	80058.6	94617.5	105651	209313	195615	145813	150910	0.00128105	1.96308	SARS-CoV-2-D1 up vs Mock-D1
Q9BSL1	Ubiquitin-associated domain-containing protein 1 OS=Homo sapiens OX=9606 GN=UBAC1 PE=1 SV=1	UBAC1	32219	33851.6	31748.6	31009.2	81602.2	100767	59114.3	32802.5	0.033267	1.96303	SARS-CoV-2-D1 up vs Mock-D1
Q86UX7	Fermitin family homolog 3 OS=Homo sapiens OX=9606 GN=FERMT3 PE=1 SV=1	FERMT3	6.1547e+06	5.92149e+06	6.55234e+06	7.00144e+06	1.48642e+07	1.48539e+07	1.01021e+07	1.10947e+07	0.000721134	1.96143	SARS-CoV-2-D1 up vs Mock-D1
Q8N5A5	Zinc finger CCCH-type with G patch domain-containing protein OS=Homo sapiens OX=9606 GN=ZGPAT PE=1 SV=3	ZGPAT	8873.5	12087.4	10428.2	15537.3	30859.1	24607.7	16355	20702.1	0.00946424	1.96122	SARS-CoV-2-D1 up vs Mock-D1
Q9Y2Q3	Glutathione S-transferase kappa 1 OS=Homo sapiens OX=9606 GN=GSTK1 PE=1 SV=3	GSTK1	905205	935521	982183	1.0294e+06	2.41489e+06	2.54396e+06	1.42302e+06	1.44466e+06	0.00579895	1.95976	SARS-CoV-2-D1 up vs Mock-D1
Q96RF0	Sorting nexin-18 OS=Homo sapiens OX=9606 GN=SNX18 PE=1 SV=2	SNX18	150923	167601	138056	122943	410218	356517	197481	218891	0.0125607	1.95891	SARS-CoV-2-D1 up vs Mock-D1
P18621	60S ribosomal protein L17 OS=Homo sapiens OX=9606 GN=RPL17 PE=1 SV=3	RPL17	3.97677e+06	4.17597e+06	3.58989e+06	3.58947e+06	8.59617e+06	7.69358e+06	8.38429e+06	5.67359e+06	0.000612815	1.95812	SARS-CoV-2-D1 up vs Mock-D1
P50502	Hsc70-interacting protein OS=Homo sapiens OX=9606 GN=ST13 PE=1 SV=2	ST13	3.71336e+06	3.94759e+06	3.91943e+06	4.05348e+06	9.27509e+06	9.24805e+06	6.53351e+06	6.10638e+06	0.00100473	1.95789	SARS-CoV-2-D1 up vs Mock-D1
O95232	Luc7-like protein 3 OS=Homo sapiens OX=9606 GN=LUC7L3 PE=1 SV=2	LUC7L3	104189	105645	104050	87276.7	246267	247226	157344	153238	0.0031483	1.95761	SARS-CoV-2-D1 up vs Mock-D1
Q13126	S-methyl-5'-thioadenosine phosphorylase OS=Homo sapiens OX=9606 GN=MTAP PE=1 SV=2	MTAP	946880	901714	1.04769e+06	1.06191e+06	2.3981e+06	2.14077e+06	1.73775e+06	1.56265e+06	0.000687944	1.95726	SARS-CoV-2-D1 up vs Mock-D1
Q9BXK5	Bcl-2-like protein 13 OS=Homo sapiens OX=9606 GN=BCL2L13 PE=1 SV=1	BCL2L13	173840	156691	163047	195548	407395	410787	298836	254197	0.0019505	1.956	SARS-CoV-2-D1 up vs Mock-D1
Q9UEW3	Macrophage receptor MARCO OS=Homo sapiens OX=9606 GN=MARCO PE=1 SV=1	MARCO	1.63816e+06	3.30165e+06	2.79667e+06	1.9161e+06	5.20573e+06	4.33805e+06	4.64236e+06	4.0438e+06	0.00782638	1.95564	SARS-CoV-2-D1 up vs Mock-D1
Q7L5N1	COP9 signalosome complex subunit 6 OS=Homo sapiens OX=9606 GN=COPS6 PE=1 SV=1	COPS6	523751	517299	436275	465437	1.37946e+06	1.13855e+06	759166	673173	0.0084726	1.95438	SARS-CoV-2-D1 up vs Mock-D1
Q9Y490	Talin-1 OS=Homo sapiens OX=9606 GN=TLN1 PE=1 SV=3	TLN1	1.17843e+07	1.08637e+07	1.32349e+07	1.24689e+07	2.75612e+07	2.84909e+07	2.03953e+07	1.92377e+07	0.000869023	1.95418	SARS-CoV-2-D1 up vs Mock-D1
P08648	Integrin alpha-5 OS=Homo sapiens OX=9606 GN=ITGA5 PE=1 SV=2	ITGA5	746085	750054	862492	829320	1.68784e+06	1.64977e+06	1.47699e+06	1.41932e+06	1.97512e-05	1.95417	SARS-CoV-2-D1 up vs Mock-D1
O75794	Cell division cycle protein 123 homolog OS=Homo sapiens OX=9606 GN=CDC123 PE=1 SV=1	CDC123	83464.5	92475.7	92739.6	110720	209532	201660	165472	165220	0.000241102	1.95393	SARS-CoV-2-D1 up vs Mock-D1
P55145	Mesencephalic astrocyte-derived neurotrophic factor OS=Homo sapiens OX=9606 GN=MANF PE=1 SV=3	MANF	1.9421e+06	1.78535e+06	1.85665e+06	1.67754e+06	5.29016e+06	3.81794e+06	2.8838e+06	2.6973e+06	0.00525172	1.95298	SARS-CoV-2-D1 up vs Mock-D1
Q9UGP4	LIM domain-containing protein 1 OS=Homo sapiens OX=9606 GN=LIMD1 PE=1 SV=1	LIMD1	89281.8	136979	136089	136882	323498	340402	181894	165364	0.0213823	1.95269	SARS-CoV-2-D1 up vs Mock-D1
P18669	Phosphoglycerate mutase 1 OS=Homo sapiens OX=9606 GN=PGAM1 PE=1 SV=2	PGAM1	1.63974e+07	1.48781e+07	1.71372e+07	1.74425e+07	3.73163e+07	3.64194e+07	2.81722e+07	2.76295e+07	0.000273775	1.95159	SARS-CoV-2-D1 up vs Mock-D1
Q9BXJ8	Ion channel TACAN OS=Homo sapiens OX=9606 GN=TMEM120A PE=1 SV=1	TMEM120A	512016	516991	456292	434249	1.10155e+06	1.24932e+06	772805	714804	0.00328598	1.95118	SARS-CoV-2-D1 up vs Mock-D1
P10599	Thioredoxin OS=Homo sapiens OX=9606 GN=TXN PE=1 SV=3	TXN	9.29386e+06	9.61881e+06	8.22755e+06	8.6511e+06	2.0477e+07	2.12826e+07	1.47287e+07	1.43565e+07	0.00092777	1.95079	SARS-CoV-2-D1 up vs Mock-D1
P46781	40S ribosomal protein S9 OS=Homo sapiens OX=9606 GN=RPS9 PE=1 SV=3	RPS9	5.14544e+06	5.04027e+06	5.05723e+06	5.06185e+06	1.14702e+07	1.18538e+07	8.29474e+06	8.51937e+06	0.000412292	1.95045	SARS-CoV-2-D1 up vs Mock-D1
O43660	Pleiotropic regulator 1 OS=Homo sapiens OX=9606 GN=PLRG1 PE=1 SV=1	PLRG1	249304	283191	254293	283034	592905	633762	445359	439419	0.000578016	1.95043	SARS-CoV-2-D1 up vs Mock-D1
Q7Z5G4	Golgin subfamily A member 7 OS=Homo sapiens OX=9606 GN=GOLGA7 PE=1 SV=2	GOLGA7	39167.7	45164.5	73442.1	60612.7	154506	163231	75440.6	59744.6	0.0612001	1.94919	SARS-CoV-2-D1 up vs Mock-D1
Q9ULR0	Pre-mRNA-splicing factor ISY1 homolog OS=Homo sapiens OX=9606 GN=ISY1 PE=1 SV=3	ISY1	77719.2	74965.6	60926.7	71929.2	161834	166628	116460	116794	0.00103938	1.94683	SARS-CoV-2-D1 up vs Mock-D1
Q9NY25	C-type lectin domain family 5 member A OS=Homo sapiens OX=9606 GN=CLEC5A PE=1 SV=1	CLEC5A	573419	610641	520148	626066	1.39372e+06	1.24375e+06	910787	1.03682e+06	0.000652681	1.94651	SARS-CoV-2-D1 up vs Mock-D1
Q9NP79	Vacuolar protein sorting-associated protein VTA1 homolog OS=Homo sapiens OX=9606 GN=VTA1 PE=1 SV=1	VTA1	1.20581e+06	1.16557e+06	1.23891e+06	1.14185e+06	2.90179e+06	2.78332e+06	1.88539e+06	1.87412e+06	0.00150833	1.94644	SARS-CoV-2-D1 up vs Mock-D1
P18077	60S ribosomal protein L35a OS=Homo sapiens OX=9606 GN=RPL35A PE=1 SV=2	RPL35A	1.47702e+06	1.49431e+06	1.33037e+06	1.47115e+06	3.34897e+06	2.99225e+06	2.45198e+06	2.52209e+06	0.000145604	1.94618	SARS-CoV-2-D1 up vs Mock-D1
Q14653	Interferon regulatory factor 3 OS=Homo sapiens OX=9606 GN=IRF3 PE=1 SV=1	IRF3	49011.6	63861.7	58657.1	68131.7	148132	132015	98274.9	93229.2	0.00246171	1.94543	SARS-CoV-2-D1 up vs Mock-D1
P55327	Tumor protein D52 OS=Homo sapiens OX=9606 GN=TPD52 PE=1 SV=2	TPD52	48563	7215.05	22508.2	70487.6	122081	19719.1	63765.1	51838.8	0.330901	1.94511	SARS-CoV-2-D1 up vs Mock-D1
P59768	Guanine nucleotide-binding protein G(I)/G(S)/G(O) subunit gamma-2 OS=Homo sapiens OX=9606 GN=GNG2 PE=1 SV=2	GNG2	666320	680458	689977	791573	1.84322e+06	1.59873e+06	1.09723e+06	1.0961e+06	0.0029598	1.94502	SARS-CoV-2-D1 up vs Mock-D1
Q96SQ9	Cytochrome P450 2S1 OS=Homo sapiens OX=9606 GN=CYP2S1 PE=1 SV=2	CYP2S1	77272.9	86469.5	92442.4	97790	175432	224626	138317	158556	0.00112568	1.94488	SARS-CoV-2-D1 up vs Mock-D1
Q00577	Transcriptional activator protein Pur-alpha OS=Homo sapiens OX=9606 GN=PURA PE=1 SV=2	PURA	286580	261722	281727	324639	709516	728315	425783	445978	0.00463798	1.94477	SARS-CoV-2-D1 up vs Mock-D1
P61923	Coatomer subunit zeta-1 OS=Homo sapiens OX=9606 GN=COPZ1 PE=1 SV=1	COPZ1	1.70559e+06	1.71423e+06	2.09116e+06	2.04579e+06	4.45041e+06	4.1525e+06	3.06694e+06	3.13628e+06	0.000946927	1.9416	SARS-CoV-2-D1 up vs Mock-D1
A1A4S6	Rho GTPase-activating protein 10 OS=Homo sapiens OX=9606 GN=ARHGAP10 PE=1 SV=1	ARHGAP10	24144.7	37545.9	18628	34596.4	58304.8	74101.1	46442.1	41291.5	0.0188699	1.94057	SARS-CoV-2-D1 up vs Mock-D1
P30876	DNA-directed RNA polymerase II subunit RPB2 OS=Homo sapiens OX=9606 GN=POLR2B PE=1 SV=1	POLR2B	164059	193138	188677	180458	461537	454924	291581	249812	0.00608748	1.94039	SARS-CoV-2-D1 up vs Mock-D1
P52948	Nuclear pore complex protein Nup98-Nup96 OS=Homo sapiens OX=9606 GN=NUP98 PE=1 SV=4	NUP98	95629.3	90642.6	87444	104434	209008	214387	144945	172491	0.000550429	1.93959	SARS-CoV-2-D1 up vs Mock-D1
Q9Y295	Developmentally-regulated GTP-binding protein 1 OS=Homo sapiens OX=9606 GN=DRG1 PE=1 SV=1	DRG1	378312	383782	400505	402509	842710	850557	703093	657166	6.0208e-05	1.93949	SARS-CoV-2-D1 up vs Mock-D1
Q70IA6	MOB kinase activator 2 OS=Homo sapiens OX=9606 GN=MOB2 PE=1 SV=1	MOB2	103846	116426	109176	81713.5	249267	240548	138606	183495	0.00556005	1.93911	SARS-CoV-2-D1 up vs Mock-D1
P41223	Protein BUD31 homolog OS=Homo sapiens OX=9606 GN=BUD31 PE=1 SV=2	BUD31	119569	113572	150699	146159	262397	278790	232245	248596	0.000178875	1.93848	SARS-CoV-2-D1 up vs Mock-D1
Q9HBI1	Beta-parvin OS=Homo sapiens OX=9606 GN=PARVB PE=1 SV=1	PARVB	143974	174413	157507	170519	388392	371687	249940	263337	0.00164592	1.93738	SARS-CoV-2-D1 up vs Mock-D1
O15541	E3 ubiquitin-protein ligase RNF113A OS=Homo sapiens OX=9606 GN=RNF113A PE=1 SV=1	RNF113A	37218.6	38374.9	51156.1	50910.1	106085	99906.8	75447.1	65371.8	0.00374613	1.93617	SARS-CoV-2-D1 up vs Mock-D1
O95470	Sphingosine-1-phosphate lyase 1 OS=Homo sapiens OX=9606 GN=SGPL1 PE=1 SV=3	SGPL1	578301	658450	633084	595966	1.38719e+06	1.36678e+06	1.05262e+06	1.01138e+06	0.00030219	1.93605	SARS-CoV-2-D1 up vs Mock-D1
Q6NVY1	3-hydroxyisobutyryl-CoA hydrolase, mitochondrial OS=Homo sapiens OX=9606 GN=HIBCH PE=1 SV=2	HIBCH	46401	38661.4	27842.8	38301.8	91331.6	97574.5	75294.3	40056.1	0.027932	1.93603	SARS-CoV-2-D1 up vs Mock-D1
P34910	Protein EVI2B OS=Homo sapiens OX=9606 GN=EVI2B PE=1 SV=2	EVI2B	1.28231e+06	1.30041e+06	1.51614e+06	1.41545e+06	3.22657e+06	3.27024e+06	2.25022e+06	2.11654e+06	0.00163985	1.93582	SARS-CoV-2-D1 up vs Mock-D1
O15173	Membrane-associated progesterone receptor component 2 OS=Homo sapiens OX=9606 GN=PGRMC2 PE=1 SV=1	PGRMC2	324269	300205	325719	289066	711645	693187	506383	514715	0.000489176	1.9353	SARS-CoV-2-D1 up vs Mock-D1
P24821	Tenascin OS=Homo sapiens OX=9606 GN=TNC PE=1 SV=3	TNC	136137	134239	143003	149904	309822	310317	243816	234273	0.000167351	1.93496	SARS-CoV-2-D1 up vs Mock-D1
Q9Y2X3	Nucleolar protein 58 OS=Homo sapiens OX=9606 GN=NOP58 PE=1 SV=1	NOP58	396773	417010	457383	465940	986713	960343	708953	735100	0.000436313	1.93451	SARS-CoV-2-D1 up vs Mock-D1
Q9Y3U8	60S ribosomal protein L36 OS=Homo sapiens OX=9606 GN=RPL36 PE=1 SV=3	RPL36	2.74858e+06	2.87403e+06	2.81213e+06	2.93091e+06	6.81862e+06	6.74911e+06	4.29833e+06	4.60546e+06	0.00175034	1.93406	SARS-CoV-2-D1 up vs Mock-D1
O75396	Vesicle-trafficking protein SEC22b OS=Homo sapiens OX=9606 GN=SEC22B PE=1 SV=4	SEC22B	3.35574e+06	3.50776e+06	3.51657e+06	3.96255e+06	8.98905e+06	8.42407e+06	5.5293e+06	5.47182e+06	0.00304941	1.93322	SARS-CoV-2-D1 up vs Mock-D1
O94804	Serine/threonine-protein kinase 10 OS=Homo sapiens OX=9606 GN=STK10 PE=1 SV=1	STK10	979396	984746	869671	827478	2.16308e+06	2.05011e+06	1.47893e+06	1.47634e+06	0.00105288	1.93263	SARS-CoV-2-D1 up vs Mock-D1
Q92925	SWI/SNF-related matrix-associated actin-dependent regulator of chromatin subfamily D member 2 OS=Homo sapiens OX=9606 GN=SMARCD2 PE=1 SV=3	SMARCD2	204109	184651	193686	117544	355992	394444	281270	303015	0.0043519	1.93252	SARS-CoV-2-D1 up vs Mock-D1
P55081	Microfibrillar-associated protein 1 OS=Homo sapiens OX=9606 GN=MFAP1 PE=1 SV=2	MFAP1	114022	119625	107620	106420	260384	283316	164386	179546	0.00300546	1.93219	SARS-CoV-2-D1 up vs Mock-D1
Q5BKZ1	DBIRD complex subunit ZNF326 OS=Homo sapiens OX=9606 GN=ZNF326 PE=1 SV=2	ZNF326	188019	216767	166146	129590	443836	385651	276421	258454	0.00817231	1.9321	SARS-CoV-2-D1 up vs Mock-D1
Q15654	Thyroid receptor-interacting protein 6 OS=Homo sapiens OX=9606 GN=TRIP6 PE=1 SV=3	TRIP6	79264.5	77558.5	77433.3	97278.9	208475	213844	115843	124892	0.00874885	1.93186	SARS-CoV-2-D1 up vs Mock-D1
O95758	Polypyrimidine tract-binding protein 3 OS=Homo sapiens OX=9606 GN=PTBP3 PE=1 SV=2	PTBP3	88254.8	88993.1	64445.8	116649	216802	213308	130999	135550	0.0116917	1.93115	SARS-CoV-2-D1 up vs Mock-D1
Q9BZE1	39S ribosomal protein L37, mitochondrial OS=Homo sapiens OX=9606 GN=MRPL37 PE=1 SV=2	MRPL37	58776.5	68603.5	68475.1	67884.1	137671	155589	106789	113896	0.000430606	1.93087	SARS-CoV-2-D1 up vs Mock-D1
P18583	Protein SON OS=Homo sapiens OX=9606 GN=SON PE=1 SV=4	SON	219857	225895	255828	242289	569135	539525	367362	377371	0.00158254	1.92837	SARS-CoV-2-D1 up vs Mock-D1
P30154	Serine/threonine-protein phosphatase 2A 65 kDa regulatory subunit A beta isoform OS=Homo sapiens OX=9606 GN=PPP2R1B PE=1 SV=3	PPP2R1B	33009.1	36313.8	40636.3	30038.5	109429	67526.5	54363.2	50205.6	0.0126063	1.92682	SARS-CoV-2-D1 up vs Mock-D1
P26196	Probable ATP-dependent RNA helicase DDX6 OS=Homo sapiens OX=9606 GN=DDX6 PE=1 SV=2	DDX6	415053	434668	418437	469052	997198	916253	712342	747879	0.000251314	1.92553	SARS-CoV-2-D1 up vs Mock-D1
P13796	Plastin-2 OS=Homo sapiens OX=9606 GN=LCP1 PE=1 SV=6	LCP1	6.25173e+07	6.13408e+07	6.61366e+07	7.25569e+07	1.55749e+08	1.66566e+08	9.5309e+07	1.0209e+08	0.00442381	1.92449	SARS-CoV-2-D1 up vs Mock-D1
Q9NXW2	DnaJ homolog subfamily B member 12 OS=Homo sapiens OX=9606 GN=DNAJB12 PE=1 SV=5	DNAJB12	226665	175923	253934	183859	625085	327298	430718	289387	0.0142132	1.9238	SARS-CoV-2-D1 up vs Mock-D1
Q9H1C4	Protein unc-93 homolog B1 OS=Homo sapiens OX=9606 GN=UNC93B1 PE=1 SV=2	UNC93B1	328612	311408	257534	323762	715513	728121	454178	492678	0.00292188	1.92258	SARS-CoV-2-D1 up vs Mock-D1
Q01433	AMP deaminase 2 OS=Homo sapiens OX=9606 GN=AMPD2 PE=1 SV=2	AMPD2	290299	269910	271447	283437	622945	583793	453341	499033	0.000122351	1.92205	SARS-CoV-2-D1 up vs Mock-D1
Q15633	RISC-loading complex subunit TARBP2 OS=Homo sapiens OX=9606 GN=TARBP2 PE=1 SV=3	TARBP2	107320	95692.7	91381.3	100578	257389	231971	147676	146016	0.00518346	1.92178	SARS-CoV-2-D1 up vs Mock-D1
O94808	Glutamine--fructose-6-phosphate aminotransferase [isomerizing] 2 OS=Homo sapiens OX=9606 GN=GFPT2 PE=1 SV=3	GFPT2	17475	22089.9	17977.9	19519.5	45988.6	50391.8	30624	25995.6	0.00797682	1.92105	SARS-CoV-2-D1 up vs Mock-D1
O75390	Citrate synthase, mitochondrial OS=Homo sapiens OX=9606 GN=CS PE=1 SV=2	CS	3.3247e+06	3.9564e+06	3.82529e+06	4.33424e+06	8.84578e+06	7.99611e+06	6.61709e+06	6.34113e+06	0.000494788	1.92068	SARS-CoV-2-D1 up vs Mock-D1
Q9H0W8	Protein SMG9 OS=Homo sapiens OX=9606 GN=SMG9 PE=1 SV=1	SMG9	86825.8	92552.5	96690.4	88640.1	222696	195045	131377	164160	0.00138222	1.92042	SARS-CoV-2-D1 up vs Mock-D1
Q9Y2P8	RNA 3'-terminal phosphate cyclase-like protein OS=Homo sapiens OX=9606 GN=RCL1 PE=1 SV=3	RCL1	40120.9	31770	41572.5	34249.3	73096	83200.4	57881.1	70051	0.000575585	1.91991	SARS-CoV-2-D1 up vs Mock-D1
P06396	Gelsolin OS=Homo sapiens OX=9606 GN=GSN PE=1 SV=1	GSN	2.04469e+07	2.0129e+07	2.17845e+07	2.25272e+07	4.32998e+07	4.49867e+07	3.77391e+07	3.72376e+07	2.11577e-05	1.91871	SARS-CoV-2-D1 up vs Mock-D1
O43670	BUB3-interacting and GLEBS motif-containing protein ZNF207 OS=Homo sapiens OX=9606 GN=ZNF207 PE=1 SV=1	ZNF207	301759	342294	291179	319890	732496	734004	483925	500595	0.00166169	1.91817	SARS-CoV-2-D1 up vs Mock-D1
P35270	Sepiapterin reductase OS=Homo sapiens OX=9606 GN=SPR PE=1 SV=1	SPR	783246	730708	720785	769599	1.54721e+06	1.6971e+06	1.31104e+06	1.24638e+06	0.000124312	1.91736	SARS-CoV-2-D1 up vs Mock-D1
Q8N565	Melanoregulin OS=Homo sapiens OX=9606 GN=MREG PE=1 SV=1	MREG	83448.2	87554	77806.1	61687.4	179821	158420	125741	132253	0.00120907	1.91715	SARS-CoV-2-D1 up vs Mock-D1
Q9H081	Protein MIS12 homolog OS=Homo sapiens OX=9606 GN=MIS12 PE=1 SV=1	MIS12	55462.7	61121.4	72071	31231.9	147418	93083	87929.8	85422.5	0.0263816	1.91709	SARS-CoV-2-D1 up vs Mock-D1
O14807	Ras-related protein M-Ras OS=Homo sapiens OX=9606 GN=MRAS PE=1 SV=2	MRAS	111083	121693	110785	113098	240504	238377	207273	192403	3.25939e-05	1.91678	SARS-CoV-2-D1 up vs Mock-D1
Q99848	Probable rRNA-processing protein EBP2 OS=Homo sapiens OX=9606 GN=EBNA1BP2 PE=1 SV=2	EBNA1BP2	96666.8	112690	85562.6	98373	254633	222410	146253	149374	0.00507847	1.9166	SARS-CoV-2-D1 up vs Mock-D1
Q5K651	Sterile alpha motif domain-containing protein 9 OS=Homo sapiens OX=9606 GN=SAMD9 PE=1 SV=1	SAMD9	38201.1	44300.3	39370.5	50835.5	126016	115459	53084.4	59153.8	0.0312071	1.91644	SARS-CoV-2-D1 up vs Mock-D1
P08238	Heat shock protein HSP 90-beta OS=Homo sapiens OX=9606 GN=HSP90AB1 PE=1 SV=4	HSP90AB1	2.03953e+07	2.04614e+07	21267624	2.3214e+07	4.73435e+07	4.59826e+07	3.4788e+07	3.66169e+07	0.000242956	1.91539	SARS-CoV-2-D1 up vs Mock-D1
Q15118	[Pyruvate dehydrogenase (acetyl-transferring)] kinase isozyme 1, mitochondrial OS=Homo sapiens OX=9606 GN=PDK1 PE=1 SV=1	PDK1	22160.1	19701.7	21223.4	22981	41845.2	48449.5	41189.9	34315.6	0.000162736	1.91531	SARS-CoV-2-D1 up vs Mock-D1
Q9GZZ9	Ubiquitin-like modifier-activating enzyme 5 OS=Homo sapiens OX=9606 GN=UBA5 PE=1 SV=1	UBA5	270867	259053	272780	319969	671069	609295	473063	425870	0.00137031	1.91506	SARS-CoV-2-D1 up vs Mock-D1
P17181	Interferon alpha/beta receptor 1 OS=Homo sapiens OX=9606 GN=IFNAR1 PE=1 SV=3	IFNAR1	429251	459150	426165	435468	936749	953988	766566	716983	0.000117126	1.91428	SARS-CoV-2-D1 up vs Mock-D1
Q7L0Y3	tRNA methyltransferase 10 homolog C OS=Homo sapiens OX=9606 GN=TRMT10C PE=1 SV=2	TRMT10C	135921	154841	148997	145105	323279	332464	240790	235615	0.000525988	1.9133	SARS-CoV-2-D1 up vs Mock-D1
P49770	Translation initiation factor eIF-2B subunit beta OS=Homo sapiens OX=9606 GN=EIF2B2 PE=1 SV=3	EIF2B2	288968	288147	331752	311578	750479	738500	414963	500859	0.00505118	1.91268	SARS-CoV-2-D1 up vs Mock-D1
P52788	Spermine synthase OS=Homo sapiens OX=9606 GN=SMS PE=1 SV=2	SMS	553201	540980	507370	530220	1.14879e+06	1.07931e+06	937180	926191	2.54565e-05	1.91212	SARS-CoV-2-D1 up vs Mock-D1
O00629	Importin subunit alpha-3 OS=Homo sapiens OX=9606 GN=KPNA4 PE=1 SV=1	KPNA4	461006	391375	423757	405085	1.06425e+06	701396	793064	699017	0.000827092	1.91188	SARS-CoV-2-D1 up vs Mock-D1
P11940	Polyadenylate-binding protein 1 OS=Homo sapiens OX=9606 GN=PABPC1 PE=1 SV=2	PABPC1	2.81653e+06	2.87569e+06	2.87061e+06	3.00604e+06	6.59378e+06	6.4732e+06	4.44575e+06	4.91869e+06	0.000633213	1.91164	SARS-CoV-2-D1 up vs Mock-D1
P49753	Acyl-coenzyme A thioesterase 2, mitochondrial OS=Homo sapiens OX=9606 GN=ACOT2 PE=1 SV=6	ACOT2	41022.4	33649.9	43231.6	30936.2	70199.7	71645.9	61724.9	79410.5	0.000483531	1.9116	SARS-CoV-2-D1 up vs Mock-D1
Q8IYD8	Fanconi anemia group M protein OS=Homo sapiens OX=9606 GN=FANCM PE=1 SV=2	FANCM	50312.2	44046.1	34501.7	32608.5	80867.1	89198.2	69665.6	66198.8	0.00188767	1.91122	SARS-CoV-2-D1 up vs Mock-D1
Q8WWI5	Choline transporter-like protein 1 OS=Homo sapiens OX=9606 GN=SLC44A1 PE=1 SV=1	SLC44A1	143324	154735	158552	169332	353186	313115	255981	279909	0.000163397	1.90998	SARS-CoV-2-D1 up vs Mock-D1
P52815	39S ribosomal protein L12, mitochondrial OS=Homo sapiens OX=9606 GN=MRPL12 PE=1 SV=2	MRPL12	656935	680633	690532	645391	1.52162e+06	1.51239e+06	1.04021e+06	1.10708e+06	0.000717238	1.90967	SARS-CoV-2-D1 up vs Mock-D1
P00395	Cytochrome c oxidase subunit 1 OS=Homo sapiens OX=9606 GN=MT-CO1 PE=1 SV=1	MT-CO1	51346.6	66199.1	4018.16	8505.89	77522.5	65886.2	15842.5	19077.6	0.448358	1.90926	SARS-CoV-2-D1 up vs Mock-D1
Q8WVX9	Fatty acyl-CoA reductase 1 OS=Homo sapiens OX=9606 GN=FAR1 PE=1 SV=1	FAR1	77115.3	71140.9	70587.5	55825.6	151371	156346	110424	109854	0.00162261	1.90896	SARS-CoV-2-D1 up vs Mock-D1
Q15814	Tubulin-specific chaperone C OS=Homo sapiens OX=9606 GN=TBCC PE=1 SV=2	TBCC	196282	173103	152997	194217	456052	527232	259375	214532	0.0281472	1.90796	SARS-CoV-2-D1 up vs Mock-D1
Q15365	Poly(rC)-binding protein 1 OS=Homo sapiens OX=9606 GN=PCBP1 PE=1 SV=2	PCBP1	1.86384e+07	1.78911e+07	1.89661e+07	1.91831e+07	4.59792e+07	4.20281e+07	2.82273e+07	2.94568e+07	0.00202607	1.90767	SARS-CoV-2-D1 up vs Mock-D1
Q01105	Protein SET OS=Homo sapiens OX=9606 GN=SET PE=1 SV=3	SET	2.50207e+06	2.52989e+06	2.54305e+06	2.64062e+06	5.81568e+06	5.55246e+06	4.12774e+06	4.21346e+06	0.000387026	1.90653	SARS-CoV-2-D1 up vs Mock-D1
Q9UK45	U6 snRNA-associated Sm-like protein LSm7 OS=Homo sapiens OX=9606 GN=LSM7 PE=1 SV=1	LSM7	260527	279437	283711	324686	576228	669739	468298	490192	0.000461114	1.90646	SARS-CoV-2-D1 up vs Mock-D1
Q03405	Urokinase plasminogen activator surface receptor OS=Homo sapiens OX=9606 GN=PLAUR PE=1 SV=1	PLAUR	1.83873e+06	1.53342e+06	1.71192e+06	1.55759e+06	4.39459e+06	2.9236e+06	3.37654e+06	2.28922e+06	0.00403004	1.90643	SARS-CoV-2-D1 up vs Mock-D1
P67809	Y-box-binding protein 1 OS=Homo sapiens OX=9606 GN=YBX1 PE=1 SV=3	YBX1	4.29421e+06	3.86221e+06	4.21259e+06	4.22834e+06	1.04737e+07	9.62863e+06	5.43085e+06	7.12019e+06	0.00539799	1.9061	SARS-CoV-2-D1 up vs Mock-D1
P15735	Phosphorylase b kinase gamma catalytic chain, liver/testis isoform OS=Homo sapiens OX=9606 GN=PHKG2 PE=1 SV=1	PHKG2	71614	50573.8	56761.3	73838.1	124147	110842	111930	129439	0.000636256	1.9037	SARS-CoV-2-D1 up vs Mock-D1
Q14019	Coactosin-like protein OS=Homo sapiens OX=9606 GN=COTL1 PE=1 SV=3	COTL1	8.65756e+06	8.52256e+06	8.40702e+06	8.90439e+06	2.07732e+07	1.96075e+07	1.29669e+07	13723266	0.00181906	1.90328	SARS-CoV-2-D1 up vs Mock-D1
Q9NRV9	Heme-binding protein 1 OS=Homo sapiens OX=9606 GN=HEBP1 PE=1 SV=1	HEBP1	1.25046e+06	1.33406e+06	1.33083e+06	1.32734e+06	3.28133e+06	2.90443e+06	1.97498e+06	2.0448e+06	0.00236646	1.90105	SARS-CoV-2-D1 up vs Mock-D1
Q9Y6E2	Basic leucine zipper and W2 domain-containing protein 2 OS=Homo sapiens OX=9606 GN=BZW2 PE=1 SV=1	BZW2	20610.4	15506.8	15900.5	19228.6	38156	42051.2	34098.6	23320	0.00471345	1.9009	SARS-CoV-2-D1 up vs Mock-D1
Q71UM5	40S ribosomal protein S27-like OS=Homo sapiens OX=9606 GN=RPS27L PE=1 SV=3	RPS27L	1.03402e+06	1.12211e+06	1.08865e+06	1.23067e+06	2.46554e+06	2.64871e+06	1.86646e+06	1.66442e+06	0.00150426	1.90067	SARS-CoV-2-D1 up vs Mock-D1
Q4KMQ2	Anoctamin-6 OS=Homo sapiens OX=9606 GN=ANO6 PE=1 SV=2	ANO6	280195	261922	262790	294039	609481	579451	438136	476606	0.000250152	1.899	SARS-CoV-2-D1 up vs Mock-D1
Q9Y4I1	Unconventional myosin-Va OS=Homo sapiens OX=9606 GN=MYO5A PE=1 SV=2	MYO5A	54229.6	38507	52336.6	43829.7	103530	128767	68100.6	68464.3	0.0111163	1.89795	SARS-CoV-2-D1 up vs Mock-D1
Q6IQ22	Ras-related protein Rab-12 OS=Homo sapiens OX=9606 GN=RAB12 PE=1 SV=3	RAB12	36374.2	48071.1	34004.7	45277.1	87152.3	99517.8	59041	68140.1	0.00440924	1.89741	SARS-CoV-2-D1 up vs Mock-D1
P52888	Thimet oligopeptidase OS=Homo sapiens OX=9606 GN=THOP1 PE=1 SV=2	THOP1	185705	182762	179648	188490	446731	386206	301014	286723	0.000897456	1.89725	SARS-CoV-2-D1 up vs Mock-D1
Q53EP0	Fibronectin type III domain-containing protein 3B OS=Homo sapiens OX=9606 GN=FNDC3B PE=1 SV=2	FNDC3B	47756.3	45348.6	45399.1	38749.2	95469.1	88374	70569.5	82760.7	0.000184881	1.8964	SARS-CoV-2-D1 up vs Mock-D1
P48634	Protein PRRC2A OS=Homo sapiens OX=9606 GN=PRRC2A PE=1 SV=3	PRRC2A	51511	27491.1	61676	38669.9	84196.4	114148	55181.4	82325.7	0.0324691	1.89617	SARS-CoV-2-D1 up vs Mock-D1
O76003	Glutaredoxin-3 OS=Homo sapiens OX=9606 GN=GLRX3 PE=1 SV=2	GLRX3	356383	363279	358064	401457	830162	812530	601381	592343	0.000568568	1.89558	SARS-CoV-2-D1 up vs Mock-D1
Q9BPZ3	Polyadenylate-binding protein-interacting protein 2 OS=Homo sapiens OX=9606 GN=PAIP2 PE=1 SV=1	PAIP2	138649	159874	189276	215603	370919	320133	317645	309467	0.000884472	1.89531	SARS-CoV-2-D1 up vs Mock-D1
O75477	Erlin-1 OS=Homo sapiens OX=9606 GN=ERLIN1 PE=1 SV=2	ERLIN1	196420	176785	177345	176327	462662	441630	271800	252292	0.00730944	1.89529	SARS-CoV-2-D1 up vs Mock-D1
Q92974	Rho guanine nucleotide exchange factor 2 OS=Homo sapiens OX=9606 GN=ARHGEF2 PE=1 SV=4	ARHGEF2	545742	469812	470458	482459	1.26525e+06	1.04815e+06	676732	836274	0.00388451	1.89504	SARS-CoV-2-D1 up vs Mock-D1
Q9UJY5	ADP-ribosylation factor-binding protein GGA1 OS=Homo sapiens OX=9606 GN=GGA1 PE=1 SV=1	GGA1	547633	499786	509634	478577	1.19296e+06	1.12407e+06	817126	784416	0.00120827	1.89427	SARS-CoV-2-D1 up vs Mock-D1
Q96S52	GPI transamidase component PIG-S OS=Homo sapiens OX=9606 GN=PIGS PE=1 SV=3	PIGS	82427.5	62740	68906.7	64338.3	178608	136980	105663	114148	0.00287326	1.89409	SARS-CoV-2-D1 up vs Mock-D1
Q9GZR7	ATP-dependent RNA helicase DDX24 OS=Homo sapiens OX=9606 GN=DDX24 PE=1 SV=1	DDX24	41010.1	47251.9	40400.6	40538.3	103767	103535	50648.7	75006	0.0105252	1.8937	SARS-CoV-2-D1 up vs Mock-D1
Q9Y4Y9	U6 snRNA-associated Sm-like protein LSm5 OS=Homo sapiens OX=9606 GN=LSM5 PE=1 SV=3	LSM5	486222	432176	596125	503846	1.18553e+06	1.16947e+06	762581	766817	0.00402351	1.89316	SARS-CoV-2-D1 up vs Mock-D1
Q9UG63	ATP-binding cassette sub-family F member 2 OS=Homo sapiens OX=9606 GN=ABCF2 PE=1 SV=2	ABCF2	153353	171072	160681	157414	331301	395470	249837	260269	0.0011613	1.89293	SARS-CoV-2-D1 up vs Mock-D1
Q8NHV1	GTPase IMAP family member 7 OS=Homo sapiens OX=9606 GN=GIMAP7 PE=1 SV=1	GIMAP7	68764.1	100770	81898.3	94894.9	282759	238064	84924.1	120915	0.0741994	1.89279	SARS-CoV-2-D1 up vs Mock-D1
Q8IUD2	ELKS/Rab6-interacting/CAST family member 1 OS=Homo sapiens OX=9606 GN=ERC1 PE=1 SV=1	ERC1	37264.8	37680.4	23180.2	31608.8	70092.4	59768.2	53109.2	59341.4	0.0023794	1.8927	SARS-CoV-2-D1 up vs Mock-D1
Q9Y2X7	ARF GTPase-activating protein GIT1 OS=Homo sapiens OX=9606 GN=GIT1 PE=1 SV=2	GIT1	28361.4	18240	23667.1	31262.3	68460.8	51171.6	37316.6	37568.7	0.0143339	1.89265	SARS-CoV-2-D1 up vs Mock-D1
P00167	Cytochrome b5 OS=Homo sapiens OX=9606 GN=CYB5A PE=1 SV=2	CYB5A	731522	771172	771624	747092	1.88174e+06	1.91716e+06	1.11309e+06	1.03817e+06	0.00842463	1.89219	SARS-CoV-2-D1 up vs Mock-D1
Q2M2I8	AP2-associated protein kinase 1 OS=Homo sapiens OX=9606 GN=AAK1 PE=1 SV=3	AAK1	147174	166661	173515	170428	352519	385621	261601	261414	0.00102377	1.89209	SARS-CoV-2-D1 up vs Mock-D1
P53618	Coatomer subunit beta OS=Homo sapiens OX=9606 GN=COPB1 PE=1 SV=3	COPB1	2.25331e+06	2.25762e+06	2.39016e+06	2.4367e+06	6.09306e+06	5.34785e+06	3.48405e+06	3.33691e+06	0.00586105	1.89097	SARS-CoV-2-D1 up vs Mock-D1
P42898	Methylenetetrahydrofolate reductase OS=Homo sapiens OX=9606 GN=MTHFR PE=1 SV=3	MTHFR	26541.9	31083.9	35715.3	28360.2	71900.4	52528.3	54095.6	52254	0.000710801	1.89057	SARS-CoV-2-D1 up vs Mock-D1
P41250	Glycine--tRNA ligase OS=Homo sapiens OX=9606 GN=GARS1 PE=1 SV=3	GARS1	1.08896e+06	1.06804e+06	1.19105e+06	1.28602e+06	2.54856e+06	2.54731e+06	1.90953e+06	1.83542e+06	0.000671277	1.89045	SARS-CoV-2-D1 up vs Mock-D1
Q99733	Nucleosome assembly protein 1-like 4 OS=Homo sapiens OX=9606 GN=NAP1L4 PE=1 SV=1	NAP1L4	640157	641535	661483	712710	1.44042e+06	1.48671e+06	1.02522e+06	1.12472e+06	0.00053462	1.88978	SARS-CoV-2-D1 up vs Mock-D1
Q9Y266	Nuclear migration protein nudC OS=Homo sapiens OX=9606 GN=NUDC PE=1 SV=1	NUDC	547940	666205	600700	623177	1.43401e+06	1.32622e+06	954439	959847	0.00141347	1.88963	SARS-CoV-2-D1 up vs Mock-D1
P62979	Ubiquitin-40S ribosomal protein S27a OS=Homo sapiens OX=9606 GN=RPS27A PE=1 SV=2	RPS27A	1.76612e+07	1.79942e+07	1.77988e+07	1.86507e+07	4.38681e+07	4.49955e+07	2.58233e+07	2.63884e+07	0.00615541	1.88963	SARS-CoV-2-D1 up vs Mock-D1
Q9Y276	Mitochondrial chaperone BCS1 OS=Homo sapiens OX=9606 GN=BCS1L PE=1 SV=1	BCS1L	19303.6	11807.2	13850	20069.4	40067	41669	18244.8	26464.2	0.0344865	1.88867	SARS-CoV-2-D1 up vs Mock-D1
Q9BWF3	RNA-binding protein 4 OS=Homo sapiens OX=9606 GN=RBM4 PE=1 SV=1	RBM4	319132	258921	326817	252121	715245	601268	482554	416641	0.00357453	1.88775	SARS-CoV-2-D1 up vs Mock-D1
P49757	Protein numb homolog OS=Homo sapiens OX=9606 GN=NUMB PE=1 SV=2	NUMB	392005	407162	383553	410605	845901	901311	631629	661876	0.000397268	1.88704	SARS-CoV-2-D1 up vs Mock-D1
Q92575	UBX domain-containing protein 4 OS=Homo sapiens OX=9606 GN=UBXN4 PE=1 SV=2	UBXN4	250083	211205	264886	218078	763593	377522	437596	304723	0.020816	1.884	SARS-CoV-2-D1 up vs Mock-D1
Q9P2E9	Ribosome-binding protein 1 OS=Homo sapiens OX=9606 GN=RRBP1 PE=1 SV=5	RRBP1	1.52259e+06	1.54364e+06	1.61861e+06	1.67881e+06	3.98874e+06	3.58735e+06	2.37345e+06	2.36677e+06	0.00380604	1.88351	SARS-CoV-2-D1 up vs Mock-D1
P43686	26S proteasome regulatory subunit 6B OS=Homo sapiens OX=9606 GN=PSMC4 PE=1 SV=2	PSMC4	843988	908408	926082	917692	1.83487e+06	1.91138e+06	1.58885e+06	1.47117e+06	6.60016e-05	1.88336	SARS-CoV-2-D1 up vs Mock-D1
P61513	60S ribosomal protein L37a OS=Homo sapiens OX=9606 GN=RPL37A PE=1 SV=2	RPL37A	332260	439308	358295	303319	795695	743117	693852	485722	0.00340549	1.88264	SARS-CoV-2-D1 up vs Mock-D1
Q96SB3	Neurabin-2 OS=Homo sapiens OX=9606 GN=PPP1R9B PE=1 SV=3	PPP1R9B	155074	156969	155355	152076	378612	294764	285496	226489	0.000961098	1.88211	SARS-CoV-2-D1 up vs Mock-D1
P20020	Plasma membrane calcium-transporting ATPase 1 OS=Homo sapiens OX=9606 GN=ATP2B1 PE=1 SV=4	ATP2B1	377928	346341	383938	434032	765140	743258	667020	721052	2.62029e-05	1.8818	SARS-CoV-2-D1 up vs Mock-D1
Q9UPU7	TBC1 domain family member 2B OS=Homo sapiens OX=9606 GN=TBC1D2B PE=1 SV=2	TBC1D2B	47551.4	60803.6	77904.7	25650.4	102052	144805	87563.6	55894.8	0.0871916	1.88099	SARS-CoV-2-D1 up vs Mock-D1
Q9NRL3	Striatin-4 OS=Homo sapiens OX=9606 GN=STRN4 PE=1 SV=2	STRN4	74584.5	66158.8	87069.7	69768.1	176450	193804	131174	83272.5	0.0193857	1.87886	SARS-CoV-2-D1 up vs Mock-D1
P31946	14-3-3 protein beta/alpha OS=Homo sapiens OX=9606 GN=YWHAB PE=1 SV=3	YWHAB	8.81556e+06	8.76941e+06	9.0169e+06	9.86242e+06	2.16758e+07	2.04546e+07	1.35309e+07	1.42495e+07	0.00228629	1.87784	SARS-CoV-2-D1 up vs Mock-D1
P02776	Platelet factor 4 OS=Homo sapiens OX=9606 GN=PF4 PE=1 SV=2	PF4	2.89978e+06	3.00936e+06	2.80458e+06	2.79061e+06	5.8592e+06	6.05196e+06	4.74325e+06	5.03587e+06	4.95028e-05	1.87659	SARS-CoV-2-D1 up vs Mock-D1
Q96GX9	Methylthioribulose-1-phosphate dehydratase OS=Homo sapiens OX=9606 GN=APIP PE=1 SV=1	APIP	137003	129027	136051	125997	354803	341274	173100	179172	0.0190919	1.87627	SARS-CoV-2-D1 up vs Mock-D1
Q01658	Protein Dr1 OS=Homo sapiens OX=9606 GN=DR1 PE=1 SV=1	DR1	362892	322386	223216	266654	680765	696276	358936	506457	0.0156625	1.87555	SARS-CoV-2-D1 up vs Mock-D1
P46782	40S ribosomal protein S5 OS=Homo sapiens OX=9606 GN=RPS5 PE=1 SV=4	RPS5	4.08086e+06	4.31146e+06	3.95923e+06	4.68546e+06	9.50064e+06	8.89196e+06	6.72602e+06	7.10293e+06	0.00047883	1.87522	SARS-CoV-2-D1 up vs Mock-D1
P16671	Platelet glycoprotein 4 OS=Homo sapiens OX=9606 GN=CD36 PE=1 SV=2	CD36	641663	670640	735238	804306	1.63166e+06	1.62988e+06	1.0835e+06	1.09166e+06	0.00260658	1.87506	SARS-CoV-2-D1 up vs Mock-D1
O60784	Target of Myb protein 1 OS=Homo sapiens OX=9606 GN=TOM1 PE=1 SV=2	TOM1	1.28262e+06	1.37641e+06	1.41615e+06	1.36168e+06	3.28486e+06	3.16585e+06	1.99729e+06	2.02518e+06	0.0038885	1.87487	SARS-CoV-2-D1 up vs Mock-D1
P55072	Transitional endoplasmic reticulum ATPase OS=Homo sapiens OX=9606 GN=VCP PE=1 SV=4	VCP	8.24281e+06	8.64169e+06	8.14058e+06	8.1487e+06	1.89682e+07	1.86793e+07	1.30915e+07	1.25593e+07	0.00137666	1.87383	SARS-CoV-2-D1 up vs Mock-D1
P14317	Hematopoietic lineage cell-specific protein OS=Homo sapiens OX=9606 GN=HCLS1 PE=1 SV=3	HCLS1	3.47259e+06	3.16142e+06	3.44466e+06	3.24481e+06	7.74953e+06	7.39227e+06	5.21845e+06	5.0588e+06	0.001553	1.87367	SARS-CoV-2-D1 up vs Mock-D1
O43324	Eukaryotic translation elongation factor 1 epsilon-1 OS=Homo sapiens OX=9606 GN=EEF1E1 PE=1 SV=1	EEF1E1	278207	284251	244335	277841	626427	612774	411353	418528	0.0020334	1.87312	SARS-CoV-2-D1 up vs Mock-D1
O95155	Ubiquitin conjugation factor E4 B OS=Homo sapiens OX=9606 GN=UBE4B PE=1 SV=1	UBE4B	23092.4	22853.2	25449.8	21291.4	50262.2	48354.9	47842.4	30243.4	0.0024651	1.87264	SARS-CoV-2-D1 up vs Mock-D1
O43772	Mitochondrial carnitine/acylcarnitine carrier protein OS=Homo sapiens OX=9606 GN=SLC25A20 PE=1 SV=1	SLC25A20	309803	312445	394632	406832	643760	631386	670881	699998	0.000181914	1.87208	SARS-CoV-2-D1 up vs Mock-D1
P21397	Amine oxidase [flavin-containing] A OS=Homo sapiens OX=9606 GN=MAOA PE=1 SV=1	MAOA	35764.4	32203	42321.8	25921.2	89950	80206.3	41386	51938.5	0.0241155	1.87174	SARS-CoV-2-D1 up vs Mock-D1
Q9UBB4	Ataxin-10 OS=Homo sapiens OX=9606 GN=ATXN10 PE=1 SV=1	ATXN10	123704	103343	111967	118477	259029	262653	181238	168755	0.00220004	1.87159	SARS-CoV-2-D1 up vs Mock-D1
Q9GZP9	Derlin-2 OS=Homo sapiens OX=9606 GN=DERL2 PE=1 SV=1	DERL2	409196	350225	377569	374835	778292	839317	601883	631845	0.000347768	1.87076	SARS-CoV-2-D1 up vs Mock-D1
P43250	G protein-coupled receptor kinase 6 OS=Homo sapiens OX=9606 GN=GRK6 PE=1 SV=2	GRK6	43730	55244.8	47471.6	43797.9	112689	87663.8	75938.8	81968.9	0.000839031	1.87053	SARS-CoV-2-D1 up vs Mock-D1
Q9NPQ8	Synembryn-A OS=Homo sapiens OX=9606 GN=RIC8A PE=1 SV=3	RIC8A	109130	115383	131876	135075	249351	256644	200842	213612	0.000208824	1.87046	SARS-CoV-2-D1 up vs Mock-D1
P05023	Sodium/potassium-transporting ATPase subunit alpha-1 OS=Homo sapiens OX=9606 GN=ATP1A1 PE=1 SV=1	ATP1A1	4.38657e+06	4.59047e+06	4.49912e+06	4.99109e+06	1.02793e+07	9.89135e+06	7.23535e+06	7.51621e+06	0.000593445	1.87	SARS-CoV-2-D1 up vs Mock-D1
P02766	Transthyretin OS=Homo sapiens OX=9606 GN=TTR PE=1 SV=1	TTR	1.21757e+06	1.29115e+06	1.29187e+06	1.25069e+06	3.17557e+06	3.17641e+06	1.72717e+06	1.78108e+06	0.0108944	1.86954	SARS-CoV-2-D1 up vs Mock-D1
A5PLN9	Trafficking protein particle complex subunit 13 OS=Homo sapiens OX=9606 GN=TRAPPC13 PE=1 SV=2	TRAPPC13	166789	119628	145938	170269	320676	295922	226766	280003	0.0012826	1.86711	SARS-CoV-2-D1 up vs Mock-D1
Q01581	Hydroxymethylglutaryl-CoA synthase, cytoplasmic OS=Homo sapiens OX=9606 GN=HMGCS1 PE=1 SV=2	HMGCS1	192740	113641	158613	126021	362486	359160	200941	203317	0.0226197	1.86695	SARS-CoV-2-D1 up vs Mock-D1
P49590	Histidine--tRNA ligase, mitochondrial OS=Homo sapiens OX=9606 GN=HARS2 PE=1 SV=1	HARS2	5296.63	5861.47	6994.21	5640.94	21713.1	15703.7	5319.33	8200.15	0.100841	1.86671	SARS-CoV-2-D1 up vs Mock-D1
Q9H2K8	Serine/threonine-protein kinase TAO3 OS=Homo sapiens OX=9606 GN=TAOK3 PE=1 SV=2	TAOK3	190240	187531	247610	246034	459670	425817	378844	355543	0.000646572	1.86626	SARS-CoV-2-D1 up vs Mock-D1
P43246	DNA mismatch repair protein Msh2 OS=Homo sapiens OX=9606 GN=MSH2 PE=1 SV=1	MSH2	25185.5	24377.5	23938.5	20418	46824.7	47971.9	35533.6	45570.7	0.000302288	1.86588	SARS-CoV-2-D1 up vs Mock-D1
Q8TD16	Protein bicaudal D homolog 2 OS=Homo sapiens OX=9606 GN=BICD2 PE=1 SV=1	BICD2	79922.4	67601.7	77636.5	85285.2	153537	187883	132087	113635	0.00186246	1.86521	SARS-CoV-2-D1 up vs Mock-D1
Q92665	28S ribosomal protein S31, mitochondrial OS=Homo sapiens OX=9606 GN=MRPS31 PE=1 SV=3	MRPS31	98509.9	82060.7	76984.7	68829.8	171844	173603	133614	129902	0.00121443	1.86462	SARS-CoV-2-D1 up vs Mock-D1
P62244	40S ribosomal protein S15a OS=Homo sapiens OX=9606 GN=RPS15A PE=1 SV=2	RPS15A	2.01758e+06	2.26736e+06	2.32143e+06	2.14129e+06	4.21572e+06	4.42659e+06	3.88783e+06	3.783e+06	1.27653e-05	1.86391	SARS-CoV-2-D1 up vs Mock-D1
Q8TEQ6	Gem-associated protein 5 OS=Homo sapiens OX=9606 GN=GEMIN5 PE=1 SV=3	GEMIN5	68040.7	96750.8	65519.8	69825.6	160552	150220	115442	130527	0.00173466	1.8638	SARS-CoV-2-D1 up vs Mock-D1
P42765	3-ketoacyl-CoA thiolase, mitochondrial OS=Homo sapiens OX=9606 GN=ACAA2 PE=1 SV=2	ACAA2	2.10239e+06	2.31596e+06	2.40633e+06	2.37e+06	4.86091e+06	4.78104e+06	3.71676e+06	3878627	0.000176864	1.86373	SARS-CoV-2-D1 up vs Mock-D1
Q01201	Transcription factor RelB OS=Homo sapiens OX=9606 GN=RELB PE=1 SV=2	RELB	23319.7	19750.4	20847.9	15795	42909.7	45770.3	29980	31068.2	0.00379641	1.86359	SARS-CoV-2-D1 up vs Mock-D1
Q8N1B4	Vacuolar protein sorting-associated protein 52 homolog OS=Homo sapiens OX=9606 GN=VPS52 PE=1 SV=1	VPS52	28074.4	65243.8	48704.3	81463.8	117633	109665	79212.5	85734.4	0.0467421	1.86333	SARS-CoV-2-D1 up vs Mock-D1
Q9UKD2	mRNA turnover protein 4 homolog OS=Homo sapiens OX=9606 GN=MRTO4 PE=1 SV=2	MRTO4	181059	197697	189755	218035	455782	392187	308617	323526	0.000726593	1.8632	SARS-CoV-2-D1 up vs Mock-D1
Q13404	Ubiquitin-conjugating enzyme E2 variant 1 OS=Homo sapiens OX=9606 GN=UBE2V1 PE=1 SV=2	UBE2V1	627966	641925	628730	639163	1.36332e+06	1.4782e+06	1.00761e+06	961341	0.0011688	1.86316	SARS-CoV-2-D1 up vs Mock-D1
P49419	Alpha-aminoadipic semialdehyde dehydrogenase OS=Homo sapiens OX=9606 GN=ALDH7A1 PE=1 SV=5	ALDH7A1	101545	94929.3	122484	111366	241916	242510	172103	156912	0.00264816	1.8631	SARS-CoV-2-D1 up vs Mock-D1
Q9H307	Pinin OS=Homo sapiens OX=9606 GN=PNN PE=1 SV=5	PNN	239585	252448	252534	221878	592948	552982	346340	358983	0.00501779	1.86234	SARS-CoV-2-D1 up vs Mock-D1
Q9UKA4	A-kinase anchor protein 11 OS=Homo sapiens OX=9606 GN=AKAP11 PE=1 SV=1	AKAP11	7581.36	11623.2	12895.2	10317.4	23685.5	21833.5	13128.7	20766.6	0.0121694	1.86222	SARS-CoV-2-D1 up vs Mock-D1
P13639	Elongation factor 2 OS=Homo sapiens OX=9606 GN=EEF2 PE=1 SV=4	EEF2	1.76538e+07	1.76771e+07	1.75524e+07	1.85725e+07	4.09075e+07	3.80904e+07	2.76943e+07	2.83172e+07	0.000850215	1.86166	SARS-CoV-2-D1 up vs Mock-D1
Q9P2D3	HEAT repeat-containing protein 5B OS=Homo sapiens OX=9606 GN=HEATR5B PE=1 SV=2	HEATR5B	125620	90540	99169.8	104410	227702	218377	170002	167333	0.0011159	1.86164	SARS-CoV-2-D1 up vs Mock-D1
Q9NQ50	39S ribosomal protein L40, mitochondrial OS=Homo sapiens OX=9606 GN=MRPL40 PE=1 SV=1	MRPL40	97193	109819	97804.1	102337	222956	199998	182729	157349	0.000222535	1.86124	SARS-CoV-2-D1 up vs Mock-D1
O75347	Tubulin-specific chaperone A OS=Homo sapiens OX=9606 GN=TBCA PE=1 SV=3	TBCA	1.51852e+06	1.53077e+06	1.35348e+06	1.29875e+06	3.29535e+06	3.01588e+06	2.20199e+06	2.2369e+06	0.00138474	1.86045	SARS-CoV-2-D1 up vs Mock-D1
O43353	Receptor-interacting serine/threonine-protein kinase 2 OS=Homo sapiens OX=9606 GN=RIPK2 PE=1 SV=2	RIPK2	159684	146711	126695	122431	309249	253029	217187	256122	0.000632226	1.86036	SARS-CoV-2-D1 up vs Mock-D1
O15511	Actin-related protein 2/3 complex subunit 5 OS=Homo sapiens OX=9606 GN=ARPC5 PE=1 SV=3	ARPC5	4.85533e+06	4.82965e+06	4.95089e+06	5.00159e+06	1.07601e+07	1.09939e+07	7.46432e+06	7.84271e+06	0.000925007	1.85834	SARS-CoV-2-D1 up vs Mock-D1
P41227	N-alpha-acetyltransferase 10 OS=Homo sapiens OX=9606 GN=NAA10 PE=1 SV=1	NAA10	115218	116465	103389	86664.4	255117	232353	151107	159790	0.00584711	1.85747	SARS-CoV-2-D1 up vs Mock-D1
P61916	NPC intracellular cholesterol transporter 2 OS=Homo sapiens OX=9606 GN=NPC2 PE=1 SV=1	NPC2	6.22227e+06	5.70749e+06	5.53462e+06	5.50883e+06	1.41638e+07	1.33614e+07	7.93568e+06	8.58067e+06	0.00645703	1.85737	SARS-CoV-2-D1 up vs Mock-D1
P11233	Ras-related protein Ral-A OS=Homo sapiens OX=9606 GN=RALA PE=1 SV=1	RALA	1.10085e+06	1.11022e+06	1.05199e+06	1.11702e+06	2.45274e+06	2.29905e+06	1.709e+06	1.77353e+06	0.000520936	1.85735	SARS-CoV-2-D1 up vs Mock-D1
Q9NQT5	Exosome complex component RRP40 OS=Homo sapiens OX=9606 GN=EXOSC3 PE=1 SV=3	EXOSC3	43377.7	58205.5	56291.7	87072.9	172138	160595	78360.6	67940.3	0.0689159	1.85703	SARS-CoV-2-D1 up vs Mock-D1
Q9Y2J2	Band 4.1-like protein 3 OS=Homo sapiens OX=9606 GN=EPB41L3 PE=1 SV=2	EPB41L3	2.39294e+06	2.53183e+06	2.73748e+06	2.80533e+06	5.95453e+06	5.85893e+06	3.99777e+06	3.94637e+06	0.00214607	1.85458	SARS-CoV-2-D1 up vs Mock-D1
Q13572	Inositol-tetrakisphosphate 1-kinase OS=Homo sapiens OX=9606 GN=ITPK1 PE=1 SV=2	ITPK1	109699	107970	103906	111910	232651	234580	178959	166717	0.000465179	1.85429	SARS-CoV-2-D1 up vs Mock-D1
P61313	60S ribosomal protein L15 OS=Homo sapiens OX=9606 GN=RPL15 PE=1 SV=2	RPL15	1.99263e+06	2.19038e+06	1.84255e+06	2.05305e+06	3.4226e+06	3.40261e+06	5.99248e+06	2.79612e+06	0.010417	1.85413	SARS-CoV-2-D1 up vs Mock-D1
Q9H9H4	Vacuolar protein sorting-associated protein 37B OS=Homo sapiens OX=9606 GN=VPS37B PE=1 SV=1	VPS37B	95846.3	92855.4	146086	129467	240916	234066	196031	179944	0.00340098	1.85408	SARS-CoV-2-D1 up vs Mock-D1
P27797	Calreticulin OS=Homo sapiens OX=9606 GN=CALR PE=1 SV=1	CALR	4.6974e+07	4.78158e+07	5.00645e+07	4.982e+07	1.12072e+08	1.09031e+08	7.29135e+07	7.41604e+07	0.00203636	1.85317	SARS-CoV-2-D1 up vs Mock-D1
P49756	RNA-binding protein 25 OS=Homo sapiens OX=9606 GN=RBM25 PE=1 SV=3	RBM25	223712	222313	234803	219243	516322	465836	381001	329406	0.000915465	1.85303	SARS-CoV-2-D1 up vs Mock-D1
O43148	mRNA cap guanine-N7 methyltransferase OS=Homo sapiens OX=9606 GN=RNMT PE=1 SV=1	RNMT	97552	96525.8	80599.8	92552.2	173868	191362	151491	164248	8.4588e-05	1.85285	SARS-CoV-2-D1 up vs Mock-D1
Q5VW32	BRO1 domain-containing protein BROX OS=Homo sapiens OX=9606 GN=BROX PE=1 SV=1	BROX	343928	353095	354305	407776	825757	802887	562121	554207	0.00178829	1.85231	SARS-CoV-2-D1 up vs Mock-D1
Q9UQ35	Serine/arginine repetitive matrix protein 2 OS=Homo sapiens OX=9606 GN=SRRM2 PE=1 SV=2	SRRM2	379049	486335	432320	452983	996088	1.03054e+06	622675	664707	0.00487485	1.85218	SARS-CoV-2-D1 up vs Mock-D1
P00813	Adenosine deaminase OS=Homo sapiens OX=9606 GN=ADA PE=1 SV=3	ADA	328100	337874	332779	299429	785265	702132	476991	493925	0.00295299	1.85182	SARS-CoV-2-D1 up vs Mock-D1
Q9P015	39S ribosomal protein L15, mitochondrial OS=Homo sapiens OX=9606 GN=MRPL15 PE=1 SV=1	MRPL15	129286	156584	145258	131869	339702	308100	213808	203653	0.00398027	1.85153	SARS-CoV-2-D1 up vs Mock-D1
Q16543	Hsp90 co-chaperone Cdc37 OS=Homo sapiens OX=9606 GN=CDC37 PE=1 SV=1	CDC37	2.02711e+06	2.03433e+06	2.10174e+06	2.13494e+06	4.64221e+06	4.78516e+06	3.20486e+06	3.05369e+06	0.00211105	1.85139	SARS-CoV-2-D1 up vs Mock-D1
P20810	Calpastatin OS=Homo sapiens OX=9606 GN=CAST PE=1 SV=4	CAST	2.23449e+06	2.05582e+06	2.31063e+06	2.33688e+06	5.20818e+06	5.1324e+06	3.32518e+06	3.27719e+06	0.00354823	1.85118	SARS-CoV-2-D1 up vs Mock-D1
Q02790	Peptidyl-prolyl cis-trans isomerase FKBP4 OS=Homo sapiens OX=9606 GN=FKBP4 PE=1 SV=3	FKBP4	1.85855e+06	1.68195e+06	1.80233e+06	1.79147e+06	4.02434e+06	3.91082e+06	2.70247e+06	2.78664e+06	0.00130516	1.85116	SARS-CoV-2-D1 up vs Mock-D1
Q5W0Z9	Palmitoyltransferase ZDHHC20 OS=Homo sapiens OX=9606 GN=ZDHHC20 PE=1 SV=1	ZDHHC20	50446.4	47720.1	57925.2	52648.3	100673	114576	103759	71964.1	0.0013246	1.85072	SARS-CoV-2-D1 up vs Mock-D1
Q9HCN4	GPN-loop GTPase 1 OS=Homo sapiens OX=9606 GN=GPN1 PE=1 SV=1	GPN1	135739	130948	178897	159666	312217	292152	270230	241616	0.000515431	1.85066	SARS-CoV-2-D1 up vs Mock-D1
Q8N9N8	Probable RNA-binding protein EIF1AD OS=Homo sapiens OX=9606 GN=EIF1AD PE=1 SV=1	EIF1AD	165847	140796	133875	173083	328706	351813	229101	239433	0.00269216	1.85042	SARS-CoV-2-D1 up vs Mock-D1
O15431	High affinity copper uptake protein 1 OS=Homo sapiens OX=9606 GN=SLC31A1 PE=1 SV=1	SLC31A1	614204	758779	608492	669080	1.54699e+06	1.59874e+06	904704	993465	0.00761837	1.85008	SARS-CoV-2-D1 up vs Mock-D1
Q14116	Interleukin-18 OS=Homo sapiens OX=9606 GN=IL18 PE=1 SV=1	IL18	527780	598400	525050	581464	1.35923e+06	1.17486e+06	872209	810724	0.00283495	1.84991	SARS-CoV-2-D1 up vs Mock-D1
Q9H1K1	Iron-sulfur cluster assembly enzyme ISCU, mitochondrial OS=Homo sapiens OX=9606 GN=ISCU PE=1 SV=2	ISCU	172847	172999	117159	133024	289846	328656	273017	209666	0.0040056	1.8495	SARS-CoV-2-D1 up vs Mock-D1
Q15642	Cdc42-interacting protein 4 OS=Homo sapiens OX=9606 GN=TRIP10 PE=1 SV=3	TRIP10	27272.4	21385.2	59756.5	42400.1	73755.3	80358.8	52285.7	55683.2	0.0503522	1.84857	SARS-CoV-2-D1 up vs Mock-D1
P61224	Ras-related protein Rap-1b OS=Homo sapiens OX=9606 GN=RAP1B PE=1 SV=1	RAP1B	883140	991215	1.03232e+06	1.09553e+06	2.01104e+06	2.0902e+06	1.65438e+06	1.66116e+06	0.000203438	1.84823	SARS-CoV-2-D1 up vs Mock-D1
A6NIZ1	Ras-related protein Rap-1b-like protein OS=Homo sapiens OX=9606 PE=2 SV=1	RP1BL	2.32286e+06	2.60712e+06	2.71523e+06	2.88149e+06	5.28948e+06	5.49772e+06	4.35139e+06	4.36923e+06	0.000203438	1.84823	SARS-CoV-2-D1 up vs Mock-D1
Q9H8H0	Nucleolar protein 11 OS=Homo sapiens OX=9606 GN=NOL11 PE=1 SV=1	NOL11	49534.6	42521.6	34119.2	35434.2	86024.5	98686.9	63201.7	55271.8	0.00846071	1.84733	SARS-CoV-2-D1 up vs Mock-D1
Q08623	Pseudouridine-5'-phosphatase OS=Homo sapiens OX=9606 GN=PUDP PE=1 SV=3	PUDP	251328	230744	249057	254543	579002	550029	387464	346971	0.00311601	1.84731	SARS-CoV-2-D1 up vs Mock-D1
Q4G176	Malonate--CoA ligase ACSF3, mitochondrial OS=Homo sapiens OX=9606 GN=ACSF3 PE=1 SV=3	ACSF3	66284	50151.4	73100.3	58847.7	145225	110546	90584.8	114505	0.00282478	1.84727	SARS-CoV-2-D1 up vs Mock-D1
Q99747	Gamma-soluble NSF attachment protein OS=Homo sapiens OX=9606 GN=NAPG PE=1 SV=1	NAPG	79175.5	71190.4	82271.2	110362	209140	209249	120875	112622	0.0192644	1.84712	SARS-CoV-2-D1 up vs Mock-D1
Q9Y624	Junctional adhesion molecule A OS=Homo sapiens OX=9606 GN=F11R PE=1 SV=1	F11R	331134	287941	319248	463619	1.11507e+06	826802	388635	457506	0.0622617	1.84613	SARS-CoV-2-D1 up vs Mock-D1
P42226	Signal transducer and activator of transcription 6 OS=Homo sapiens OX=9606 GN=STAT6 PE=1 SV=1	STAT6	117625	137713	121212	125049	270296	283944	184063	201794	0.00156989	1.84592	SARS-CoV-2-D1 up vs Mock-D1
Q96G03	Phosphoglucomutase-2 OS=Homo sapiens OX=9606 GN=PGM2 PE=1 SV=4	PGM2	1.1303e+06	1.16385e+06	1.35441e+06	1.38558e+06	2.73036e+06	2.5866e+06	1.91398e+06	2.1137e+06	0.000797738	1.84444	SARS-CoV-2-D1 up vs Mock-D1
O00232	26S proteasome non-ATPase regulatory subunit 12 OS=Homo sapiens OX=9606 GN=PSMD12 PE=1 SV=3	PSMD12	484351	529416	551186	574465	1.25541e+06	1.18612e+06	778494	806061	0.00341423	1.84185	SARS-CoV-2-D1 up vs Mock-D1
Q9Y3C8	Ubiquitin-fold modifier-conjugating enzyme 1 OS=Homo sapiens OX=9606 GN=UFC1 PE=1 SV=3	UFC1	440859	449146	449242	478042	925754	862592	782433	783163	9.31969e-06	1.8418	SARS-CoV-2-D1 up vs Mock-D1
O75391	Sperm-associated antigen 7 OS=Homo sapiens OX=9606 GN=SPAG7 PE=1 SV=2	SPAG7	183980	140095	99066	131966	344161	434387	115540	224400	0.102631	1.84164	SARS-CoV-2-D1 up vs Mock-D1
O14976	Cyclin-G-associated kinase OS=Homo sapiens OX=9606 GN=GAK PE=1 SV=2	GAK	197594	185024	215872	221410	425238	440235	317411	337737	0.00055279	1.8409	SARS-CoV-2-D1 up vs Mock-D1
E9PAV3	Nascent polypeptide-associated complex subunit alpha, muscle-specific form OS=Homo sapiens OX=9606 GN=NACA PE=1 SV=1	NACA	3.7395e+06	3.76874e+06	3.87417e+06	4.11995e+06	8.30523e+06	8.05306e+06	6.14189e+06	6.27862e+06	0.000321474	1.84013	SARS-CoV-2-D1 up vs Mock-D1
Q14651	Plastin-1 OS=Homo sapiens OX=9606 GN=PLS1 PE=1 SV=2	PLS1	2554.91	761.923	713.243	2350.47	2501.13	6115.83	1442.8	1688.13	0.247064	1.83815	SARS-CoV-2-D1 up vs Mock-D1
P16930	Fumarylacetoacetase OS=Homo sapiens OX=9606 GN=FAH PE=1 SV=2	FAH	240200	241761	240767	237878	500769	527608	366836	391408	0.000502048	1.83774	SARS-CoV-2-D1 up vs Mock-D1
Q01844	RNA-binding protein EWS OS=Homo sapiens OX=9606 GN=EWSR1 PE=1 SV=1	EWSR1	948185	893982	922756	1.06955e+06	2.05235e+06	1.85975e+06	1.6098e+06	1.55246e+06	0.000198194	1.83758	SARS-CoV-2-D1 up vs Mock-D1
P78318	Immunoglobulin-binding protein 1 OS=Homo sapiens OX=9606 GN=IGBP1 PE=1 SV=1	IGBP1	104567	99297.3	69583.8	82121.2	215118	208280	127939	117980	0.0160892	1.83743	SARS-CoV-2-D1 up vs Mock-D1
P08708	40S ribosomal protein S17 OS=Homo sapiens OX=9606 GN=RPS17 PE=1 SV=2	RPS17	3.27145e+06	3.29232e+06	3.11089e+06	2.81905e+06	7.59706e+06	7.12714e+06	4.41067e+06	4.50527e+06	0.00662792	1.83713	SARS-CoV-2-D1 up vs Mock-D1
Q15758	Neutral amino acid transporter B(0) OS=Homo sapiens OX=9606 GN=SLC1A5 PE=1 SV=2	SLC1A5	265267	258594	255595	202394	487606	490443	413005	409077	0.000278805	1.83692	SARS-CoV-2-D1 up vs Mock-D1
Q02318	Sterol 26-hydroxylase, mitochondrial OS=Homo sapiens OX=9606 GN=CYP27A1 PE=1 SV=1	CYP27A1	4.16181e+06	4.22511e+06	4.14948e+06	4.24243e+06	9.34177e+06	8.94937e+06	6.37189e+06	6.61465e+06	0.000884666	1.83682	SARS-CoV-2-D1 up vs Mock-D1
Q08209	Serine/threonine-protein phosphatase 2B catalytic subunit alpha isoform OS=Homo sapiens OX=9606 GN=PPP3CA PE=1 SV=1	PPP3CA	309760	315402	313734	342167	659515	677585	514314	518407	0.000237831	1.8359	SARS-CoV-2-D1 up vs Mock-D1
P32969	60S ribosomal protein L9 OS=Homo sapiens OX=9606 GN=RPL9 PE=1 SV=1	RPL9	4.85205e+06	4.74101e+06	4.73147e+06	5.04957e+06	1.09993e+07	9.26918e+06	7.73765e+06	7.90587e+06	0.000334914	1.8354	SARS-CoV-2-D1 up vs Mock-D1
Q86YS6	Ras-related protein Rab-43 OS=Homo sapiens OX=9606 GN=RAB43 PE=1 SV=1	RAB43	174217	158340	205814	170236	388380	411515	270246	253554	0.00417802	1.8347	SARS-CoV-2-D1 up vs Mock-D1
P07900	Heat shock protein HSP 90-alpha OS=Homo sapiens OX=9606 GN=HSP90AA1 PE=1 SV=5	HSP90AA1	1.22324e+07	1.26447e+07	1.27425e+07	1.37044e+07	2.71635e+07	2.67349e+07	2.02737e+07	2.06898e+07	0.000335988	1.83254	SARS-CoV-2-D1 up vs Mock-D1
P20936	Ras GTPase-activating protein 1 OS=Homo sapiens OX=9606 GN=RASA1 PE=1 SV=1	RASA1	55804.8	52392.4	59740.8	55271	137350	122429	73180.6	88313	0.00636213	1.83171	SARS-CoV-2-D1 up vs Mock-D1
Q6PJG6	BRCA1-associated ATM activator 1 OS=Homo sapiens OX=9606 GN=BRAT1 PE=1 SV=2	BRAT1	41278.5	38451	27247.3	18701.9	64003.7	72615.7	39859.8	49128.5	0.036618	1.83154	SARS-CoV-2-D1 up vs Mock-D1
P42166	Lamina-associated polypeptide 2, isoform alpha OS=Homo sapiens OX=9606 GN=TMPO PE=1 SV=2	TMPO	123065	132718	131266	152346	329639	294609	229812	220825	0.00111125	1.83086	SARS-CoV-2-D1 up vs Mock-D1
P58546	Myotrophin OS=Homo sapiens OX=9606 GN=MTPN PE=1 SV=2	MTPN	4.60684e+06	5.22034e+06	4.98661e+06	5.91852e+06	1.07576e+07	1.0833e+07	8.08007e+06	8.4491e+06	0.000660966	1.82975	SARS-CoV-2-D1 up vs Mock-D1
Q16799	Reticulon-1 OS=Homo sapiens OX=9606 GN=RTN1 PE=1 SV=1	RTN1	236363	228013	274355	277229	491884	517372	433449	416029	0.000156012	1.82919	SARS-CoV-2-D1 up vs Mock-D1
O75607	Nucleoplasmin-3 OS=Homo sapiens OX=9606 GN=NPM3 PE=1 SV=3	NPM3	235295	198128	358433	365275	731863	489741	387659	491748	0.0243903	1.82916	SARS-CoV-2-D1 up vs Mock-D1
Q8IXI2	Mitochondrial Rho GTPase 1 OS=Homo sapiens OX=9606 GN=RHOT1 PE=1 SV=2	RHOT1	35414.8	48211	90792	97224.9	162635	111003	107317	87040.7	0.072973	1.82892	SARS-CoV-2-D1 up vs Mock-D1
P47897	Glutamine--tRNA ligase OS=Homo sapiens OX=9606 GN=QARS1 PE=1 SV=1	QARS1	1.45166e+06	1.51159e+06	1.46512e+06	1.5889e+06	3.43426e+06	3.343e+06	2.24296e+06	2.21813e+06	0.00264301	1.82864	SARS-CoV-2-D1 up vs Mock-D1
Q8WWY3	U4/U6 small nuclear ribonucleoprotein Prp31 OS=Homo sapiens OX=9606 GN=PRPF31 PE=1 SV=2	PRPF31	140064	128290	168785	138326	242033	287328	256271	263183	0.000117436	1.82858	SARS-CoV-2-D1 up vs Mock-D1
P78324	Tyrosine-protein phosphatase non-receptor type substrate 1 OS=Homo sapiens OX=9606 GN=SIRPA PE=1 SV=2	SIRPA	1.34121e+06	1.41772e+06	1.46833e+06	1.51218e+06	3.24904e+06	3.07732e+06	2.10101e+06	2.247e+06	0.00173814	1.82857	SARS-CoV-2-D1 up vs Mock-D1
Q96RQ1	Endoplasmic reticulum-Golgi intermediate compartment protein 2 OS=Homo sapiens OX=9606 GN=ERGIC2 PE=1 SV=2	ERGIC2	78456.9	71510.5	81240.9	91172.8	176539	169367	114760	135298	0.00172686	1.82822	SARS-CoV-2-D1 up vs Mock-D1
Q9Y6M7	Sodium bicarbonate cotransporter 3 OS=Homo sapiens OX=9606 GN=SLC4A7 PE=1 SV=2	SLC4A7	122398	128704	118600	122742	268005	261806	196080	185576	0.000805244	1.82666	SARS-CoV-2-D1 up vs Mock-D1
Q9UBW8	COP9 signalosome complex subunit 7a OS=Homo sapiens OX=9606 GN=COPS7A PE=1 SV=1	COPS7A	120054	108640	119999	108750	242593	233819	195791	170539	0.00044171	1.82642	SARS-CoV-2-D1 up vs Mock-D1
Q96BX8	MOB kinase activator 3A OS=Homo sapiens OX=9606 GN=MOB3A PE=1 SV=1	MOB3A	161100	167315	172464	156754	427160	337391	222375	252999	0.00656447	1.8264	SARS-CoV-2-D1 up vs Mock-D1
Q03591	Complement factor H-related protein 1 OS=Homo sapiens OX=9606 GN=CFHR1 PE=1 SV=2	CFHR1	64192.3	49457.3	67885.6	88377.7	151905	143243	100125	97270	0.0112099	1.82635	SARS-CoV-2-D1 up vs Mock-D1
O75312	Zinc finger protein ZPR1 OS=Homo sapiens OX=9606 GN=ZPR1 PE=1 SV=1	ZPR1	92932.2	113606	82422	99934.9	200901	186307	153543	167860	0.000521911	1.82502	SARS-CoV-2-D1 up vs Mock-D1
Q96N67	Dedicator of cytokinesis protein 7 OS=Homo sapiens OX=9606 GN=DOCK7 PE=1 SV=4	DOCK7	41230.4	48958.6	50437	57245.6	100647	102194	80694.6	77878.4	0.000875159	1.82489	SARS-CoV-2-D1 up vs Mock-D1
Q9BZK7	F-box-like/WD repeat-containing protein TBL1XR1 OS=Homo sapiens OX=9606 GN=TBL1XR1 PE=1 SV=1	TBL1XR1	161470	162116	173088	164887	340984	332639	271775	268459	9.74548e-05	1.82434	SARS-CoV-2-D1 up vs Mock-D1
Q14CX7	N-alpha-acetyltransferase 25, NatB auxiliary subunit OS=Homo sapiens OX=9606 GN=NAA25 PE=1 SV=1	NAA25	49430	65875.6	57962.4	67712.7	125698	115769	90188.5	107776	0.000998673	1.82396	SARS-CoV-2-D1 up vs Mock-D1
O00299	Chloride intracellular channel protein 1 OS=Homo sapiens OX=9606 GN=CLIC1 PE=1 SV=4	CLIC1	2.0522e+07	2.0591e+07	22344237	2.28921e+07	4.48068e+07	4.84901e+07	3.4021e+07	3.23363e+07	0.00117151	1.82356	SARS-CoV-2-D1 up vs Mock-D1
O60293	Zinc finger C3H1 domain-containing protein OS=Homo sapiens OX=9606 GN=ZFC3H1 PE=1 SV=3	ZFC3H1	63973.5	66063.7	68430.9	98130.7	156549	127455	123637	127181	0.00184926	1.82343	SARS-CoV-2-D1 up vs Mock-D1
O60861	Growth arrest-specific protein 7 OS=Homo sapiens OX=9606 GN=GAS7 PE=1 SV=3	GAS7	87703.1	93458	76226.2	80514	161143	167240	148816	138642	6.66306e-05	1.82336	SARS-CoV-2-D1 up vs Mock-D1
Q93034	Cullin-5 OS=Homo sapiens OX=9606 GN=CUL5 PE=1 SV=4	CUL5	118339	104794	103376	91773	214033	230637	151082	174236	0.00154633	1.82302	SARS-CoV-2-D1 up vs Mock-D1
Q92922	SWI/SNF complex subunit SMARCC1 OS=Homo sapiens OX=9606 GN=SMARCC1 PE=1 SV=3	SMARCC1	24356.6	32482.1	19207.1	29654.5	62381.1	63490.6	40079.3	31335.5	0.028215	1.82275	SARS-CoV-2-D1 up vs Mock-D1
O15371	Eukaryotic translation initiation factor 3 subunit D OS=Homo sapiens OX=9606 GN=EIF3D PE=1 SV=1	EIF3D	1.56046e+06	1.52245e+06	1.50173e+06	1.4739e+06	3.26542e+06	3.37603e+06	2.25923e+06	2.32507e+06	0.0014448	1.82168	SARS-CoV-2-D1 up vs Mock-D1
Q9UKE5	TRAF2 and NCK-interacting protein kinase OS=Homo sapiens OX=9606 GN=TNIK PE=1 SV=1	TNIK	75223.6	35733.3	54954	38603.7	100189	104814	74735.1	79984.3	0.0199271	1.8215	SARS-CoV-2-D1 up vs Mock-D1
Q96BP3	Peptidylprolyl isomerase domain and WD repeat-containing protein 1 OS=Homo sapiens OX=9606 GN=PPWD1 PE=1 SV=1	PPWD1	32694.3	34453.2	68295.5	40751	74697.8	77094.3	70811.5	84608.7	0.0131204	1.8214	SARS-CoV-2-D1 up vs Mock-D1
P01023	Alpha-2-macroglobulin OS=Homo sapiens OX=9606 GN=A2M PE=1 SV=3	A2M	9.62207e+06	9.62331e+06	9.53554e+06	9.6569e+06	2.20227e+07	2.18963e+07	1.35909e+07	1.42983e+07	0.00388037	1.82075	SARS-CoV-2-D1 up vs Mock-D1
P60866	40S ribosomal protein S20 OS=Homo sapiens OX=9606 GN=RPS20 PE=1 SV=1	RPS20	4.92376e+06	4.63668e+06	4.91664e+06	4.49766e+06	9.3686e+06	1.09017e+07	6.82367e+06	7.93399e+06	0.00119559	1.8192	SARS-CoV-2-D1 up vs Mock-D1
O15305	Phosphomannomutase 2 OS=Homo sapiens OX=9606 GN=PMM2 PE=1 SV=1	PMM2	341739	310069	299375	345617	665507	610979	541976	543921	6.51008e-05	1.81837	SARS-CoV-2-D1 up vs Mock-D1
Q93052	Lipoma-preferred partner OS=Homo sapiens OX=9606 GN=LPP PE=1 SV=1	LPP	257811	234940	267278	283380	581381	565931	382036	398664	0.00233351	1.81797	SARS-CoV-2-D1 up vs Mock-D1
P63104	14-3-3 protein zeta/delta OS=Homo sapiens OX=9606 GN=YWHAZ PE=1 SV=1	YWHAZ	2.09656e+07	2.17469e+07	2.19869e+07	2.1406e+07	4.76284e+07	4.83821e+07	3.27117e+07	3.10752e+07	0.00240894	1.81767	SARS-CoV-2-D1 up vs Mock-D1
Q6ZMI0	Protein phosphatase 1 regulatory subunit 21 OS=Homo sapiens OX=9606 GN=PPP1R21 PE=1 SV=1	PPP1R21	204871	161235	191162	164636	404094	417604	276065	243520	0.00669246	1.81753	SARS-CoV-2-D1 up vs Mock-D1
Q9UJW0	Dynactin subunit 4 OS=Homo sapiens OX=9606 GN=DCTN4 PE=1 SV=1	DCTN4	222099	215372	215569	223485	462928	446570	351974	345583	0.000251661	1.8175	SARS-CoV-2-D1 up vs Mock-D1
Q9BYG3	MKI67 FHA domain-interacting nucleolar phosphoprotein OS=Homo sapiens OX=9606 GN=NIFK PE=1 SV=1	NIFK	166991	124518	127975	138626	286383	295706	215920	219894	0.00139358	1.817	SARS-CoV-2-D1 up vs Mock-D1
Q2TAA2	Isoamyl acetate-hydrolyzing esterase 1 homolog OS=Homo sapiens OX=9606 GN=IAH1 PE=1 SV=1	IAH1	282791	278946	304389	272459	568319	661964	416465	454154	0.00149411	1.81603	SARS-CoV-2-D1 up vs Mock-D1
Q9NZQ7	Programmed cell death 1 ligand 1 OS=Homo sapiens OX=9606 GN=CD274 PE=1 SV=1	CD274	209230	203263	229166	204427	477663	506270	299609	297833	0.00672321	1.81412	SARS-CoV-2-D1 up vs Mock-D1
Q9UQ80	Proliferation-associated protein 2G4 OS=Homo sapiens OX=9606 GN=PA2G4 PE=1 SV=3	PA2G4	1.83096e+06	1.91572e+06	1.85958e+06	1.68805e+06	4.12077e+06	4.00776e+06	2.66456e+06	2.70286e+06	0.00288677	1.81292	SARS-CoV-2-D1 up vs Mock-D1
Q9H173	Nucleotide exchange factor SIL1 OS=Homo sapiens OX=9606 GN=SIL1 PE=1 SV=1	SIL1	3484.38	5872.62	5948	3686.97	9611.46	5291.94	14091.7	6760.48	0.06055	1.81275	SARS-CoV-2-D1 up vs Mock-D1
Q13232	Nucleoside diphosphate kinase 3 OS=Homo sapiens OX=9606 GN=NME3 PE=1 SV=2	NME3	72011.7	95386.5	85649.4	116464	179544	194695	121390	174080	0.00640846	1.81202	SARS-CoV-2-D1 up vs Mock-D1
Q96S59	Ran-binding protein 9 OS=Homo sapiens OX=9606 GN=RANBP9 PE=1 SV=1	RANBP9	126719	87912.8	86092.6	78169.5	215773	208424	129752	138492	0.0129859	1.81195	SARS-CoV-2-D1 up vs Mock-D1
P51570	Galactokinase OS=Homo sapiens OX=9606 GN=GALK1 PE=1 SV=1	GALK1	425476	477223	478838	543543	1.09847e+06	1.10281e+06	691417	679360	0.0065091	1.81146	SARS-CoV-2-D1 up vs Mock-D1
Q96FS4	Signal-induced proliferation-associated protein 1 OS=Homo sapiens OX=9606 GN=SIPA1 PE=1 SV=1	SIPA1	129244	126135	158119	142408	370718	300226	171917	206422	0.0171713	1.81113	SARS-CoV-2-D1 up vs Mock-D1
Q658P3	Metalloreductase STEAP3 OS=Homo sapiens OX=9606 GN=STEAP3 PE=1 SV=2	STEAP3	718995	777148	720022	663613	1.48478e+06	1.45028e+06	1.1257e+06	1.18298e+06	0.000255578	1.81032	SARS-CoV-2-D1 up vs Mock-D1
P35613	Basigin OS=Homo sapiens OX=9606 GN=BSG PE=1 SV=2	BSG	2.97339e+06	2.91865e+06	2.89772e+06	2.81201e+06	6.87822e+06	6.7739e+06	4.1332e+06	3.94301e+06	0.00803867	1.81022	SARS-CoV-2-D1 up vs Mock-D1
Q9UI09	NADH dehydrogenase [ubiquinone] 1 alpha subcomplex subunit 12 OS=Homo sapiens OX=9606 GN=NDUFA12 PE=1 SV=1	NDUFA12	24320.7	23351.4	16388	26043.1	50493.2	52756.7	29925.3	32614.4	0.0161899	1.80973	SARS-CoV-2-D1 up vs Mock-D1
P45983	Mitogen-activated protein kinase 8 OS=Homo sapiens OX=9606 GN=MAPK8 PE=1 SV=2	MAPK8	44736.1	47006.7	43038.8	47130.4	90833.2	93058.9	69585	77698.4	0.000171445	1.8092	SARS-CoV-2-D1 up vs Mock-D1
Q15819	Ubiquitin-conjugating enzyme E2 variant 2 OS=Homo sapiens OX=9606 GN=UBE2V2 PE=1 SV=4	UBE2V2	123704	119947	119183	113957	254555	229052	263047	140559	0.00675179	1.80851	SARS-CoV-2-D1 up vs Mock-D1
Q12905	Interleukin enhancer-binding factor 2 OS=Homo sapiens OX=9606 GN=ILF2 PE=1 SV=2	ILF2	2.74974e+06	2.74712e+06	2.91366e+06	3.09051e+06	6.60609e+06	6.08522e+06	4.1739e+06	4.33387e+06	0.00261958	1.80822	SARS-CoV-2-D1 up vs Mock-D1
Q5SSJ5	Heterochromatin protein 1-binding protein 3 OS=Homo sapiens OX=9606 GN=HP1BP3 PE=1 SV=1	HP1BP3	586023	590339	610240	596861	1.51261e+06	1.15555e+06	931408	826678	0.00432269	1.8078	SARS-CoV-2-D1 up vs Mock-D1
O60271	C-Jun-amino-terminal kinase-interacting protein 4 OS=Homo sapiens OX=9606 GN=SPAG9 PE=1 SV=4	SPAG9	438851	398421	412360	434838	864647	862195	629248	713518	0.000331171	1.8076	SARS-CoV-2-D1 up vs Mock-D1
Q15056	Eukaryotic translation initiation factor 4H OS=Homo sapiens OX=9606 GN=EIF4H PE=1 SV=5	EIF4H	1.42956e+06	1.32834e+06	1.32747e+06	1.29185e+06	2.80757e+06	2.57223e+06	2.28058e+06	2.10918e+06	0.000116776	1.80722	SARS-CoV-2-D1 up vs Mock-D1
P51790	H(+)/Cl(-) exchange transporter 3 OS=Homo sapiens OX=9606 GN=CLCN3 PE=1 SV=2	CLCN3	21424.4	37115	46911.4	24631.8	45031.4	64411.7	56931.4	59322	0.0237448	1.80698	SARS-CoV-2-D1 up vs Mock-D1
O75882	Attractin OS=Homo sapiens OX=9606 GN=ATRN PE=1 SV=2	ATRN	97975	124605	160762	143035	241075	230901	218124	246475	0.00168172	1.80694	SARS-CoV-2-D1 up vs Mock-D1
P48643	T-complex protein 1 subunit epsilon OS=Homo sapiens OX=9606 GN=CCT5 PE=1 SV=1	CCT5	2.80425e+06	2.57352e+06	2.65203e+06	2.47244e+06	6.29752e+06	5.30627e+06	4.02417e+06	3.74838e+06	0.00306617	1.80658	SARS-CoV-2-D1 up vs Mock-D1
Q12981	Vesicle transport protein SEC20 OS=Homo sapiens OX=9606 GN=BNIP1 PE=1 SV=3	BNIP1	111580	85434	72356	63260.7	267644	171351	99086.7	102200	0.0679971	1.80622	SARS-CoV-2-D1 up vs Mock-D1
O60934	Nibrin OS=Homo sapiens OX=9606 GN=NBN PE=1 SV=1	NBN	27024.4	37535.1	29447.9	19191.2	50799.6	50494.3	38949	60978.7	0.0121283	1.80554	SARS-CoV-2-D1 up vs Mock-D1
P07910	Heterogeneous nuclear ribonucleoproteins C1/C2 OS=Homo sapiens OX=9606 GN=HNRNPC PE=1 SV=4	HNRNPC	3.92504e+06	3.7468e+06	3.90043e+06	4.16142e+06	9.25707e+06	8.50403e+06	5.75065e+06	5.60192e+06	0.00421464	1.8054	SARS-CoV-2-D1 up vs Mock-D1
P13498	Cytochrome b-245 light chain OS=Homo sapiens OX=9606 GN=CYBA PE=1 SV=3	CYBA	4.37082e+06	4.00853e+06	4.85633e+06	4.57139e+06	1.09494e+07	9.83671e+06	6.21014e+06	6.16421e+06	0.00920206	1.80438	SARS-CoV-2-D1 up vs Mock-D1
O15269	Serine palmitoyltransferase 1 OS=Homo sapiens OX=9606 GN=SPTLC1 PE=1 SV=1	SPTLC1	152825	162976	133788	147883	319389	333213	236174	207397	0.00296388	1.80346	SARS-CoV-2-D1 up vs Mock-D1
O14920	Inhibitor of nuclear factor kappa-B kinase subunit beta OS=Homo sapiens OX=9606 GN=IKBKB PE=1 SV=1	IKBKB	82643.3	73544.1	108187	90941	176176	128629	222888	124976	0.010313	1.80251	SARS-CoV-2-D1 up vs Mock-D1
P33897	ATP-binding cassette sub-family D member 1 OS=Homo sapiens OX=9606 GN=ABCD1 PE=1 SV=2	ABCD1	85465.2	87744.5	91728.9	99708.2	223607	221499	122048	119587	0.0168656	1.8018	SARS-CoV-2-D1 up vs Mock-D1
Q3ZCQ8	Mitochondrial import inner membrane translocase subunit TIM50 OS=Homo sapiens OX=9606 GN=TIMM50 PE=1 SV=2	TIMM50	417762	391408	447236	437016	883015	856432	675029	658756	0.000381732	1.80106	SARS-CoV-2-D1 up vs Mock-D1
Q9H2U1	ATP-dependent DNA/RNA helicase DHX36 OS=Homo sapiens OX=9606 GN=DHX36 PE=1 SV=2	DHX36	62389.7	69410.3	69145.9	63751.3	159414	128866	104124	93781.7	0.00281347	1.80047	SARS-CoV-2-D1 up vs Mock-D1
P09382	Galectin-1 OS=Homo sapiens OX=9606 GN=LGALS1 PE=1 SV=2	LGALS1	3.70417e+07	3.77746e+07	4.03649e+07	4.06714e+07	8.06046e+07	8.01381e+07	6.11353e+07	6.11061e+07	0.00038304	1.80031	SARS-CoV-2-D1 up vs Mock-D1
Q8WUM4	Programmed cell death 6-interacting protein OS=Homo sapiens OX=9606 GN=PDCD6IP PE=1 SV=1	PDCD6IP	3.66968e+06	3.66288e+06	3.49636e+06	3.60776e+06	7.81361e+06	7.45094e+06	5.52889e+06	5.52444e+06	0.00078946	1.79958	SARS-CoV-2-D1 up vs Mock-D1
P37802	Transgelin-2 OS=Homo sapiens OX=9606 GN=TAGLN2 PE=1 SV=3	TAGLN2	9.73038e+06	1.00569e+07	1.01853e+07	1.00619e+07	2.22822e+07	2.14305e+07	1.43526e+07	1.53043e+07	0.00207793	1.79834	SARS-CoV-2-D1 up vs Mock-D1
Q06587	E3 ubiquitin-protein ligase RING1 OS=Homo sapiens OX=9606 GN=RING1 PE=1 SV=2	RING1	111958	115670	105923	117220	228812	224647	180465	181063	0.000148399	1.79777	SARS-CoV-2-D1 up vs Mock-D1
Q7LG56	Ribonucleoside-diphosphate reductase subunit M2 B OS=Homo sapiens OX=9606 GN=RRM2B PE=1 SV=1	RRM2B	12915.1	8265.77	7548.74	7300.9	24495.6	22054.2	7492.07	15126.1	0.0977349	1.79605	SARS-CoV-2-D1 up vs Mock-D1
Q9Y696	Chloride intracellular channel protein 4 OS=Homo sapiens OX=9606 GN=CLIC4 PE=1 SV=4	CLIC4	957208	973519	999612	958863	1.93575e+06	2.19444e+06	1.43038e+06	1.52826e+06	0.00113619	1.79565	SARS-CoV-2-D1 up vs Mock-D1
O15031	Plexin-B2 OS=Homo sapiens OX=9606 GN=PLXNB2 PE=1 SV=3	PLXNB2	148118	157112	145163	150326	343365	286438	223972	239625	0.00095608	1.79556	SARS-CoV-2-D1 up vs Mock-D1
Q13188	Serine/threonine-protein kinase 3 OS=Homo sapiens OX=9606 GN=STK3 PE=1 SV=2	STK3	37420.3	44927.4	36720.8	44358.6	93636.4	97265.9	61867.2	50516	0.0133587	1.79555	SARS-CoV-2-D1 up vs Mock-D1
Q9HCC0	Methylcrotonoyl-CoA carboxylase beta chain, mitochondrial OS=Homo sapiens OX=9606 GN=MCCC2 PE=1 SV=1	MCCC2	129457	108089	119025	108617	203088	260319	186035	191167	0.000551381	1.79552	SARS-CoV-2-D1 up vs Mock-D1
Q15750	TGF-beta-activated kinase 1 and MAP3K7-binding protein 1 OS=Homo sapiens OX=9606 GN=TAB1 PE=1 SV=1	TAB1	36517.5	48246.4	48366.6	81549.4	101101	89932.1	91188.6	87044.1	0.0140535	1.79517	SARS-CoV-2-D1 up vs Mock-D1
Q9BW91	ADP-ribose pyrophosphatase, mitochondrial OS=Homo sapiens OX=9606 GN=NUDT9 PE=1 SV=1	NUDT9	120758	107210	102212	119582	237046	231141	171251	175143	0.000908926	1.79516	SARS-CoV-2-D1 up vs Mock-D1
P07355	Annexin A2 OS=Homo sapiens OX=9606 GN=ANXA2 PE=1 SV=2	ANXA2	8.40908e+07	8.52189e+07	8.74217e+07	9.24793e+07	1.88662e+08	178036945	1.35609e+08	1.32032e+08	0.000800828	1.79496	SARS-CoV-2-D1 up vs Mock-D1
Q00610	Clathrin heavy chain 1 OS=Homo sapiens OX=9606 GN=CLTC PE=1 SV=5	CLTC	9.87557e+06	9.56137e+06	1.01271e+07	1.14182e+07	2.08991e+07	2.12123e+07	1.56887e+07	1.62785e+07	0.000592188	1.79448	SARS-CoV-2-D1 up vs Mock-D1
O60486	Plexin-C1 OS=Homo sapiens OX=9606 GN=PLXNC1 PE=1 SV=1	PLXNC1	25168.9	21141	24742.2	30183.4	43915.6	52126.9	39060.9	46079.5	0.000806779	1.79446	SARS-CoV-2-D1 up vs Mock-D1
Q68DH5	G-protein coupled receptor-associated protein LMBRD2 OS=Homo sapiens OX=9606 GN=LMBRD2 PE=1 SV=1	LMBRD2	123627	65451.6	61798.3	92217	207027	164166	107599	130679	0.0345645	1.79422	SARS-CoV-2-D1 up vs Mock-D1
Q9Y3D0	Cytosolic iron-sulfur assembly component 2B OS=Homo sapiens OX=9606 GN=CIAO2B PE=1 SV=1	CIAO2B	305926	330000	337086	317497	774739	622201	475794	487585	0.00244185	1.79364	SARS-CoV-2-D1 up vs Mock-D1
Q96KG9	N-terminal kinase-like protein OS=Homo sapiens OX=9606 GN=SCYL1 PE=1 SV=1	SCYL1	173064	168856	185859	187570	408250	361697	255004	279769	0.00203765	1.79324	SARS-CoV-2-D1 up vs Mock-D1
Q9UHX1	Poly(U)-binding-splicing factor PUF60 OS=Homo sapiens OX=9606 GN=PUF60 PE=1 SV=1	PUF60	631195	645305	695054	682618	1.4421e+06	1.35323e+06	966407	1.05569e+06	0.0010558	1.79158	SARS-CoV-2-D1 up vs Mock-D1
P54136	Arginine--tRNA ligase, cytoplasmic OS=Homo sapiens OX=9606 GN=RARS1 PE=1 SV=2	RARS1	1.46026e+06	1.5917e+06	1.54053e+06	1.68495e+06	3.38693e+06	3.40604e+06	2.31624e+06	2.32595e+06	0.00218216	1.79153	SARS-CoV-2-D1 up vs Mock-D1
Q9NRY5	Protein FAM114A2 OS=Homo sapiens OX=9606 GN=FAM114A2 PE=1 SV=4	FAM114A2	224994	221523	225417	239248	455652	348429	456884	381375	0.000156185	1.7911	SARS-CoV-2-D1 up vs Mock-D1
Q9NX47	E3 ubiquitin-protein ligase MARCHF5 OS=Homo sapiens OX=9606 GN=MARCHF5 PE=1 SV=1	MARCHF5	106898	104805	115135	112607	223285	240791	159907	173735	0.00115028	1.79074	SARS-CoV-2-D1 up vs Mock-D1
Q6P996	Pyridoxal-dependent decarboxylase domain-containing protein 1 OS=Homo sapiens OX=9606 GN=PDXDC1 PE=1 SV=2	PDXDC1	485150	471543	546383	558064	1.05336e+06	1.12892e+06	777976	773631	0.00166946	1.78974	SARS-CoV-2-D1 up vs Mock-D1
O15198	Mothers against decapentaplegic homolog 9 OS=Homo sapiens OX=9606 GN=SMAD9 PE=1 SV=1	SMAD9	122027	107263	140664	125438	290814	256659	179682	176482	0.00557604	1.78922	SARS-CoV-2-D1 up vs Mock-D1
Q99714	3-hydroxyacyl-CoA dehydrogenase type-2 OS=Homo sapiens OX=9606 GN=HSD17B10 PE=1 SV=3	HSD17B10	2.14564e+06	2.11778e+06	2.35788e+06	2.6319e+06	4.78024e+06	4.93021e+06	3.57489e+06	3.42964e+06	0.00164075	1.78916	SARS-CoV-2-D1 up vs Mock-D1
P54727	UV excision repair protein RAD23 homolog B OS=Homo sapiens OX=9606 GN=RAD23B PE=1 SV=1	RAD23B	1.04723e+06	979585	1.06868e+06	1.02151e+06	2.44389e+06	2.15176e+06	1.45031e+06	1.50189e+06	0.00444987	1.78834	SARS-CoV-2-D1 up vs Mock-D1
O00410	Importin-5 OS=Homo sapiens OX=9606 GN=IPO5 PE=1 SV=4	IPO5	644124	648267	649398	731459	1.31957e+06	1.39936e+06	1.02081e+06	1.07586e+06	0.00041151	1.78817	SARS-CoV-2-D1 up vs Mock-D1
Q8IZH2	5'-3' exoribonuclease 1 OS=Homo sapiens OX=9606 GN=XRN1 PE=1 SV=1	XRN1	30128	56145.6	47910.3	49288.7	111558	96249.3	58923.8	64483	0.0300768	1.78769	SARS-CoV-2-D1 up vs Mock-D1
P48637	Glutathione synthetase OS=Homo sapiens OX=9606 GN=GSS PE=1 SV=1	GSS	713695	746506	775893	789398	1.47545e+06	1.53121e+06	1.19654e+06	1.23272e+06	0.000121457	1.78763	SARS-CoV-2-D1 up vs Mock-D1
Q9NZC3	Glycerophosphodiester phosphodiesterase 1 OS=Homo sapiens OX=9606 GN=GDE1 PE=1 SV=1	GDE1	137421	142913	148421	163118	333291	261042	239800	232714	0.000630153	1.7876	SARS-CoV-2-D1 up vs Mock-D1
Q99627	COP9 signalosome complex subunit 8 OS=Homo sapiens OX=9606 GN=COPS8 PE=1 SV=1	COPS8	277992	289258	272114	307860	564139	568772	464305	460387	0.000106918	1.78631	SARS-CoV-2-D1 up vs Mock-D1
O00567	Nucleolar protein 56 OS=Homo sapiens OX=9606 GN=NOP56 PE=1 SV=4	NOP56	287729	309644	276628	312111	651314	587027	472970	432936	0.00107781	1.78613	SARS-CoV-2-D1 up vs Mock-D1
Q92783	Signal transducing adapter molecule 1 OS=Homo sapiens OX=9606 GN=STAM PE=1 SV=3	STAM	135931	137933	142793	144198	328682	294179	198601	204318	0.00401828	1.78548	SARS-CoV-2-D1 up vs Mock-D1
P69849	Nodal modulator 3 OS=Homo sapiens OX=9606 GN=NOMO3 PE=1 SV=2	NOMO3	557725	553259	552618	637925	1.15935e+06	1.11672e+06	934660	912617	0.000172219	1.785	SARS-CoV-2-D1 up vs Mock-D1
P62917	60S ribosomal protein L8 OS=Homo sapiens OX=9606 GN=RPL8 PE=1 SV=2	RPL8	1.99898e+06	2.0826e+06	2.34711e+06	2.09476e+06	4.56706e+06	5.19161e+06	2.91246e+06	3.0066e+06	0.00841863	1.78463	SARS-CoV-2-D1 up vs Mock-D1
Q8NEW0	Zinc transporter 7 OS=Homo sapiens OX=9606 GN=SLC30A7 PE=2 SV=1	SLC30A7	643192	599175	663183	726967	1.40626e+06	1.36006e+06	999554	985831	0.0014227	1.78463	SARS-CoV-2-D1 up vs Mock-D1
O75940	Survival of motor neuron-related-splicing factor 30 OS=Homo sapiens OX=9606 GN=SMNDC1 PE=1 SV=1	SMNDC1	263210	209566	224593	272972	442884	573613	328307	411242	0.00449445	1.78458	SARS-CoV-2-D1 up vs Mock-D1
Q7Z392	Trafficking protein particle complex subunit 11 OS=Homo sapiens OX=9606 GN=TRAPPC11 PE=1 SV=2	TRAPPC11	64872.7	72419	65222.9	61854.6	133840	132311	102208	106171	0.000318906	1.78442	SARS-CoV-2-D1 up vs Mock-D1
Q6ZVF9	G protein-regulated inducer of neurite outgrowth 3 OS=Homo sapiens OX=9606 GN=GPRIN3 PE=2 SV=2	GPRIN3	109046	92604.5	100602	112887	214327	193280	152737	183590	0.000447979	1.78399	SARS-CoV-2-D1 up vs Mock-D1
O43765	Small glutamine-rich tetratricopeptide repeat-containing protein alpha OS=Homo sapiens OX=9606 GN=SGTA PE=1 SV=1	SGTA	355983	347518	344316	408926	707930	685253	617178	588724	6.47973e-05	1.78357	SARS-CoV-2-D1 up vs Mock-D1
Q12849	G-rich sequence factor 1 OS=Homo sapiens OX=9606 GN=GRSF1 PE=1 SV=3	GRSF1	60388.7	43266.9	46419.5	44200.7	80486.6	108754	82535.9	74959.6	0.0021216	1.78279	SARS-CoV-2-D1 up vs Mock-D1
Q0VGL1	Ragulator complex protein LAMTOR4 OS=Homo sapiens OX=9606 GN=LAMTOR4 PE=1 SV=1	LAMTOR4	565281	683111	646294	672808	1.31355e+06	1.41808e+06	991832	917168	0.00231537	1.78234	SARS-CoV-2-D1 up vs Mock-D1
Q96SN8	CDK5 regulatory subunit-associated protein 2 OS=Homo sapiens OX=9606 GN=CDK5RAP2 PE=1 SV=5	CDK5RAP2	3592.51	4206.22	7639.44	4448.65	7593.19	9503.42	9962.97	7191.63	0.0196248	1.78129	SARS-CoV-2-D1 up vs Mock-D1
Q96ER3	Protein SAAL1 OS=Homo sapiens OX=9606 GN=SAAL1 PE=1 SV=2	SAAL1	15601.3	14475.7	13705.5	27935.4	42018.5	29279.1	23676.8	29847.1	0.0295177	1.78071	SARS-CoV-2-D1 up vs Mock-D1
P02751	Fibronectin OS=Homo sapiens OX=9606 GN=FN1 PE=1 SV=5	FN1	903046	912275	1.01768e+06	999435	1.90889e+06	1.87148e+06	1.537e+06	1.53415e+06	0.000140592	1.78064	SARS-CoV-2-D1 up vs Mock-D1
Q8N4P3	Guanosine-3',5'-bis(diphosphate) 3'-pyrophosphohydrolase MESH1 OS=Homo sapiens OX=9606 GN=HDDC3 PE=1 SV=3	HDDC3	36326.1	24665.5	31647.3	39011.2	67588.3	58175.6	53710.2	52551.6	0.00252773	1.77973	SARS-CoV-2-D1 up vs Mock-D1
Q9BZQ8	Protein Niban 1 OS=Homo sapiens OX=9606 GN=NIBAN1 PE=1 SV=1	NIBAN1	667742	640175	589472	599225	1.46404e+06	1.31887e+06	838068	935394	0.00561845	1.77938	SARS-CoV-2-D1 up vs Mock-D1
P51153	Ras-related protein Rab-13 OS=Homo sapiens OX=9606 GN=RAB13 PE=1 SV=1	RAB13	1.35358e+06	1.3955e+06	1.43981e+06	1.39223e+06	2.97134e+06	2.84201e+06	2.11168e+06	2.12839e+06	0.000785132	1.77933	SARS-CoV-2-D1 up vs Mock-D1
P33241	Lymphocyte-specific protein 1 OS=Homo sapiens OX=9606 GN=LSP1 PE=1 SV=1	LSP1	4.42686e+06	4.54799e+06	4.57362e+06	4.71624e+06	9.64628e+06	9.58163e+06	7.16961e+06	6.56062e+06	0.00119596	1.77876	SARS-CoV-2-D1 up vs Mock-D1
Q9NR28	Diablo homolog, mitochondrial OS=Homo sapiens OX=9606 GN=DIABLO PE=1 SV=1	DIABLO	349356	340565	493446	227008	837464	282160	1.17349e+06	480953	0.152396	1.77858	SARS-CoV-2-D1 up vs Mock-D1
Q9NX55	Huntingtin-interacting protein K OS=Homo sapiens OX=9606 GN=HYPK PE=1 SV=2	HYPK	137429	137401	148004	155770	368657	314621	196628	190869	0.0143725	1.77824	SARS-CoV-2-D1 up vs Mock-D1
P98082	Disabled homolog 2 OS=Homo sapiens OX=9606 GN=DAB2 PE=1 SV=3	DAB2	1.52205e+06	1.38241e+06	1.41611e+06	1.55466e+06	3.27756e+06	3.04769e+06	2.17344e+06	2.12715e+06	0.00253446	1.77692	SARS-CoV-2-D1 up vs Mock-D1
P11279	Lysosome-associated membrane glycoprotein 1 OS=Homo sapiens OX=9606 GN=LAMP1 PE=1 SV=3	LAMP1	2.97358e+06	2.82843e+06	2.7665e+06	2.798e+06	5.63434e+06	5.6763e+06	4.52466e+06	4.48214e+06	0.0001461	1.77662	SARS-CoV-2-D1 up vs Mock-D1
P55036	26S proteasome non-ATPase regulatory subunit 4 OS=Homo sapiens OX=9606 GN=PSMD4 PE=1 SV=1	PSMD4	1.52354e+06	1.58553e+06	1.71683e+06	1.52308e+06	3.43176e+06	3.37154e+06	2.29219e+06	2.3655e+06	0.002289	1.77525	SARS-CoV-2-D1 up vs Mock-D1
Q14161	ARF GTPase-activating protein GIT2 OS=Homo sapiens OX=9606 GN=GIT2 PE=1 SV=2	GIT2	510940	502459	536279	563017	1.12827e+06	974197	882345	792997	0.000352909	1.77479	SARS-CoV-2-D1 up vs Mock-D1
Q9Y4B6	DDB1- and CUL4-associated factor 1 OS=Homo sapiens OX=9606 GN=DCAF1 PE=1 SV=3	DCAF1	37098.9	26757	36484.5	23885.4	78141.6	61367.5	39687.5	45029.5	0.0229405	1.77412	SARS-CoV-2-D1 up vs Mock-D1
Q9UKV5	E3 ubiquitin-protein ligase AMFR OS=Homo sapiens OX=9606 GN=AMFR PE=1 SV=2	AMFR	38495.5	33693.8	27630.6	39329.4	71612.1	76369.1	44743.3	56829	0.007841	1.77228	SARS-CoV-2-D1 up vs Mock-D1
Q16555	Dihydropyrimidinase-related protein 2 OS=Homo sapiens OX=9606 GN=DPYSL2 PE=1 SV=1	DPYSL2	5.27561e+06	5.5765e+06	5.62564e+06	5.68059e+06	1.18467e+07	1.15441e+07	8.15879e+06	8.31211e+06	0.00142369	1.77225	SARS-CoV-2-D1 up vs Mock-D1
Q9UI12	V-type proton ATPase subunit H OS=Homo sapiens OX=9606 GN=ATP6V1H PE=1 SV=1	ATP6V1H	2.40364e+06	2.72129e+06	2.64113e+06	2.36485e+06	5.55154e+06	5.02375e+06	3.63452e+06	3.97406e+06	0.00156637	1.77203	SARS-CoV-2-D1 up vs Mock-D1
P62316	Small nuclear ribonucleoprotein Sm D2 OS=Homo sapiens OX=9606 GN=SNRPD2 PE=1 SV=1	SNRPD2	1.34734e+06	1.4978e+06	1.38522e+06	1.40486e+06	2.95168e+06	2.87467e+06	2.131e+06	2.13939e+06	0.000827737	1.77159	SARS-CoV-2-D1 up vs Mock-D1
O43237	Cytoplasmic dynein 1 light intermediate chain 2 OS=Homo sapiens OX=9606 GN=DYNC1LI2 PE=1 SV=1	DYNC1LI2	148316	178466	134108	143523	287859	391345	208722	213186	0.0118072	1.77107	SARS-CoV-2-D1 up vs Mock-D1
Q9Y4E6	WD repeat-containing protein 7 OS=Homo sapiens OX=9606 GN=WDR7 PE=1 SV=2	WDR7	75517.5	62563.1	110153	100263	210268	188046	109484	118386	0.0338857	1.77029	SARS-CoV-2-D1 up vs Mock-D1
Q96I25	Splicing factor 45 OS=Homo sapiens OX=9606 GN=RBM17 PE=1 SV=1	RBM17	139932	146123	155409	113579	254442	259938	242461	221035	0.000307928	1.77027	SARS-CoV-2-D1 up vs Mock-D1
O95456	Proteasome assembly chaperone 1 OS=Homo sapiens OX=9606 GN=PSMG1 PE=1 SV=1	PSMG1	103191	120573	109530	116653	222331	282347	156726	158461	0.00804302	1.76962	SARS-CoV-2-D1 up vs Mock-D1
P45985	Dual specificity mitogen-activated protein kinase kinase 4 OS=Homo sapiens OX=9606 GN=MAP2K4 PE=1 SV=1	MAP2K4	74223.7	72964.5	117392	114498	191019	190846	146187	133802	0.0119021	1.76913	SARS-CoV-2-D1 up vs Mock-D1
Q8NFG4	Folliculin OS=Homo sapiens OX=9606 GN=FLCN PE=1 SV=1	FLCN	64200.4	62121.6	85373.5	75592.5	142632	147893	107809	110795	0.00213615	1.76884	SARS-CoV-2-D1 up vs Mock-D1
P55212	Caspase-6 OS=Homo sapiens OX=9606 GN=CASP6 PE=1 SV=2	CASP6	57532.9	72202.4	49525.3	54842.8	129312	129507	80993.5	81381.1	0.01076	1.76857	SARS-CoV-2-D1 up vs Mock-D1
P53602	Diphosphomevalonate decarboxylase OS=Homo sapiens OX=9606 GN=MVD PE=1 SV=1	MVD	203850	235723	251260	238759	485758	481567	333214	361689	0.00178597	1.76842	SARS-CoV-2-D1 up vs Mock-D1
O43399	Tumor protein D54 OS=Homo sapiens OX=9606 GN=TPD52L2 PE=1 SV=2	TPD52L2	3.00446e+06	3.10341e+06	3.05739e+06	3.14127e+06	7.09764e+06	6.90703e+06	4.1298e+06	4.31173e+06	0.00820628	1.76698	SARS-CoV-2-D1 up vs Mock-D1
Q16775	Hydroxyacylglutathione hydrolase, mitochondrial OS=Homo sapiens OX=9606 GN=HAGH PE=1 SV=2	HAGH	286618	274001	277595	303799	682758	555175	420743	403972	0.00398733	1.76605	SARS-CoV-2-D1 up vs Mock-D1
P68104	Elongation factor 1-alpha 1 OS=Homo sapiens OX=9606 GN=EEF1A1 PE=1 SV=1	EEF1A1	1.08646e+08	1.11445e+08	1.02972e+08	1.03598e+08	2.24309e+08	2.21009e+08	1.56888e+08	1.61531e+08	0.00120597	1.76599	SARS-CoV-2-D1 up vs Mock-D1
Q9NW15	Anoctamin-10 OS=Homo sapiens OX=9606 GN=ANO10 PE=1 SV=2	ANO10	103166	126615	137603	112752	201134	218974	243185	183855	0.000616753	1.76554	SARS-CoV-2-D1 up vs Mock-D1
Q9NW13	RNA-binding protein 28 OS=Homo sapiens OX=9606 GN=RBM28 PE=1 SV=3	RBM28	36377.6	45725.5	38084.8	41857.5	69763.9	88683.7	65400.4	63624.4	0.000785481	1.76518	SARS-CoV-2-D1 up vs Mock-D1
Q9H3U1	Protein unc-45 homolog A OS=Homo sapiens OX=9606 GN=UNC45A PE=1 SV=1	UNC45A	289477	290639	301051	336692	637938	701704	430840	429243	0.00540011	1.76513	SARS-CoV-2-D1 up vs Mock-D1
Q6IN85	Serine/threonine-protein phosphatase 4 regulatory subunit 3A OS=Homo sapiens OX=9606 GN=PPP4R3A PE=1 SV=1	PPP4R3A	65204.8	63352.9	64713.5	51516.8	129287	141627	84756.5	86067.4	0.00794113	1.76474	SARS-CoV-2-D1 up vs Mock-D1
Q99497	Parkinson disease protein 7 OS=Homo sapiens OX=9606 GN=PARK7 PE=1 SV=2	PARK7	6.66087e+06	7.33416e+06	7.02858e+06	7.19912e+06	1.45117e+07	1.4153e+07	1.06425e+07	1.0948e+07	0.000539525	1.76392	SARS-CoV-2-D1 up vs Mock-D1
Q9Y2Z4	Tyrosine--tRNA ligase, mitochondrial OS=Homo sapiens OX=9606 GN=YARS2 PE=1 SV=2	YARS2	102862	99014.1	93433.9	103443	221263	199043	137295	157557	0.00220134	1.76379	SARS-CoV-2-D1 up vs Mock-D1
Q15057	Arf-GAP with coiled-coil, ANK repeat and PH domain-containing protein 2 OS=Homo sapiens OX=9606 GN=ACAP2 PE=1 SV=3	ACAP2	204155	204538	176803	203651	483104	468333	281395	228151	0.0246559	1.76302	SARS-CoV-2-D1 up vs Mock-D1
Q9NYL9	Tropomodulin-3 OS=Homo sapiens OX=9606 GN=TMOD3 PE=1 SV=1	TMOD3	939661	862502	885521	891099	1.79842e+06	1.78787e+06	1.38364e+06	1.38805e+06	0.00031099	1.76279	SARS-CoV-2-D1 up vs Mock-D1
Q56UQ5	TPT1-like protein OS=Homo sapiens OX=9606 PE=2 SV=2	TPT1-like protein OS=Homo sapiens OX=9606	172877	130909	108445	101530	259739	259360	195617	182571	0.00946759	1.76276	SARS-CoV-2-D1 up vs Mock-D1
Q15555	Microtubule-associated protein RP/EB family member 2 OS=Homo sapiens OX=9606 GN=MAPRE2 PE=1 SV=1	MAPRE2	221661	170456	239933	246160	368437	462412	348700	362506	0.001708	1.76253	SARS-CoV-2-D1 up vs Mock-D1
P62191	26S proteasome regulatory subunit 4 OS=Homo sapiens OX=9606 GN=PSMC1 PE=1 SV=1	PSMC1	1.82045e+06	1.81844e+06	1.66032e+06	1.95295e+06	3.8755e+06	3.72757e+06	2.57338e+06	2.78502e+06	0.00192732	1.76231	SARS-CoV-2-D1 up vs Mock-D1
Q96DV4	39S ribosomal protein L38, mitochondrial OS=Homo sapiens OX=9606 GN=MRPL38 PE=1 SV=2	MRPL38	50768.9	55897.2	54737.3	56051.2	152575	119073	57408.9	80479.5	0.0398189	1.76208	SARS-CoV-2-D1 up vs Mock-D1
Q8WZA9	Immunity-related GTPase family Q protein OS=Homo sapiens OX=9606 GN=IRGQ PE=1 SV=1	IRGQ	231694	251224	266640	236957	492590	501684	378721	378533	0.000544864	1.76174	SARS-CoV-2-D1 up vs Mock-D1
O43914	TYRO protein tyrosine kinase-binding protein OS=Homo sapiens OX=9606 GN=TYROBP PE=1 SV=1	TYROBP	2.25751e+06	2.3168e+06	2.3443e+06	2.65779e+06	4.86266e+06	4.68832e+06	3.58552e+06	3.83768e+06	0.000485829	1.76143	SARS-CoV-2-D1 up vs Mock-D1
P37198	Nuclear pore glycoprotein p62 OS=Homo sapiens OX=9606 GN=NUP62 PE=1 SV=3	NUP62	649436	515777	536568	479812	1.27414e+06	1.12333e+06	776370	745030	0.00884983	1.76022	SARS-CoV-2-D1 up vs Mock-D1
Q02818	Nucleobindin-1 OS=Homo sapiens OX=9606 GN=NUCB1 PE=1 SV=4	NUCB1	786777	779053	736598	850457	1.80938e+06	1.66709e+06	1.14325e+06	1.06475e+06	0.00602646	1.75851	SARS-CoV-2-D1 up vs Mock-D1
O14569	Cytochrome b561 domain-containing protein 2 OS=Homo sapiens OX=9606 GN=CYB561D2 PE=1 SV=1	CYB561D2	197679	236816	147246	210906	498906	366858	274581	276525	0.0176562	1.75835	SARS-CoV-2-D1 up vs Mock-D1
P14314	Glucosidase 2 subunit beta OS=Homo sapiens OX=9606 GN=PRKCSH PE=1 SV=2	PRKCSH	4.90305e+06	4.41798e+06	3.9509e+06	4.11571e+06	1.03825e+07	9.75803e+06	5.8909e+06	5.63962e+06	0.0154211	1.75819	SARS-CoV-2-D1 up vs Mock-D1
Q8IYI6	Exocyst complex component 8 OS=Homo sapiens OX=9606 GN=EXOC8 PE=1 SV=2	EXOC8	63070	59370.4	61074.3	63066.2	144469	130168	99692.3	73438.4	0.00995455	1.75774	SARS-CoV-2-D1 up vs Mock-D1
P11498	Pyruvate carboxylase, mitochondrial OS=Homo sapiens OX=9606 GN=PC PE=1 SV=2	PC	380877	374894	362637	354650	729464	697275	572792	601235	8.31303e-05	1.7574	SARS-CoV-2-D1 up vs Mock-D1
P16083	Ribosyldihydronicotinamide dehydrogenase [quinone] OS=Homo sapiens OX=9606 GN=NQO2 PE=1 SV=5	NQO2	191517	193122	211599	210632	435356	364778	324914	304236	0.000501121	1.75668	SARS-CoV-2-D1 up vs Mock-D1
P61086	Ubiquitin-conjugating enzyme E2 K OS=Homo sapiens OX=9606 GN=UBE2K PE=1 SV=3	UBE2K	1.51236e+06	1.42888e+06	1.52159e+06	1.66308e+06	3.27017e+06	3.01877e+06	2.30873e+06	2.28265e+06	0.00116222	1.75625	SARS-CoV-2-D1 up vs Mock-D1
P19623	Spermidine synthase OS=Homo sapiens OX=9606 GN=SRM PE=1 SV=1	SRM	293040	352007	328276	329464	615952	626997	524871	522322	0.000105368	1.75517	SARS-CoV-2-D1 up vs Mock-D1
Q96SU4	Oxysterol-binding protein-related protein 9 OS=Homo sapiens OX=9606 GN=OSBPL9 PE=1 SV=2	OSBPL9	164813	145090	146390	171726	340451	314593	218907	242793	0.00249678	1.75421	SARS-CoV-2-D1 up vs Mock-D1
Q9NVP1	ATP-dependent RNA helicase DDX18 OS=Homo sapiens OX=9606 GN=DDX18 PE=1 SV=2	DDX18	310699	315387	292937	297764	624267	616005	473625	443796	0.000780667	1.75362	SARS-CoV-2-D1 up vs Mock-D1
Q8IYB3	Serine/arginine repetitive matrix protein 1 OS=Homo sapiens OX=9606 GN=SRRM1 PE=1 SV=2	SRRM1	388505	362612	379870	364957	816383	907096	503968	494573	0.012522	1.75334	SARS-CoV-2-D1 up vs Mock-D1
Q86V21	Acetoacetyl-CoA synthetase OS=Homo sapiens OX=9606 GN=AACS PE=1 SV=1	AACS	33848.1	23866.7	38198.8	37744.8	67551.3	62979.1	47858.7	53943.1	0.00586841	1.75236	SARS-CoV-2-D1 up vs Mock-D1
Q13435	Splicing factor 3B subunit 2 OS=Homo sapiens OX=9606 GN=SF3B2 PE=1 SV=2	SF3B2	597191	602693	653142	634499	1.40858e+06	1.3297e+06	926710	808913	0.0064674	1.75159	SARS-CoV-2-D1 up vs Mock-D1
P05386	60S acidic ribosomal protein P1 OS=Homo sapiens OX=9606 GN=RPLP1 PE=1 SV=1	RPLP1	6.60755e+06	6.18574e+06	5.73114e+06	5.81861e+06	1.26198e+07	1.23243e+07	8.81388e+06	9.35115e+06	0.00124706	1.75121	SARS-CoV-2-D1 up vs Mock-D1
Q96HC4	PDZ and LIM domain protein 5 OS=Homo sapiens OX=9606 GN=PDLIM5 PE=1 SV=5	PDLIM5	799078	755360	785375	690200	1.50451e+06	1.17882e+06	1.73474e+06	1.00004e+06	0.00455837	1.75115	SARS-CoV-2-D1 up vs Mock-D1
Q6NUQ4	Transmembrane protein 214 OS=Homo sapiens OX=9606 GN=TMEM214 PE=1 SV=2	TMEM214	229443	235083	219504	250576	440062	490550	354046	364912	0.000494603	1.75102	SARS-CoV-2-D1 up vs Mock-D1
Q96CT7	Coiled-coil domain-containing protein 124 OS=Homo sapiens OX=9606 GN=CCDC124 PE=1 SV=1	CCDC124	309842	296556	284601	296865	721793	636735	379533	418232	0.0120743	1.75085	SARS-CoV-2-D1 up vs Mock-D1
Q86VN1	Vacuolar protein-sorting-associated protein 36 OS=Homo sapiens OX=9606 GN=VPS36 PE=1 SV=1	VPS36	111972	121915	151131	123702	270059	278829	179722	176747	0.00715696	1.7497	SARS-CoV-2-D1 up vs Mock-D1
P51610	Host cell factor 1 OS=Homo sapiens OX=9606 GN=HCFC1 PE=1 SV=2	HCFC1	310794	334136	267924	315358	690515	677391	433925	404663	0.00969737	1.74915	SARS-CoV-2-D1 up vs Mock-D1
P10809	60 kDa heat shock protein, mitochondrial OS=Homo sapiens OX=9606 GN=HSPD1 PE=1 SV=2	HSPD1	1.31519e+07	1.30223e+07	1.22349e+07	1.23731e+07	2.81167e+07	2.51972e+07	1.83992e+07	1.85558e+07	0.00219805	1.74767	SARS-CoV-2-D1 up vs Mock-D1
P41567	Eukaryotic translation initiation factor 1 OS=Homo sapiens OX=9606 GN=EIF1 PE=1 SV=1	EIF1	2.85567e+06	2.96626e+06	3.29307e+06	3.25713e+06	5.96042e+06	6.27148e+06	4.63069e+06	4.88816e+06	0.000489118	1.74691	SARS-CoV-2-D1 up vs Mock-D1
P30519	Heme oxygenase 2 OS=Homo sapiens OX=9606 GN=HMOX2 PE=1 SV=2	HMOX2	277241	263141	226857	215167	503766	513030	349010	367153	0.00326823	1.74631	SARS-CoV-2-D1 up vs Mock-D1
O75534	Cold shock domain-containing protein E1 OS=Homo sapiens OX=9606 GN=CSDE1 PE=1 SV=2	CSDE1	543032	543707	535826	571420	1.15367e+06	1.07784e+06	815864	827791	0.00083462	1.74583	SARS-CoV-2-D1 up vs Mock-D1
Q15459	Splicing factor 3A subunit 1 OS=Homo sapiens OX=9606 GN=SF3A1 PE=1 SV=1	SF3A1	847636	852008	831898	901160	1.68894e+06	1.72252e+06	1.29728e+06	1.33249e+06	0.000363223	1.74577	SARS-CoV-2-D1 up vs Mock-D1
P07602	Prosaposin OS=Homo sapiens OX=9606 GN=PSAP PE=1 SV=2	PSAP	4.68787e+07	4.57e+07	4.42491e+07	4.61117e+07	9.07541e+07	8.81087e+07	6.9515e+07	7.30083e+07	0.000174647	1.74555	SARS-CoV-2-D1 up vs Mock-D1
P29353	SHC-transforming protein 1 OS=Homo sapiens OX=9606 GN=SHC1 PE=1 SV=4	SHC1	46989.4	49784.7	61160.4	66148.9	116846	118755	82635.3	76553.7	0.00743729	1.74513	SARS-CoV-2-D1 up vs Mock-D1
P49327	Fatty acid synthase OS=Homo sapiens OX=9606 GN=FASN PE=1 SV=3	FASN	2.38051e+06	2.15502e+06	2.22605e+06	2.30079e+06	4.43305e+06	4.32288e+06	3.60585e+06	3.52454e+06	0.000121031	1.74487	SARS-CoV-2-D1 up vs Mock-D1
Q00325	Phosphate carrier protein, mitochondrial OS=Homo sapiens OX=9606 GN=SLC25A3 PE=1 SV=2	SLC25A3	1.46347e+06	1.43436e+06	1.09461e+06	1.07551e+06	2.7213e+06	2.91073e+06	1.72619e+06	1.67525e+06	0.0163147	1.74485	SARS-CoV-2-D1 up vs Mock-D1
Q9BZ23	Pantothenate kinase 2, mitochondrial OS=Homo sapiens OX=9606 GN=PANK2 PE=1 SV=3	PANK2	6253.85	8322.32	11342.3	33591.5	16634.3	12805.1	25247.5	34154	0.240417	1.74454	SARS-CoV-2-D1 up vs Mock-D1
Q9UHD1	Cysteine and histidine-rich domain-containing protein 1 OS=Homo sapiens OX=9606 GN=CHORDC1 PE=1 SV=2	CHORDC1	1.39856e+06	1.38939e+06	1.46343e+06	1.57821e+06	2.83994e+06	2.89245e+06	2.29686e+06	2.19943e+06	0.000348974	1.74379	SARS-CoV-2-D1 up vs Mock-D1
P62851	40S ribosomal protein S25 OS=Homo sapiens OX=9606 GN=RPS25 PE=1 SV=1	RPS25	2.76288e+06	3.044e+06	2.74414e+06	2.9899e+06	5.48038e+06	5.86015e+06	4.36211e+06	4.55024e+06	0.000336739	1.74339	SARS-CoV-2-D1 up vs Mock-D1
Q9NX20	39S ribosomal protein L16, mitochondrial OS=Homo sapiens OX=9606 GN=MRPL16 PE=1 SV=1	MRPL16	163548	135270	151771	127010	323942	310412	185088	211580	0.0100967	1.7432	SARS-CoV-2-D1 up vs Mock-D1
P26373	60S ribosomal protein L13 OS=Homo sapiens OX=9606 GN=RPL13 PE=1 SV=4	RPL13	4.30588e+06	4.7592e+06	4.1936e+06	4.12426e+06	8.23192e+06	8.30321e+06	6.74275e+06	7.09273e+06	0.000104235	1.74268	SARS-CoV-2-D1 up vs Mock-D1
P61326	Protein mago nashi homolog OS=Homo sapiens OX=9606 GN=MAGOH PE=1 SV=1	MAGOH	155021	170541	163303	174569	351081	336505	235524	249627	0.00185945	1.74235	SARS-CoV-2-D1 up vs Mock-D1
Q08211	ATP-dependent RNA helicase A OS=Homo sapiens OX=9606 GN=DHX9 PE=1 SV=4	DHX9	1.74653e+06	1.87023e+06	1.85662e+06	1.76912e+06	3.44251e+06	3.48857e+06	2.90113e+06	2.83494e+06	7.09856e-05	1.74189	SARS-CoV-2-D1 up vs Mock-D1
O60506	Heterogeneous nuclear ribonucleoprotein Q OS=Homo sapiens OX=9606 GN=SYNCRIP PE=1 SV=2	SYNCRIP	3.35288e+06	3.46684e+06	3.84564e+06	4096161	7.93789e+06	7.60802e+06	5.27113e+06	5.2937e+06	0.00374171	1.74175	SARS-CoV-2-D1 up vs Mock-D1
Q04837	Single-stranded DNA-binding protein, mitochondrial OS=Homo sapiens OX=9606 GN=SSBP1 PE=1 SV=1	SSBP1	1.54039e+06	1.48051e+06	1.45811e+06	1.5417e+06	3.08461e+06	3.13601e+06	2.16879e+06	2.24849e+06	0.00146282	1.74166	SARS-CoV-2-D1 up vs Mock-D1
Q04323	UBX domain-containing protein 1 OS=Homo sapiens OX=9606 GN=UBXN1 PE=1 SV=2	UBXN1	899558	946186	955580	962621	1.9801e+06	1.87302e+06	1.38819e+06	1.3978e+06	0.00114007	1.7412	SARS-CoV-2-D1 up vs Mock-D1
Q3SXM5	Inactive hydroxysteroid dehydrogenase-like protein 1 OS=Homo sapiens OX=9606 GN=HSDL1 PE=1 SV=3	HSDL1	47352.6	46099.3	51694	44847.8	96002.3	90470.6	76067.9	70262.6	0.000423883	1.7403	SARS-CoV-2-D1 up vs Mock-D1
Q01130	Serine/arginine-rich splicing factor 2 OS=Homo sapiens OX=9606 GN=SRSF2 PE=1 SV=4	SRSF2	2.48081e+06	2.48798e+06	2.56701e+06	2.59385e+06	5.03798e+06	4.88155e+06	3.76665e+06	4.06832e+06	0.000238098	1.74017	SARS-CoV-2-D1 up vs Mock-D1
P32119	Peroxiredoxin-2 OS=Homo sapiens OX=9606 GN=PRDX2 PE=1 SV=5	PRDX2	1.00827e+06	913977	951248	957332	2.06689e+06	1.95214e+06	1.33105e+06	1.43e+06	0.00258531	1.73929	SARS-CoV-2-D1 up vs Mock-D1
P35998	26S proteasome regulatory subunit 7 OS=Homo sapiens OX=9606 GN=PSMC2 PE=1 SV=3	PSMC2	911392	887416	910364	938277	1.93847e+06	1.81874e+06	1.37434e+06	1.2979e+06	0.00152563	1.73699	SARS-CoV-2-D1 up vs Mock-D1
Q9Y466	Nuclear receptor subfamily 2 group E member 1 OS=Homo sapiens OX=9606 GN=NR2E1 PE=1 SV=1	NR2E1	87628.4	80907.2	67728.8	79232.1	174862	168094	106484	110478	0.00842173	1.7363	SARS-CoV-2-D1 up vs Mock-D1
P35754	Glutaredoxin-1 OS=Homo sapiens OX=9606 GN=GLRX PE=1 SV=2	GLRX	4.52273e+06	4.67164e+06	4.38553e+06	4.91422e+06	1.03225e+07	9.64898e+06	6.40541e+06	6.48482e+06	0.00528539	1.73616	SARS-CoV-2-D1 up vs Mock-D1
P78417	Glutathione S-transferase omega-1 OS=Homo sapiens OX=9606 GN=GSTO1 PE=1 SV=2	GSTO1	7.37525e+06	7.31527e+06	7.02729e+06	7.37753e+06	1.46269e+07	1.3924e+07	1.09889e+07	1.13302e+07	0.000278882	1.73521	SARS-CoV-2-D1 up vs Mock-D1
P55735	Protein SEC13 homolog OS=Homo sapiens OX=9606 GN=SEC13 PE=1 SV=3	SEC13	1.80754e+06	1.72416e+06	1.69529e+06	1.75653e+06	3.47638e+06	3.47376e+06	2.73526e+06	2.54102e+06	0.000541058	1.73417	SARS-CoV-2-D1 up vs Mock-D1
Q9UIJ7	GTP:AMP phosphotransferase AK3, mitochondrial OS=Homo sapiens OX=9606 GN=AK3 PE=1 SV=4	AK3	481117	511510	452583	471917	1.25542e+06	1.30779e+06	536222	539834	0.0715658	1.73406	SARS-CoV-2-D1 up vs Mock-D1
Q9Y4A5	Transformation/transcription domain-associated protein OS=Homo sapiens OX=9606 GN=TRRAP PE=1 SV=3	TRRAP	36111.5	26418.7	38307.5	37875.1	75652.8	60596.7	65345.2	41745.9	0.0117963	1.73371	SARS-CoV-2-D1 up vs Mock-D1
Q9BRX8	Peroxiredoxin-like 2A OS=Homo sapiens OX=9606 GN=PRXL2A PE=1 SV=3	PRXL2A	260199	276545	240279	265569	546143	514708	376342	392103	0.00141316	1.73369	SARS-CoV-2-D1 up vs Mock-D1
Q86X76	Deaminated glutathione amidase OS=Homo sapiens OX=9606 GN=NIT1 PE=1 SV=2	NIT1	187587	189650	229645	204070	422096	381759	297504	314039	0.00111952	1.73349	SARS-CoV-2-D1 up vs Mock-D1
Q7L5Y1	Mitochondrial enolase superfamily member 1 OS=Homo sapiens OX=9606 GN=ENOSF1 PE=1 SV=1	ENOSF1	120840	110409	93510.5	106314	255703	222141	141162	149139	0.0124217	1.73282	SARS-CoV-2-D1 up vs Mock-D1
P17676	CCAAT/enhancer-binding protein beta OS=Homo sapiens OX=9606 GN=CEBPB PE=1 SV=2	CEBPB	674865	629458	657528	663792	1.32077e+06	1.32814e+06	1.0013e+06	950510	0.00088762	1.73227	SARS-CoV-2-D1 up vs Mock-D1
Q6ZS81	WD repeat- and FYVE domain-containing protein 4 OS=Homo sapiens OX=9606 GN=WDFY4 PE=1 SV=3	WDFY4	68798.5	55795.9	82441.7	89623.2	174800	138183	99075.3	106711	0.016515	1.73223	SARS-CoV-2-D1 up vs Mock-D1
Q16595	Frataxin, mitochondrial OS=Homo sapiens OX=9606 GN=FXN PE=1 SV=2	FXN	936768	918798	890019	867727	1.78011e+06	1.67036e+06	1.35089e+06	1.48905e+06	0.000131674	1.73196	SARS-CoV-2-D1 up vs Mock-D1
Q9NQC3	Reticulon-4 OS=Homo sapiens OX=9606 GN=RTN4 PE=1 SV=2	RTN4	8.19092e+06	7.71068e+06	6.94327e+06	7.30128e+06	1.72393e+07	1.66828e+07	9.97739e+06	1.00304e+07	0.0127377	1.73155	SARS-CoV-2-D1 up vs Mock-D1
P49189	4-trimethylaminobutyraldehyde dehydrogenase OS=Homo sapiens OX=9606 GN=ALDH9A1 PE=1 SV=3	ALDH9A1	1.55243e+06	1.49178e+06	1.48569e+06	1.51666e+06	3.26268e+06	3.17523e+06	2.15712e+06	2.09903e+06	0.00381163	1.73152	SARS-CoV-2-D1 up vs Mock-D1
O14964	Hepatocyte growth factor-regulated tyrosine kinase substrate OS=Homo sapiens OX=9606 GN=HGS PE=1 SV=1	HGS	225016	196433	190873	219044	440450	384393	292825	335063	0.00128709	1.73151	SARS-CoV-2-D1 up vs Mock-D1
Q8IWR0	Zinc finger CCCH domain-containing protein 7A OS=Homo sapiens OX=9606 GN=ZC3H7A PE=1 SV=1	ZC3H7A	103715	98384.2	107157	125271	228951	240901	143958	155062	0.00822906	1.73149	SARS-CoV-2-D1 up vs Mock-D1
P25398	40S ribosomal protein S12 OS=Homo sapiens OX=9606 GN=RPS12 PE=1 SV=3	RPS12	6.50672e+06	6.82006e+06	6.54361e+06	6.4533e+06	1.41013e+07	1.34799e+07	9.29581e+06	9.52713e+06	0.00264077	1.73126	SARS-CoV-2-D1 up vs Mock-D1
Q9NZT2	Opioid growth factor receptor OS=Homo sapiens OX=9606 GN=OGFR PE=1 SV=3	OGFR	214515	196278	198925	198764	399654	395646	291301	324356	0.000477583	1.73081	SARS-CoV-2-D1 up vs Mock-D1
Q86WC4	Osteopetrosis-associated transmembrane protein 1 OS=Homo sapiens OX=9606 GN=OSTM1 PE=1 SV=1	OSTM1	378512	389179	416431	493456	826260	843400	653183	595702	0.00195847	1.73001	SARS-CoV-2-D1 up vs Mock-D1
Q9UHD9	Ubiquilin-2 OS=Homo sapiens OX=9606 GN=UBQLN2 PE=1 SV=2	UBQLN2	510535	535037	492884	570320	1.15723e+06	1.04117e+06	811552	702598	0.00357016	1.72951	SARS-CoV-2-D1 up vs Mock-D1
P61457	Pterin-4-alpha-carbinolamine dehydratase OS=Homo sapiens OX=9606 GN=PCBD1 PE=1 SV=2	PCBD1	555407	648997	612455	606763	1.23764e+06	1.26689e+06	886726	860788	0.00240195	1.72889	SARS-CoV-2-D1 up vs Mock-D1
P06132	Uroporphyrinogen decarboxylase OS=Homo sapiens OX=9606 GN=UROD PE=1 SV=2	UROD	595821	579296	579272	619364	1.19309e+06	1.1546e+06	881157	911493	0.000480026	1.72889	SARS-CoV-2-D1 up vs Mock-D1
Q86UW9	Probable E3 ubiquitin-protein ligase DTX2 OS=Homo sapiens OX=9606 GN=DTX2 PE=1 SV=3	DTX2	36751.9	30713.1	27291	32005	62177.4	51565.2	48099.7	56831.4	0.000597631	1.72671	SARS-CoV-2-D1 up vs Mock-D1
Q9Y5M8	Signal recognition particle receptor subunit beta OS=Homo sapiens OX=9606 GN=SRPRB PE=1 SV=3	SRPRB	788563	902298	996843	1.01771e+06	1.97032e+06	1.77001e+06	1.28509e+06	1.43172e+06	0.00296205	1.7267	SARS-CoV-2-D1 up vs Mock-D1
Q00535	Cyclin-dependent-like kinase 5 OS=Homo sapiens OX=9606 GN=CDK5 PE=1 SV=3	CDK5	123755	135014	152564	155356	294122	283268	208797	202289	0.00280331	1.72653	SARS-CoV-2-D1 up vs Mock-D1
O14880	Microsomal glutathione S-transferase 3 OS=Homo sapiens OX=9606 GN=MGST3 PE=1 SV=1	MGST3	3.28633e+06	3.49163e+06	3.09351e+06	3.17774e+06	7.45963e+06	7.1591e+06	4.38341e+06	4.27709e+06	0.0120325	1.72606	SARS-CoV-2-D1 up vs Mock-D1
P49593	Protein phosphatase 1F OS=Homo sapiens OX=9606 GN=PPM1F PE=1 SV=3	PPM1F	303244	304569	320628	293602	616292	588489	452552	470131	0.000488084	1.72601	SARS-CoV-2-D1 up vs Mock-D1
P01033	Metalloproteinase inhibitor 1 OS=Homo sapiens OX=9606 GN=TIMP1 PE=1 SV=1	TIMP1	142442	136029	169554	162925	282542	261047	256269	251041	8.76194e-05	1.72552	SARS-CoV-2-D1 up vs Mock-D1
O94829	Importin-13 OS=Homo sapiens OX=9606 GN=IPO13 PE=1 SV=3	IPO13	440684	481466	473241	550878	864865	1.00555e+06	745974	755531	0.00063204	1.72534	SARS-CoV-2-D1 up vs Mock-D1
Q09161	Nuclear cap-binding protein subunit 1 OS=Homo sapiens OX=9606 GN=NCBP1 PE=1 SV=1	NCBP1	262798	284195	255115	298356	567040	527893	430475	390914	0.00113541	1.72532	SARS-CoV-2-D1 up vs Mock-D1
Q14344	Guanine nucleotide-binding protein subunit alpha-13 OS=Homo sapiens OX=9606 GN=GNA13 PE=1 SV=2	GNA13	527610	562579	521244	569460	1.14833e+06	1.12517e+06	784014	770366	0.00281514	1.72515	SARS-CoV-2-D1 up vs Mock-D1
P20645	Cation-dependent mannose-6-phosphate receptor OS=Homo sapiens OX=9606 GN=M6PR PE=1 SV=1	M6PR	2.05874e+06	2.08031e+06	2.08501e+06	2.05744e+06	4.42467e+06	4.36434e+06	2.83634e+06	2.97043e+06	0.00394457	1.72506	SARS-CoV-2-D1 up vs Mock-D1
P53611	Geranylgeranyl transferase type-2 subunit beta OS=Homo sapiens OX=9606 GN=RABGGTB PE=1 SV=2	RABGGTB	43053.8	58889.2	52036.2	64968.5	110497	115364	77073.4	77097.5	0.00851627	1.72416	SARS-CoV-2-D1 up vs Mock-D1
Q13615	Myotubularin-related protein 3 OS=Homo sapiens OX=9606 GN=MTMR3 PE=1 SV=3	MTMR3	34566.5	42101.5	37352.3	40417.5	75641.9	64832	67074.6	58986.8	0.000193008	1.72388	SARS-CoV-2-D1 up vs Mock-D1
P41091	Eukaryotic translation initiation factor 2 subunit 3 OS=Homo sapiens OX=9606 GN=EIF2S3 PE=1 SV=3	EIF2S3	1.82093e+06	1.64917e+06	1.78576e+06	1.70371e+06	3.62437e+06	3.42443e+06	2.52213e+06	2.57709e+06	0.001351	1.72379	SARS-CoV-2-D1 up vs Mock-D1
O00571	ATP-dependent RNA helicase DDX3X OS=Homo sapiens OX=9606 GN=DDX3X PE=1 SV=3	DDX3X	1.59153e+06	1.50336e+06	1.47428e+06	1.61244e+06	2.81725e+06	2.90946e+06	2.49318e+06	2.45724e+06	2.75564e-05	1.72375	SARS-CoV-2-D1 up vs Mock-D1
P04075	Fructose-bisphosphate aldolase A OS=Homo sapiens OX=9606 GN=ALDOA PE=1 SV=2	ALDOA	5.2911e+07	5.37405e+07	5.4384e+07	5.19802e+07	1.02724e+08	1.02279e+08	7.99104e+07	84505284	0.000165229	1.72364	SARS-CoV-2-D1 up vs Mock-D1
Q8IZ83	Aldehyde dehydrogenase family 16 member A1 OS=Homo sapiens OX=9606 GN=ALDH16A1 PE=1 SV=2	ALDH16A1	471839	466667	446916	469757	1.02042e+06	995547	623207	643534	0.00687491	1.723	SARS-CoV-2-D1 up vs Mock-D1
P50750	Cyclin-dependent kinase 9 OS=Homo sapiens OX=9606 GN=CDK9 PE=1 SV=3	CDK9	18961.1	42295	43617.5	23824	69472.6	53872.1	46964.1	41781.8	0.0601638	1.72296	SARS-CoV-2-D1 up vs Mock-D1
P35268	60S ribosomal protein L22 OS=Homo sapiens OX=9606 GN=RPL22 PE=1 SV=2	RPL22	5.48391e+06	5.73488e+06	4.88371e+06	5.07032e+06	1.01383e+07	9.98286e+06	8.07303e+06	8.39176e+06	0.000221168	1.72257	SARS-CoV-2-D1 up vs Mock-D1
Q15942	Zyxin OS=Homo sapiens OX=9606 GN=ZYX PE=1 SV=1	ZYX	4.46364e+06	4.60358e+06	4.76377e+06	4.91564e+06	1.00576e+07	9.07261e+06	6.61589e+06	7.01743e+06	0.00183365	1.72254	SARS-CoV-2-D1 up vs Mock-D1
Q13136	Liprin-alpha-1 OS=Homo sapiens OX=9606 GN=PPFIA1 PE=1 SV=1	PPFIA1	16303.3	18072.4	22765	20070.9	31318.5	33473.4	34476.4	32784.9	0.000332577	1.72244	SARS-CoV-2-D1 up vs Mock-D1
P27708	CAD protein OS=Homo sapiens OX=9606 GN=CAD PE=1 SV=3	CAD	320570	304635	317004	340191	634445	641917	500655	453718	0.000914002	1.72158	SARS-CoV-2-D1 up vs Mock-D1
Q9UGN4	CMRF35-like molecule 8 OS=Homo sapiens OX=9606 GN=CD300A PE=1 SV=2	CD300A	327301	372344	313610	373796	721183	777047	429010	521562	0.00993481	1.72122	SARS-CoV-2-D1 up vs Mock-D1
Q9NX63	MICOS complex subunit MIC19 OS=Homo sapiens OX=9606 GN=CHCHD3 PE=1 SV=1	CHCHD3	502511	438491	405846	445819	986942	914033	568293	682153	0.00714241	1.72096	SARS-CoV-2-D1 up vs Mock-D1
Q3KQV9	UDP-N-acetylhexosamine pyrophosphorylase-like protein 1 OS=Homo sapiens OX=9606 GN=UAP1L1 PE=1 SV=2	UAP1L1	589716	600733	579440	500968	1.09452e+06	1.1556e+06	806853	883813	0.00124699	1.72092	SARS-CoV-2-D1 up vs Mock-D1
Q03169	Tumor necrosis factor alpha-induced protein 2 OS=Homo sapiens OX=9606 GN=TNFAIP2 PE=1 SV=2	TNFAIP2	309842	320867	290792	300915	606516	611378	451909	454973	0.000819495	1.72058	SARS-CoV-2-D1 up vs Mock-D1
Q96RT1	Erbin OS=Homo sapiens OX=9606 GN=ERBIN PE=1 SV=2	ERBIN	65626.3	60286.6	74567.9	56919.1	125331	142104	82296.8	100254	0.00683798	1.71993	SARS-CoV-2-D1 up vs Mock-D1
Q9HC98	Serine/threonine-protein kinase Nek6 OS=Homo sapiens OX=9606 GN=NEK6 PE=1 SV=2	NEK6	33889	38081.2	45747.4	46757.8	80680.3	85073.5	59365.5	59191.5	0.00470852	1.71926	SARS-CoV-2-D1 up vs Mock-D1
O95782	AP-2 complex subunit alpha-1 OS=Homo sapiens OX=9606 GN=AP2A1 PE=1 SV=3	AP2A1	1.07225e+06	1.07315e+06	1.01316e+06	969771	2.22539e+06	2.22969e+06	1.43194e+06	1.38598e+06	0.00697549	1.71794	SARS-CoV-2-D1 up vs Mock-D1
P31943	Heterogeneous nuclear ribonucleoprotein H OS=Homo sapiens OX=9606 GN=HNRNPH1 PE=1 SV=4	HNRNPH1	3.04686e+06	3.10202e+06	3.24997e+06	3.25728e+06	6.44767e+06	6.28581e+06	4.7932e+06	4.4844e+06	0.00121131	1.71777	SARS-CoV-2-D1 up vs Mock-D1
Q9P2E3	NFX1-type zinc finger-containing protein 1 OS=Homo sapiens OX=9606 GN=ZNFX1 PE=2 SV=2	ZNFX1	21242.2	8437.98	27338.9	14482.4	36451.1	39361.7	31654.2	13594.5	0.177914	1.71743	SARS-CoV-2-D1 up vs Mock-D1
Q9NUQ8	ATP-binding cassette sub-family F member 3 OS=Homo sapiens OX=9606 GN=ABCF3 PE=1 SV=2	ABCF3	129716	134374	150673	142933	243304	265849	224763	224603	4.64414e-05	1.71736	SARS-CoV-2-D1 up vs Mock-D1
Q9ULC5	Long-chain-fatty-acid--CoA ligase 5 OS=Homo sapiens OX=9606 GN=ACSL5 PE=1 SV=1	ACSL5	295631	281824	302708	322866	589167	559685	488196	439947	0.000289126	1.71732	SARS-CoV-2-D1 up vs Mock-D1
Q8WUX9	Charged multivesicular body protein 7 OS=Homo sapiens OX=9606 GN=CHMP7 PE=1 SV=1	CHMP7	122550	141829	152567	121988	269728	317494	197431	166237	0.0136676	1.71687	SARS-CoV-2-D1 up vs Mock-D1
P19388	DNA-directed RNA polymerases I, II, and III subunit RPABC1 OS=Homo sapiens OX=9606 GN=POLR2E PE=1 SV=4	POLR2E	139310	152241	140902	162895	333021	288830	201291	218343	0.004678	1.71666	SARS-CoV-2-D1 up vs Mock-D1
Q14145	Kelch-like ECH-associated protein 1 OS=Homo sapiens OX=9606 GN=KEAP1 PE=1 SV=2	KEAP1	30748.2	39981.6	27229.8	33867.3	64071.4	40330.8	61454.9	61960.7	0.00747773	1.71639	SARS-CoV-2-D1 up vs Mock-D1
O94956	Solute carrier organic anion transporter family member 2B1 OS=Homo sapiens OX=9606 GN=SLCO2B1 PE=1 SV=2	SLCO2B1	92661.3	78694.6	91054.6	121995	203088	202516	141043	120873	0.0149	1.71528	SARS-CoV-2-D1 up vs Mock-D1
P39023	60S ribosomal protein L3 OS=Homo sapiens OX=9606 GN=RPL3 PE=1 SV=2	RPL3	4.31655e+06	4.00519e+06	4.1844e+06	3.3165e+06	9.50592e+06	6.39049e+06	6.37176e+06	5.36037e+06	0.00714966	1.71486	SARS-CoV-2-D1 up vs Mock-D1
Q9Y666	Solute carrier family 12 member 7 OS=Homo sapiens OX=9606 GN=SLC12A7 PE=1 SV=3	SLC12A7	115467	100946	130755	131035	206605	264388	168683	187057	0.00329851	1.71399	SARS-CoV-2-D1 up vs Mock-D1
Q13247	Serine/arginine-rich splicing factor 6 OS=Homo sapiens OX=9606 GN=SRSF6 PE=1 SV=2	SRSF6	711561	673272	644504	642723	1.25734e+06	1.25987e+06	973965	1.10974e+06	0.000178048	1.71385	SARS-CoV-2-D1 up vs Mock-D1
O60613	Selenoprotein F OS=Homo sapiens OX=9606 GN=SELENOF PE=1 SV=4	SELENOF	605652	544551	573350	511937	1.09835e+06	1.09346e+06	860792	806841	0.000861362	1.7133	SARS-CoV-2-D1 up vs Mock-D1
Q96A72	Protein mago nashi homolog 2 OS=Homo sapiens OX=9606 GN=MAGOHB PE=1 SV=1	MAGOHB	1.00108e+06	1.08974e+06	1.05633e+06	1.14578e+06	2.20146e+06	2.1059e+06	1.54178e+06	1.59099e+06	0.00142943	1.71311	SARS-CoV-2-D1 up vs Mock-D1
Q8NBQ5	Estradiol 17-beta-dehydrogenase 11 OS=Homo sapiens OX=9606 GN=HSD17B11 PE=1 SV=3	HSD17B11	403026	429657	464597	476669	912484	845252	661920	646843	0.00126905	1.71304	SARS-CoV-2-D1 up vs Mock-D1
O95721	Synaptosomal-associated protein 29 OS=Homo sapiens OX=9606 GN=SNAP29 PE=1 SV=1	SNAP29	239526	224289	251852	263176	481531	493390	354985	363361	0.00129229	1.71279	SARS-CoV-2-D1 up vs Mock-D1
Q03113	Guanine nucleotide-binding protein subunit alpha-12 OS=Homo sapiens OX=9606 GN=GNA12 PE=1 SV=4	GNA12	74433	70810.7	73569.6	68158.8	134061	140259	113290	106763	0.00022431	1.71273	SARS-CoV-2-D1 up vs Mock-D1
Q9H2D1	Mitochondrial folate transporter/carrier OS=Homo sapiens OX=9606 GN=SLC25A32 PE=1 SV=2	SLC25A32	13522.6	17844.1	15225.2	19361.8	27144.8	27876.5	29543.3	27371.7	0.000621272	1.7126	SARS-CoV-2-D1 up vs Mock-D1
P62328	Thymosin beta-4 OS=Homo sapiens OX=9606 GN=TMSB4X PE=1 SV=2	TMSB4X	4.4823e+06	4.26486e+06	5.26338e+06	5.3783e+06	9.2591e+06	8.97631e+06	7.63684e+06	7.32752e+06	0.000597195	1.7122	SARS-CoV-2-D1 up vs Mock-D1
O95807	Transmembrane protein 50A OS=Homo sapiens OX=9606 GN=TMEM50A PE=1 SV=1	TMEM50A	370149	501552	449682	445135	888356	900116	633941	629454	0.00394947	1.7118	SARS-CoV-2-D1 up vs Mock-D1
Q12904	Aminoacyl tRNA synthase complex-interacting multifunctional protein 1 OS=Homo sapiens OX=9606 GN=AIMP1 PE=1 SV=2	AIMP1	957081	967379	1.01048e+06	982645	1.7828e+06	1.7801e+06	1.59358e+06	1.5599e+06	7.15087e-06	1.71154	SARS-CoV-2-D1 up vs Mock-D1
Q9UPT5	Exocyst complex component 7 OS=Homo sapiens OX=9606 GN=EXOC7 PE=1 SV=3	EXOC7	74314.9	97720.2	118560	95521.8	189336	219769	139348	121625	0.0179427	1.71122	SARS-CoV-2-D1 up vs Mock-D1
Q9H490	Phosphatidylinositol glycan anchor biosynthesis class U protein OS=Homo sapiens OX=9606 GN=PIGU PE=1 SV=3	PIGU	115469	129752	130440	175094	267405	269658	202565	200257	0.00451048	1.7099	SARS-CoV-2-D1 up vs Mock-D1
Q8IZQ1	WD repeat and FYVE domain-containing protein 3 OS=Homo sapiens OX=9606 GN=WDFY3 PE=1 SV=2	WDFY3	12008.2	12185.4	10446.3	14635.2	19668.8	16913.5	27687.5	20752.4	0.00498869	1.70971	SARS-CoV-2-D1 up vs Mock-D1
Q13442	28 kDa heat- and acid-stable phosphoprotein OS=Homo sapiens OX=9606 GN=PDAP1 PE=1 SV=1	PDAP1	607713	592467	697158	752089	1.42656e+06	1.36868e+06	883973	931618	0.0080476	1.70835	SARS-CoV-2-D1 up vs Mock-D1
P10606	Cytochrome c oxidase subunit 5B, mitochondrial OS=Homo sapiens OX=9606 GN=COX5B PE=1 SV=2	COX5B	1.81837e+06	1.88179e+06	2.09753e+06	2.08052e+06	4.2679e+06	4.02331e+06	2.77434e+06	2.66877e+06	0.00567106	1.70818	SARS-CoV-2-D1 up vs Mock-D1
P00367	Glutamate dehydrogenase 1, mitochondrial OS=Homo sapiens OX=9606 GN=GLUD1 PE=1 SV=2	GLUD1	4.72463e+06	4.52296e+06	4.72672e+06	4.88654e+06	1.01217e+07	9.49522e+06	6.41493e+06	6.81173e+06	0.00367486	1.7079	SARS-CoV-2-D1 up vs Mock-D1
Q9UNL2	Translocon-associated protein subunit gamma OS=Homo sapiens OX=9606 GN=SSR3 PE=1 SV=1	SSR3	3.79169e+06	3.85171e+06	3.65077e+06	3.35984e+06	7.63627e+06	7.21792e+06	5.10032e+06	5.41941e+06	0.00228822	1.70771	SARS-CoV-2-D1 up vs Mock-D1
Q9NRR5	Ubiquilin-4 OS=Homo sapiens OX=9606 GN=UBQLN4 PE=1 SV=2	UBQLN4	34244.4	43459.5	33484.7	44625.4	69724.4	72480.5	58408.6	64054.1	0.00101344	1.70758	SARS-CoV-2-D1 up vs Mock-D1
Q9ULX3	RNA-binding protein NOB1 OS=Homo sapiens OX=9606 GN=NOB1 PE=1 SV=1	NOB1	88232.2	97550.2	90987.8	96848.7	178733	175755	140671	145917	0.000198521	1.70755	SARS-CoV-2-D1 up vs Mock-D1
P61163	Alpha-centractin OS=Homo sapiens OX=9606 GN=ACTR1A PE=1 SV=1	ACTR1A	2.41848e+06	2.52442e+06	2.64554e+06	2.71794e+06	5.4224e+06	4.92013e+06	3.63179e+06	3.85095e+06	0.00169643	1.70746	SARS-CoV-2-D1 up vs Mock-D1
P12814	Alpha-actinin-1 OS=Homo sapiens OX=9606 GN=ACTN1 PE=1 SV=2	ACTN1	6.31125e+06	6.38581e+06	6.34876e+06	6.87066e+06	1.3747e+07	1.36121e+07	9.09719e+06	8.77211e+06	0.00518271	1.70719	SARS-CoV-2-D1 up vs Mock-D1
Q15029	116 kDa U5 small nuclear ribonucleoprotein component OS=Homo sapiens OX=9606 GN=EFTUD2 PE=1 SV=1	EFTUD2	1.26343e+06	1.27567e+06	1.34524e+06	1.31673e+06	2.6354e+06	2.27687e+06	2.01802e+06	2.00191e+06	0.000190456	1.70703	SARS-CoV-2-D1 up vs Mock-D1
Q8WWP7	GTPase IMAP family member 1 OS=Homo sapiens OX=9606 GN=GIMAP1 PE=1 SV=1	GIMAP1	457552	425170	410108	411827	956766	907325	612025	525069	0.0116435	1.707	SARS-CoV-2-D1 up vs Mock-D1
Q8TCT8	Signal peptide peptidase-like 2A OS=Homo sapiens OX=9606 GN=SPPL2A PE=1 SV=2	SPPL2A	552625	516387	414225	404120	1.12917e+06	991906	554675	651644	0.0283041	1.70621	SARS-CoV-2-D1 up vs Mock-D1
Q9Y316	Protein MEMO1 OS=Homo sapiens OX=9606 GN=MEMO1 PE=1 SV=1	MEMO1	1.33038e+06	1.45901e+06	1.46922e+06	924398	2.08402e+06	2.30311e+06	2.4071e+06	1.93347e+06	0.00431524	1.70615	SARS-CoV-2-D1 up vs Mock-D1
P0DMV8	Heat shock 70 kDa protein 1A OS=Homo sapiens OX=9606 GN=HSPA1A PE=1 SV=1	HSPA1A	7.04832e+06	7.31253e+06	7.7502e+06	7.48564e+06	1.5591e+07	1.51502e+07	1.04435e+07	1.02654e+07	0.00366818	1.70591	SARS-CoV-2-D1 up vs Mock-D1
P29144	Tripeptidyl-peptidase 2 OS=Homo sapiens OX=9606 GN=TPP2 PE=1 SV=4	TPP2	728432	732108	754129	742237	1.52602e+06	1.58615e+06	988483	1.05429e+06	0.00485695	1.70498	SARS-CoV-2-D1 up vs Mock-D1
Q6UW68	Transmembrane protein 205 OS=Homo sapiens OX=9606 GN=TMEM205 PE=1 SV=1	TMEM205	1.30441e+06	1.34749e+06	1.40981e+06	1.44681e+06	3.16148e+06	2.5847e+06	1.8876e+06	1.96193e+06	0.00505771	1.70449	SARS-CoV-2-D1 up vs Mock-D1
Q9BRQ8	Ferroptosis suppressor protein 1 OS=Homo sapiens OX=9606 GN=AIFM2 PE=1 SV=1	AIFM2	266437	292630	246145	286021	632078	613124	369849	322976	0.0234377	1.70413	SARS-CoV-2-D1 up vs Mock-D1
Q13620	Cullin-4B OS=Homo sapiens OX=9606 GN=CUL4B PE=1 SV=4	CUL4B	51369.4	56526.9	63025.7	56880.7	111565	110800	82586.3	85994.1	0.00107074	1.70412	SARS-CoV-2-D1 up vs Mock-D1
Q16719	Kynureninase OS=Homo sapiens OX=9606 GN=KYNU PE=1 SV=1	KYNU	3.42734e+06	3.23529e+06	3.33091e+06	3.14713e+06	7.14271e+06	6.02547e+06	4.74601e+06	4.79919e+06	0.0017706	1.70412	SARS-CoV-2-D1 up vs Mock-D1
Q8N1S5	Zinc transporter ZIP11 OS=Homo sapiens OX=9606 GN=SLC39A11 PE=2 SV=3	SLC39A11	387533	433718	485575	478312	866472	882667	663514	648712	0.00161752	1.70409	SARS-CoV-2-D1 up vs Mock-D1
O75506	Heat shock factor-binding protein 1 OS=Homo sapiens OX=9606 GN=HSBP1 PE=1 SV=1	HSBP1	412483	448849	409655	512747	841039	881982	690052	640155	0.00122929	1.70374	SARS-CoV-2-D1 up vs Mock-D1
P16989	Y-box-binding protein 3 OS=Homo sapiens OX=9606 GN=YBX3 PE=1 SV=4	YBX3	564152	507805	498140	534619	1.24599e+06	1.0822e+06	575115	828542	0.0213647	1.70353	SARS-CoV-2-D1 up vs Mock-D1
Q8NFH3	Nucleoporin Nup43 OS=Homo sapiens OX=9606 GN=NUP43 PE=1 SV=1	NUP43	188470	186178	243335	271050	441458	457702	294815	326946	0.0100759	1.70321	SARS-CoV-2-D1 up vs Mock-D1
P20340	Ras-related protein Rab-6A OS=Homo sapiens OX=9606 GN=RAB6A PE=1 SV=3	RAB6A	1.06239e+06	1.06346e+06	1.02934e+06	1.04578e+06	2.11315e+06	2.13334e+06	1.4773e+06	1.53405e+06	0.00178315	1.70245	SARS-CoV-2-D1 up vs Mock-D1
P51531	Probable global transcription activator SNF2L2 OS=Homo sapiens OX=9606 GN=SMARCA2 PE=1 SV=2	SMARCA2	105558	98187.1	100328	122700	245861	236883	130061	141255	0.0228228	1.70173	SARS-CoV-2-D1 up vs Mock-D1
Q13564	NEDD8-activating enzyme E1 regulatory subunit OS=Homo sapiens OX=9606 GN=NAE1 PE=1 SV=1	NAE1	129732	137000	134485	151694	292785	265340	213970	182694	0.00308679	1.70119	SARS-CoV-2-D1 up vs Mock-D1
P26038	Moesin OS=Homo sapiens OX=9606 GN=MSN PE=1 SV=3	MSN	2.43017e+07	2.47638e+07	2.482e+07	2.45634e+07	4.85731e+07	4.93801e+07	3.6371e+07	3.51844e+07	0.00112292	1.7007	SARS-CoV-2-D1 up vs Mock-D1
Q9NP61	ADP-ribosylation factor GTPase-activating protein 3 OS=Homo sapiens OX=9606 GN=ARFGAP3 PE=1 SV=1	ARFGAP3	265688	299096	313533	296143	588439	528267	429635	462125	0.000499884	1.70064	SARS-CoV-2-D1 up vs Mock-D1
Q9Y237	Peptidyl-prolyl cis-trans isomerase NIMA-interacting 4 OS=Homo sapiens OX=9606 GN=PIN4 PE=1 SV=1	PIN4	215736	192906	196398	191783	464211	464028	277007	219227	0.0320393	1.69964	SARS-CoV-2-D1 up vs Mock-D1
P57105	Synaptojanin-2-binding protein OS=Homo sapiens OX=9606 GN=SYNJ2BP PE=1 SV=2	SYNJ2BP	351709	359467	345632	346911	589328	608390	609742	576897	5.08256e-08	1.69835	SARS-CoV-2-D1 up vs Mock-D1
Q9NR45	Sialic acid synthase OS=Homo sapiens OX=9606 GN=NANS PE=1 SV=2	NANS	2.14527e+06	2.20776e+06	2.15252e+06	2.24666e+06	4.28503e+06	4.45272e+06	3.15363e+06	3.15568e+06	0.00141761	1.69684	SARS-CoV-2-D1 up vs Mock-D1
P04424	Argininosuccinate lyase OS=Homo sapiens OX=9606 GN=ASL PE=1 SV=4	ASL	4628.32	7095.6	6121.4	5825.87	7611.87	6517.39	13396.1	14589.7	0.0530169	1.69626	SARS-CoV-2-D1 up vs Mock-D1
Q14696	LRP chaperone MESD OS=Homo sapiens OX=9606 GN=MESD PE=1 SV=2	MESD	544084	585877	580903	708715	1.17653e+06	1.13435e+06	910974	891645	0.00121306	1.69531	SARS-CoV-2-D1 up vs Mock-D1
Q5T0F9	Coiled-coil and C2 domain-containing protein 1B OS=Homo sapiens OX=9606 GN=CC2D1B PE=1 SV=1	CC2D1B	76417.6	83305.7	64780.5	69935.5	157442	167445	94030.1	95906.3	0.0185385	1.69443	SARS-CoV-2-D1 up vs Mock-D1
Q96PC5	Melanoma inhibitory activity protein 2 OS=Homo sapiens OX=9606 GN=MIA2 PE=1 SV=4	MIA2	95926.7	88640.1	102079	107772	174250	167893	202250	130175	0.00195116	1.69396	SARS-CoV-2-D1 up vs Mock-D1
Q8WWW0	Ras association domain-containing protein 5 OS=Homo sapiens OX=9606 GN=RASSF5 PE=1 SV=1	RASSF5	33741.4	36258.3	42350.6	44861.6	75704.9	82230.2	50187	61206.5	0.00653494	1.6936	SARS-CoV-2-D1 up vs Mock-D1
Q9BXB4	Oxysterol-binding protein-related protein 11 OS=Homo sapiens OX=9606 GN=OSBPL11 PE=1 SV=2	OSBPL11	232706	232908	209406	210896	487091	499338	274710	294706	0.0175195	1.69358	SARS-CoV-2-D1 up vs Mock-D1
Q9BVJ7	Dual specificity protein phosphatase 23 OS=Homo sapiens OX=9606 GN=DUSP23 PE=1 SV=1	DUSP23	709575	713411	690302	700776	1.51863e+06	1.41604e+06	966893	968063	0.00483442	1.69322	SARS-CoV-2-D1 up vs Mock-D1
O60504	Vinexin OS=Homo sapiens OX=9606 GN=SORBS3 PE=1 SV=2	SORBS3	32117.8	28980.8	32223.7	27212.6	61859.3	69310.1	38434.9	40641.2	0.0140694	1.69248	SARS-CoV-2-D1 up vs Mock-D1
Q9Y4X5	E3 ubiquitin-protein ligase ARIH1 OS=Homo sapiens OX=9606 GN=ARIH1 PE=1 SV=2	ARIH1	94002.4	94107.6	99507.1	80613.9	197584	184241	125493	127413	0.00626512	1.69233	SARS-CoV-2-D1 up vs Mock-D1
P30566	Adenylosuccinate lyase OS=Homo sapiens OX=9606 GN=ADSL PE=1 SV=2	ADSL	709814	750368	803259	873497	1.44375e+06	1.59373e+06	1.18522e+06	1.12299e+06	0.00136328	1.69195	SARS-CoV-2-D1 up vs Mock-D1
Q15024	Exosome complex component RRP42 OS=Homo sapiens OX=9606 GN=EXOSC7 PE=1 SV=3	EXOSC7	104835	96343.6	97542	81245.8	201341	168385	152998	126134	0.00327837	1.69086	SARS-CoV-2-D1 up vs Mock-D1
Q9Y3A5	Ribosome maturation protein SBDS OS=Homo sapiens OX=9606 GN=SBDS PE=1 SV=4	SBDS	227970	211675	243295	262613	530985	529416	298492	300235	0.0220628	1.69071	SARS-CoV-2-D1 up vs Mock-D1
O60306	RNA helicase aquarius OS=Homo sapiens OX=9606 GN=AQR PE=1 SV=4	AQR	217571	170266	183555	158034	333992	388130	286824	236119	0.00598727	1.69065	SARS-CoV-2-D1 up vs Mock-D1
O00560	Syntenin-1 OS=Homo sapiens OX=9606 GN=SDCBP PE=1 SV=1	SDCBP	2.0786e+06	2.10445e+06	2.69605e+06	2.60421e+06	4.80948e+06	4.64703e+06	3.34165e+06	3.35884e+06	0.00488949	1.69055	SARS-CoV-2-D1 up vs Mock-D1
O15126	Secretory carrier-associated membrane protein 1 OS=Homo sapiens OX=9606 GN=SCAMP1 PE=1 SV=2	SCAMP1	155908	145956	144048	110498	351074	233254	191609	188534	0.0182963	1.69052	SARS-CoV-2-D1 up vs Mock-D1
O75351	Vacuolar protein sorting-associated protein 4B OS=Homo sapiens OX=9606 GN=VPS4B PE=1 SV=2	VPS4B	946267	901576	940712	884047	2.01486e+06	1.35048e+06	1.69497e+06	1.25291e+06	0.00305907	1.68934	SARS-CoV-2-D1 up vs Mock-D1
P04040	Catalase OS=Homo sapiens OX=9606 GN=CAT PE=1 SV=3	CAT	3.11986e+06	2.97934e+06	3.27804e+06	3.27371e+06	6.60892e+06	5.72299e+06	4.61332e+06	4.65037e+06	0.00112201	1.68883	SARS-CoV-2-D1 up vs Mock-D1
Q96BJ3	Axin interactor, dorsalization-associated protein OS=Homo sapiens OX=9606 GN=AIDA PE=1 SV=1	AIDA	69566.5	86127.1	168534	163373	243465	198831	168320	164569	0.0737061	1.68849	SARS-CoV-2-D1 up vs Mock-D1
Q9BSJ2	Gamma-tubulin complex component 2 OS=Homo sapiens OX=9606 GN=TUBGCP2 PE=1 SV=2	TUBGCP2	95200.6	98188.5	89243	98301.8	209475	193131	131629	125168	0.00765345	1.68849	SARS-CoV-2-D1 up vs Mock-D1
Q9Y6M1	Insulin-like growth factor 2 mRNA-binding protein 2 OS=Homo sapiens OX=9606 GN=IGF2BP2 PE=1 SV=2	IGF2BP2	42239.3	38474.5	68520.2	67744.2	84162.9	141149	76834.5	67121.1	0.0571948	1.68814	SARS-CoV-2-D1 up vs Mock-D1
Q5VWJ9	Sorting nexin-30 OS=Homo sapiens OX=9606 GN=SNX30 PE=1 SV=1	SNX30	87037.3	97669.6	76176.7	80127.4	141059	161945	139947	131684	0.000288254	1.68772	SARS-CoV-2-D1 up vs Mock-D1
Q6WKZ4	Rab11 family-interacting protein 1 OS=Homo sapiens OX=9606 GN=RAB11FIP1 PE=1 SV=3	RAB11FIP1	183077	189532	184268	185634	307669	342866	323212	282393	1.57266e-05	1.68765	SARS-CoV-2-D1 up vs Mock-D1
Q14103	Heterogeneous nuclear ribonucleoprotein D0 OS=Homo sapiens OX=9606 GN=HNRNPD PE=1 SV=1	HNRNPD	5.15799e+06	5.16524e+06	4.98754e+06	4.99295e+06	1.00416e+07	9.65012e+06	7.28812e+06	7.61719e+06	0.000692101	1.68746	SARS-CoV-2-D1 up vs Mock-D1
Q09028	Histone-binding protein RBBP4 OS=Homo sapiens OX=9606 GN=RBBP4 PE=1 SV=3	RBBP4	594609	583264	607379	630452	1.21604e+06	1.23661e+06	862206	827488	0.00306378	1.68592	SARS-CoV-2-D1 up vs Mock-D1
Q13895	Bystin OS=Homo sapiens OX=9606 GN=BYSL PE=1 SV=3	BYSL	79219.9	91115.4	83441.2	95051.5	164287	148582	132965	142402	0.000134084	1.68564	SARS-CoV-2-D1 up vs Mock-D1
Q04637	Eukaryotic translation initiation factor 4 gamma 1 OS=Homo sapiens OX=9606 GN=EIF4G1 PE=1 SV=4	EIF4G1	1.60183e+06	1.54137e+06	1.74819e+06	1.75212e+06	3.40139e+06	3.24586e+06	2.33419e+06	2.36653e+06	0.00258073	1.68515	SARS-CoV-2-D1 up vs Mock-D1
P78316	Nucleolar protein 14 OS=Homo sapiens OX=9606 GN=NOP14 PE=1 SV=3	NOP14	12738.5	17176.7	16761.5	10825.2	26185.4	27596.7	16764.1	26410.9	0.0179863	1.68487	SARS-CoV-2-D1 up vs Mock-D1
Q8NFQ8	Torsin-1A-interacting protein 2 OS=Homo sapiens OX=9606 GN=TOR1AIP2 PE=1 SV=1	TOR1AIP2	172439	183187	170811	166010	362125	319293	240491	259347	0.00163647	1.68446	SARS-CoV-2-D1 up vs Mock-D1
Q9NXG2	THUMP domain-containing protein 1 OS=Homo sapiens OX=9606 GN=THUMPD1 PE=1 SV=2	THUMPD1	266928	217994	241572	242269	639096	451828	314736	300882	0.0280597	1.68335	SARS-CoV-2-D1 up vs Mock-D1
Q9BY32	Inosine triphosphate pyrophosphatase OS=Homo sapiens OX=9606 GN=ITPA PE=1 SV=2	ITPA	331378	331859	377545	406840	714801	712554	521577	510371	0.00274556	1.6832	SARS-CoV-2-D1 up vs Mock-D1
Q96RP9	Elongation factor G, mitochondrial OS=Homo sapiens OX=9606 GN=GFM1 PE=1 SV=2	GFM1	280838	271122	261849	261788	568732	498577	378866	389452	0.00197031	1.68263	SARS-CoV-2-D1 up vs Mock-D1
O75306	NADH dehydrogenase [ubiquinone] iron-sulfur protein 2, mitochondrial OS=Homo sapiens OX=9606 GN=NDUFS2 PE=1 SV=2	NDUFS2	144578	124225	152869	155122	343943	270694	181804	201646	0.0146164	1.68253	SARS-CoV-2-D1 up vs Mock-D1
P07237	Protein disulfide-isomerase OS=Homo sapiens OX=9606 GN=P4HB PE=1 SV=3	P4HB	1.47402e+07	1.51727e+07	1.60708e+07	1.67754e+07	2.80993e+07	2.92526e+07	2.37561e+07	2.47291e+07	0.000103838	1.68226	SARS-CoV-2-D1 up vs Mock-D1
O60763	General vesicular transport factor p115 OS=Homo sapiens OX=9606 GN=USO1 PE=1 SV=2	USO1	1.26163e+06	1.37274e+06	1.25482e+06	1.40692e+06	2.63696e+06	2.73656e+06	1.85192e+06	1.82668e+06	0.00378006	1.68095	SARS-CoV-2-D1 up vs Mock-D1
O75503	Ceroid-lipofuscinosis neuronal protein 5 OS=Homo sapiens OX=9606 GN=CLN5 PE=1 SV=2	CLN5	52593.2	73467.5	68064.3	85098.9	145013	136026	95441.4	94878	0.0140095	1.6808	SARS-CoV-2-D1 up vs Mock-D1
P35659	Protein DEK OS=Homo sapiens OX=9606 GN=DEK PE=1 SV=1	DEK	1.16084e+06	1.18334e+06	1.27488e+06	1.31906e+06	2.74885e+06	2.57435e+06	1.5197e+06	1.71209e+06	0.0135295	1.68024	SARS-CoV-2-D1 up vs Mock-D1
P55957	BH3-interacting domain death agonist OS=Homo sapiens OX=9606 GN=BID PE=1 SV=1	BID	2.44201e+06	2.40726e+06	2.12117e+06	2.18464e+06	4.29826e+06	4.71102e+06	3.29512e+06	3.25329e+06	0.00204107	1.68014	SARS-CoV-2-D1 up vs Mock-D1
Q32P44	Echinoderm microtubule-associated protein-like 3 OS=Homo sapiens OX=9606 GN=EML3 PE=1 SV=1	EML3	60806.5	72603.9	71411.1	74914.7	128178	137262	101686	105176	0.000999474	1.68006	SARS-CoV-2-D1 up vs Mock-D1
Q14152	Eukaryotic translation initiation factor 3 subunit A OS=Homo sapiens OX=9606 GN=EIF3A PE=1 SV=1	EIF3A	2.20082e+06	2.04393e+06	2.31689e+06	2.30331e+06	4.35285e+06	4.29738e+06	3.11818e+06	3.27423e+06	0.00138511	1.67946	SARS-CoV-2-D1 up vs Mock-D1
O00159	Unconventional myosin-Ic OS=Homo sapiens OX=9606 GN=MYO1C PE=1 SV=4	MYO1C	284891	299283	290804	334907	533411	584247	437759	483259	0.000364199	1.6786	SARS-CoV-2-D1 up vs Mock-D1
Q14165	Malectin OS=Homo sapiens OX=9606 GN=MLEC PE=1 SV=1	MLEC	436028	452109	449019	479088	861013	1.00761e+06	611779	634274	0.00547255	1.67855	SARS-CoV-2-D1 up vs Mock-D1
P49748	Very long-chain specific acyl-CoA dehydrogenase, mitochondrial OS=Homo sapiens OX=9606 GN=ACADVL PE=1 SV=1	ACADVL	3.88589e+06	3.94906e+06	4.06175e+06	4.61651e+06	7.43071e+06	7.05711e+06	6.32827e+06	6.8758e+06	5.63551e-05	1.67808	SARS-CoV-2-D1 up vs Mock-D1
Q3V6T2	Girdin OS=Homo sapiens OX=9606 GN=CCDC88A PE=1 SV=2	CCDC88A	321839	393772	354113	382943	652026	637761	575236	568536	0.000102824	1.67723	SARS-CoV-2-D1 up vs Mock-D1
P46379	Large proline-rich protein BAG6 OS=Homo sapiens OX=9606 GN=BAG6 PE=1 SV=2	BAG6	354428	355727	365665	388044	781383	678633	528887	504535	0.00274196	1.67701	SARS-CoV-2-D1 up vs Mock-D1
O75844	CAAX prenyl protease 1 homolog OS=Homo sapiens OX=9606 GN=ZMPSTE24 PE=1 SV=2	ZMPSTE24	484160	464774	442890	483283	927759	896001	672216	681678	0.00112986	1.67697	SARS-CoV-2-D1 up vs Mock-D1
Q8N983	39S ribosomal protein L43, mitochondrial OS=Homo sapiens OX=9606 GN=MRPL43 PE=1 SV=1	MRPL43	164878	222724	175456	193902	321153	298803	337158	305261	0.000341231	1.6768	SARS-CoV-2-D1 up vs Mock-D1
O95415	Brain protein I3 OS=Homo sapiens OX=9606 GN=BRI3 PE=1 SV=1	BRI3	60569.8	64929.2	53713.4	57613.2	125612	151029	59349.7	85446.3	0.0503631	1.67678	SARS-CoV-2-D1 up vs Mock-D1
P49354	Protein farnesyltransferase/geranylgeranyltransferase type-1 subunit alpha OS=Homo sapiens OX=9606 GN=FNTA PE=1 SV=1	FNTA	374688	389660	348505	394748	696665	704255	603383	536156	0.000331937	1.67663	SARS-CoV-2-D1 up vs Mock-D1
Q15287	RNA-binding protein with serine-rich domain 1 OS=Homo sapiens OX=9606 GN=RNPS1 PE=1 SV=1	RNPS1	416195	398578	373800	421021	784585	854646	536952	572830	0.00462113	1.67652	SARS-CoV-2-D1 up vs Mock-D1
P11171	Protein 4.1 OS=Homo sapiens OX=9606 GN=EPB41 PE=1 SV=4	EPB41	58645.4	47805.5	43741.8	23121.3	124871	89144.7	49843.8	40268.1	0.167557	1.67543	SARS-CoV-2-D1 up vs Mock-D1
P08962	CD63 antigen OS=Homo sapiens OX=9606 GN=CD63 PE=1 SV=2	CD63	985548	805436	801840	751065	1.55921e+06	1.74767e+06	1.15545e+06	1.19515e+06	0.00451814	1.675	SARS-CoV-2-D1 up vs Mock-D1
P16070	CD44 antigen OS=Homo sapiens OX=9606 GN=CD44 PE=1 SV=3	CD44	1.40935e+07	1.52052e+07	1.36047e+07	1.30755e+07	2.49417e+07	2.40906e+07	2.28559e+07	2.18362e+07	2.14754e-05	1.67474	SARS-CoV-2-D1 up vs Mock-D1
Q9NXH9	tRNA (guanine(26)-N(2))-dimethyltransferase OS=Homo sapiens OX=9606 GN=TRMT1 PE=1 SV=1	TRMT1	29356.3	28947.4	19461.1	22195.9	49911.6	49131.4	34381.6	34207.4	0.012634	1.67423	SARS-CoV-2-D1 up vs Mock-D1
Q13905	Rap guanine nucleotide exchange factor 1 OS=Homo sapiens OX=9606 GN=RAPGEF1 PE=1 SV=3	RAPGEF1	62020.6	63762.1	65398.9	53813.5	123755	104709	91551	92169.3	0.000808306	1.67421	SARS-CoV-2-D1 up vs Mock-D1
Q7Z434	Mitochondrial antiviral-signaling protein OS=Homo sapiens OX=9606 GN=MAVS PE=1 SV=2	MAVS	61820.8	49378.4	107346	37013.3	257327	23613.9	191890	81721.6	0.409249	1.6742	SARS-CoV-2-D1 up vs Mock-D1
Q9Y5Y2	Cytosolic Fe-S cluster assembly factor NUBP2 OS=Homo sapiens OX=9606 GN=NUBP2 PE=1 SV=1	NUBP2	132578	112571	119814	113902	249323	230362	191370	145479	0.0062829	1.67389	SARS-CoV-2-D1 up vs Mock-D1
Q9UBC2	Epidermal growth factor receptor substrate 15-like 1 OS=Homo sapiens OX=9606 GN=EPS15L1 PE=1 SV=1	EPS15L1	336507	405844	336568	330477	732001	728300	453612	492436	0.00902001	1.6733	SARS-CoV-2-D1 up vs Mock-D1
O95336	6-phosphogluconolactonase OS=Homo sapiens OX=9606 GN=PGLS PE=1 SV=2	PGLS	2.13911e+06	2.24468e+06	2.14275e+06	2.18185e+06	4.43032e+06	4.33152e+06	3.03452e+06	3.02098e+06	0.00301296	1.67314	SARS-CoV-2-D1 up vs Mock-D1
Q15785	Mitochondrial import receptor subunit TOM34 OS=Homo sapiens OX=9606 GN=TOMM34 PE=1 SV=2	TOMM34	44019.6	44678.9	37412	51925.7	92782.6	83161.4	58586.5	66217.8	0.00608873	1.67303	SARS-CoV-2-D1 up vs Mock-D1
P31930	Cytochrome b-c1 complex subunit 1, mitochondrial OS=Homo sapiens OX=9606 GN=UQCRC1 PE=1 SV=3	UQCRC1	2.87471e+06	2.74516e+06	2.91907e+06	2.71034e+06	6.19541e+06	5.75376e+06	3.56457e+06	3.84714e+06	0.0106278	1.67276	SARS-CoV-2-D1 up vs Mock-D1
A0MZ66	Shootin-1 OS=Homo sapiens OX=9606 GN=SHTN1 PE=1 SV=4	SHTN1	546639	508691	508834	554946	1.18392e+06	1.14386e+06	637174	712118	0.0188514	1.67256	SARS-CoV-2-D1 up vs Mock-D1
P16615	Sarcoplasmic/endoplasmic reticulum calcium ATPase 2 OS=Homo sapiens OX=9606 GN=ATP2A2 PE=1 SV=1	ATP2A2	2.13906e+06	2.36786e+06	2.57035e+06	2.62943e+06	4.75335e+06	4.65378e+06	3.50235e+06	3.45046e+06	0.00204846	1.67168	SARS-CoV-2-D1 up vs Mock-D1
Q8IWV8	E3 ubiquitin-protein ligase UBR2 OS=Homo sapiens OX=9606 GN=UBR2 PE=1 SV=1	UBR2	71874.9	55632.5	53794.8	66821.2	131867	129957	81761.2	80005.9	0.0165035	1.67113	SARS-CoV-2-D1 up vs Mock-D1
P21399	Cytoplasmic aconitate hydratase OS=Homo sapiens OX=9606 GN=ACO1 PE=1 SV=3	ACO1	1.39643e+06	1.31158e+06	1.34525e+06	1.40688e+06	2.62726e+06	2.47967e+06	2.04406e+06	2.02978e+06	0.000284729	1.67106	SARS-CoV-2-D1 up vs Mock-D1
O75064	DENN domain-containing protein 4B OS=Homo sapiens OX=9606 GN=DENND4B PE=1 SV=4	DENND4B	47254	31690.6	44952.7	39797.3	89348.1	90827.7	50410.7	50926.9	0.0346395	1.66993	SARS-CoV-2-D1 up vs Mock-D1
Q92538	Golgi-specific brefeldin A-resistance guanine nucleotide exchange factor 1 OS=Homo sapiens OX=9606 GN=GBF1 PE=1 SV=2	GBF1	93485.4	75589.6	95467.3	73897.9	173390	167841	115819	115018	0.00808331	1.66991	SARS-CoV-2-D1 up vs Mock-D1
P46087	Probable 28S rRNA (cytosine(4447)-C(5))-methyltransferase OS=Homo sapiens OX=9606 GN=NOP2 PE=1 SV=2	NOP2	531078	531386	490305	473904	925781	962789	722857	790588	0.000421136	1.66947	SARS-CoV-2-D1 up vs Mock-D1
Q9HCD5	Nuclear receptor coactivator 5 OS=Homo sapiens OX=9606 GN=NCOA5 PE=1 SV=2	NCOA5	190909	168323	175778	159058	301778	310869	280789	264795	6.86509e-05	1.66923	SARS-CoV-2-D1 up vs Mock-D1
Q13310	Polyadenylate-binding protein 4 OS=Homo sapiens OX=9606 GN=PABPC4 PE=1 SV=1	PABPC4	402250	380654	362670	309949	698170	677989	528324	533908	0.00155851	1.6689	SARS-CoV-2-D1 up vs Mock-D1
Q7Z739	YTH domain-containing family protein 3 OS=Homo sapiens OX=9606 GN=YTHDF3 PE=1 SV=1	YTHDF3	370755	343791	316982	377984	722227	712114	458619	502255	0.00616939	1.66889	SARS-CoV-2-D1 up vs Mock-D1
O75531	Barrier-to-autointegration factor OS=Homo sapiens OX=9606 GN=BANF1 PE=1 SV=1	BANF1	1.92964e+06	1.87661e+06	2.00832e+06	2.10552e+06	4.45937e+06	4.30946e+06	2.42044e+06	2.55184e+06	0.0216642	1.66859	SARS-CoV-2-D1 up vs Mock-D1
O00471	Exocyst complex component 5 OS=Homo sapiens OX=9606 GN=EXOC5 PE=1 SV=1	EXOC5	173906	134778	135563	166450	263091	275456	242421	233243	0.000558888	1.66838	SARS-CoV-2-D1 up vs Mock-D1
Q86U42	Polyadenylate-binding protein 2 OS=Homo sapiens OX=9606 GN=PABPN1 PE=1 SV=3	PABPN1	454857	556797	498703	461830	1.03714e+06	898894	691124	699549	0.00342939	1.66727	SARS-CoV-2-D1 up vs Mock-D1
P51572	B-cell receptor-associated protein 31 OS=Homo sapiens OX=9606 GN=BCAP31 PE=1 SV=3	BCAP31	1.05421e+06	1.08397e+06	832662	789684	2.19436e+06	2.20345e+06	1.15293e+06	1.04128e+06	0.0572024	1.66717	SARS-CoV-2-D1 up vs Mock-D1
Q86TB9	Protein PAT1 homolog 1 OS=Homo sapiens OX=9606 GN=PATL1 PE=1 SV=2	PATL1	26258.1	28921.8	27460.2	34170.5	70633.9	63408	36289.9	33869.2	0.0410011	1.66715	SARS-CoV-2-D1 up vs Mock-D1
P40121	Macrophage-capping protein OS=Homo sapiens OX=9606 GN=CAPG PE=1 SV=2	CAPG	24981329	2.43362e+07	2.58591e+07	2.68903e+07	4.82256e+07	4.77562e+07	3.82586e+07	3.70358e+07	0.000446284	1.66685	SARS-CoV-2-D1 up vs Mock-D1
Q16864	V-type proton ATPase subunit F OS=Homo sapiens OX=9606 GN=ATP6V1F PE=1 SV=2	ATP6V1F	1.80946e+06	1.73045e+06	1.57544e+06	1.78172e+06	3.90272e+06	3.50358e+06	2.27271e+06	2.18186e+06	0.0150138	1.66658	SARS-CoV-2-D1 up vs Mock-D1
P21757	Macrophage scavenger receptor types I and II OS=Homo sapiens OX=9606 GN=MSR1 PE=1 SV=1	MSR1	459805	455780	592748	608517	1.13433e+06	1.19087e+06	691604	623740	0.0322224	1.66628	SARS-CoV-2-D1 up vs Mock-D1
P63092	Guanine nucleotide-binding protein G(s) subunit alpha isoforms short OS=Homo sapiens OX=9606 GN=GNAS PE=1 SV=1	GNAS	253704	248757	298218	304161	582337	559045	369575	366655	0.00987318	1.66614	SARS-CoV-2-D1 up vs Mock-D1
Q8NF37	Lysophosphatidylcholine acyltransferase 1 OS=Homo sapiens OX=9606 GN=LPCAT1 PE=1 SV=2	LPCAT1	120215	87814.6	98537.4	102147	212184	186439	128207	161404	0.00670747	1.66602	SARS-CoV-2-D1 up vs Mock-D1
Q06124	Tyrosine-protein phosphatase non-receptor type 11 OS=Homo sapiens OX=9606 GN=PTPN11 PE=1 SV=3	PTPN11	232065	218087	217073	236890	440107	399759	352922	322734	0.000386999	1.6658	SARS-CoV-2-D1 up vs Mock-D1
Q9BQG0	Myb-binding protein 1A OS=Homo sapiens OX=9606 GN=MYBBP1A PE=1 SV=2	MYBBP1A	126455	104630	120678	125485	229824	232861	170667	168834	0.00218219	1.66561	SARS-CoV-2-D1 up vs Mock-D1
Q8IV20	Purine nucleoside phosphorylase LACC1 OS=Homo sapiens OX=9606 GN=LACC1 PE=1 SV=1	LACC1	196504	127083	150201	165236	369617	316204	210452	193820	0.0302943	1.66536	SARS-CoV-2-D1 up vs Mock-D1
O95602	DNA-directed RNA polymerase I subunit RPA1 OS=Homo sapiens OX=9606 GN=POLR1A PE=1 SV=2	POLR1A	15030	24650.1	10510.2	28014.2	37221.6	40870	15042.5	36634.7	0.168758	1.66499	SARS-CoV-2-D1 up vs Mock-D1
P62195	26S proteasome regulatory subunit 8 OS=Homo sapiens OX=9606 GN=PSMC5 PE=1 SV=1	PSMC5	976459	923674	857090	862834	2.01014e+06	1.8684e+06	1.15247e+06	1.18348e+06	0.0146439	1.66472	SARS-CoV-2-D1 up vs Mock-D1
O95249	Golgi SNAP receptor complex member 1 OS=Homo sapiens OX=9606 GN=GOSR1 PE=1 SV=1	GOSR1	258787	210381	254458	277427	548610	503072	312615	341694	0.0151444	1.6642	SARS-CoV-2-D1 up vs Mock-D1
Q6P3W7	SCY1-like protein 2 OS=Homo sapiens OX=9606 GN=SCYL2 PE=1 SV=1	SCYL2	105840	123561	121447	113547	231142	233410	172608	148541	0.00483031	1.66419	SARS-CoV-2-D1 up vs Mock-D1
P62829	60S ribosomal protein L23 OS=Homo sapiens OX=9606 GN=RPL23 PE=1 SV=1	RPL23	9.34644e+06	9.52969e+06	1.07416e+07	1.18883e+07	2.03472e+07	1.75605e+07	1.5151e+07	1.6112e+07	0.000974752	1.6641	SARS-CoV-2-D1 up vs Mock-D1
Q96EY1	DnaJ homolog subfamily A member 3, mitochondrial OS=Homo sapiens OX=9606 GN=DNAJA3 PE=1 SV=2	DNAJA3	48927.2	44454.5	52860.6	48228.4	96162.7	120455	63714.1	57615.5	0.0281164	1.66409	SARS-CoV-2-D1 up vs Mock-D1
O96005	Cleft lip and palate transmembrane protein 1 OS=Homo sapiens OX=9606 GN=CLPTM1 PE=1 SV=1	CLPTM1	355359	361150	353210	343387	687559	715886	495558	488693	0.00263608	1.66352	SARS-CoV-2-D1 up vs Mock-D1
Q9UBE0	SUMO-activating enzyme subunit 1 OS=Homo sapiens OX=9606 GN=SAE1 PE=1 SV=1	SAE1	446062	444558	429160	442407	872843	836523	635606	621143	0.00129377	1.66344	SARS-CoV-2-D1 up vs Mock-D1
P48059	LIM and senescent cell antigen-like-containing domain protein 1 OS=Homo sapiens OX=9606 GN=LIMS1 PE=1 SV=4	LIMS1	1.04296e+06	1.13746e+06	1.24332e+06	1.24679e+06	2.19352e+06	2.00341e+06	1.82755e+06	1.75145e+06	0.00024373	1.66303	SARS-CoV-2-D1 up vs Mock-D1
P52756	RNA-binding protein 5 OS=Homo sapiens OX=9606 GN=RBM5 PE=1 SV=2	RBM5	89188.1	108265	86657.3	79616.7	170761	166070	101285	177397	0.0135568	1.663	SARS-CoV-2-D1 up vs Mock-D1
Q9Y617	Phosphoserine aminotransferase OS=Homo sapiens OX=9606 GN=PSAT1 PE=1 SV=2	PSAT1	15195.9	12846.8	15998.6	13350.4	26585.1	23823.1	20612.9	24400.7	0.000474885	1.66253	SARS-CoV-2-D1 up vs Mock-D1
P63241	Eukaryotic translation initiation factor 5A-1 OS=Homo sapiens OX=9606 GN=EIF5A PE=1 SV=2	EIF5A	5.93511e+06	5.71742e+06	5.19944e+06	5.67531e+06	1.07604e+07	1.20748e+07	7.57256e+06	7.76462e+06	0.00553433	1.66198	SARS-CoV-2-D1 up vs Mock-D1
Q14692	Ribosome biogenesis protein BMS1 homolog OS=Homo sapiens OX=9606 GN=BMS1 PE=1 SV=1	BMS1	70980.7	66949.5	61524	85149.3	153698	105323	111718	105007	0.00431582	1.6619	SARS-CoV-2-D1 up vs Mock-D1
Q13488	V-type proton ATPase 116 kDa subunit a3 OS=Homo sapiens OX=9606 GN=TCIRG1 PE=1 SV=3	TCIRG1	1.91548e+06	1.79286e+06	1.82503e+06	1.76207e+06	3.574e+06	3.58235e+06	2.54032e+06	2.58685e+06	0.002055	1.66137	SARS-CoV-2-D1 up vs Mock-D1
Q9H444	Charged multivesicular body protein 4b OS=Homo sapiens OX=9606 GN=CHMP4B PE=1 SV=1	CHMP4B	800558	745958	753443	790513	1.57903e+06	1.51505e+06	1.06126e+06	1.06709e+06	0.00358494	1.66128	SARS-CoV-2-D1 up vs Mock-D1
P63220	40S ribosomal protein S21 OS=Homo sapiens OX=9606 GN=RPS21 PE=1 SV=1	RPS21	1.76961e+06	1.86357e+06	1.77353e+06	1.77735e+06	3.50625e+06	3.28052e+06	2.58457e+06	2.65967e+06	0.000578321	1.6607	SARS-CoV-2-D1 up vs Mock-D1
O15321	Transmembrane 9 superfamily member 1 OS=Homo sapiens OX=9606 GN=TM9SF1 PE=2 SV=2	TM9SF1	175285	185228	171255	200649	310899	322973	269355	313537	8.03717e-05	1.66042	SARS-CoV-2-D1 up vs Mock-D1
Q15435	Protein phosphatase 1 regulatory subunit 7 OS=Homo sapiens OX=9606 GN=PPP1R7 PE=1 SV=1	PPP1R7	608154	546185	600033	675523	1.16683e+06	1.21774e+06	869733	827752	0.00337226	1.66024	SARS-CoV-2-D1 up vs Mock-D1
Q9NY27	Serine/threonine-protein phosphatase 4 regulatory subunit 2 OS=Homo sapiens OX=9606 GN=PPP4R2 PE=1 SV=3	PPP4R2	62917	89560.5	114278	78157.4	186086	149034	109477	125930	0.0242099	1.66019	SARS-CoV-2-D1 up vs Mock-D1
Q16850	Lanosterol 14-alpha demethylase OS=Homo sapiens OX=9606 GN=CYP51A1 PE=1 SV=3	CYP51A1	145785	132249	144415	142758	307514	290743	180462	187142	0.0121197	1.66017	SARS-CoV-2-D1 up vs Mock-D1
Q02750	Dual specificity mitogen-activated protein kinase kinase 1 OS=Homo sapiens OX=9606 GN=MAP2K1 PE=1 SV=2	MAP2K1	1.46068e+06	1.3713e+06	1.41057e+06	1.45366e+06	2.65507e+06	2.71128e+06	1.96606e+06	2.20247e+06	0.000652659	1.65979	SARS-CoV-2-D1 up vs Mock-D1
Q8IVD9	NudC domain-containing protein 3 OS=Homo sapiens OX=9606 GN=NUDCD3 PE=1 SV=3	NUDCD3	36878.6	36288.3	56010.6	21406.1	47895.3	74319.8	57638.4	59264.7	0.0580521	1.65916	SARS-CoV-2-D1 up vs Mock-D1
P24941	Cyclin-dependent kinase 2 OS=Homo sapiens OX=9606 GN=CDK2 PE=1 SV=2	CDK2	62028	53165.4	50276.8	58386.1	120306	110318	76506.8	72041.7	0.0101876	1.65799	SARS-CoV-2-D1 up vs Mock-D1
Q9NV31	U3 small nucleolar ribonucleoprotein protein IMP3 OS=Homo sapiens OX=9606 GN=IMP3 PE=1 SV=1	IMP3	212438	216947	188998	217165	389217	417875	319307	275155	0.00240141	1.65786	SARS-CoV-2-D1 up vs Mock-D1
O60884	DnaJ homolog subfamily A member 2 OS=Homo sapiens OX=9606 GN=DNAJA2 PE=1 SV=1	DNAJA2	638654	667197	679646	714729	1.42322e+06	1.27432e+06	922502	934511	0.00407529	1.65783	SARS-CoV-2-D1 up vs Mock-D1
P50991	T-complex protein 1 subunit delta OS=Homo sapiens OX=9606 GN=CCT4 PE=1 SV=4	CCT4	4.69346e+06	4.6786e+06	4.52971e+06	4.43075e+06	9.54423e+06	8.66048e+06	6.17247e+06	6.52126e+06	0.00327944	1.6576	SARS-CoV-2-D1 up vs Mock-D1
P06753	Tropomyosin alpha-3 chain OS=Homo sapiens OX=9606 GN=TPM3 PE=1 SV=2	TPM3	8.37027e+06	8.91758e+06	8.31494e+06	8.40564e+06	1.75189e+07	1.60033e+07	1.18117e+07	1.18738e+07	0.00269808	1.65692	SARS-CoV-2-D1 up vs Mock-D1
Q9HB71	Calcyclin-binding protein OS=Homo sapiens OX=9606 GN=CACYBP PE=1 SV=2	CACYBP	1.61917e+06	1.64718e+06	1.78292e+06	1.70007e+06	3.26353e+06	3.23614e+06	2.41883e+06	2.38423e+06	0.00136246	1.65676	SARS-CoV-2-D1 up vs Mock-D1
Q9NX24	H/ACA ribonucleoprotein complex subunit 2 OS=Homo sapiens OX=9606 GN=NHP2 PE=1 SV=1	NHP2	229724	219490	258242	247209	481938	477806	319182	329797	0.00541119	1.65655	SARS-CoV-2-D1 up vs Mock-D1
Q6ULP2	Aftiphilin OS=Homo sapiens OX=9606 GN=AFTPH PE=1 SV=3	AFTPH	16620.5	18560.1	12958.4	21302.1	36164.8	29384.2	29403.5	20515.2	0.0186962	1.65641	SARS-CoV-2-D1 up vs Mock-D1
P39019	40S ribosomal protein S19 OS=Homo sapiens OX=9606 GN=RPS19 PE=1 SV=2	RPS19	3.60868e+06	3.63713e+06	3.33586e+06	3.3878e+06	6.70774e+06	6.71418e+06	4.8437e+06	5.11819e+06	0.00134199	1.65637	SARS-CoV-2-D1 up vs Mock-D1
P57088	Transmembrane protein 33 OS=Homo sapiens OX=9606 GN=TMEM33 PE=1 SV=2	TMEM33	258800	262702	287770	276570	536341	537448	378437	373341	0.00309547	1.65634	SARS-CoV-2-D1 up vs Mock-D1
P18124	60S ribosomal protein L7 OS=Homo sapiens OX=9606 GN=RPL7 PE=1 SV=1	RPL7	6.18019e+06	6.66196e+06	6.39483e+06	6.4788e+06	1.134e+07	1.09513e+07	1.00193e+07	1.03032e+07	4.30528e-06	1.65573	SARS-CoV-2-D1 up vs Mock-D1
Q9NR46	Endophilin-B2 OS=Homo sapiens OX=9606 GN=SH3GLB2 PE=1 SV=1	SH3GLB2	107961	90632.9	98332.4	134609	226316	186206	145839	158238	0.00798634	1.65536	SARS-CoV-2-D1 up vs Mock-D1
Q93084	Sarcoplasmic/endoplasmic reticulum calcium ATPase 3 OS=Homo sapiens OX=9606 GN=ATP2A3 PE=1 SV=2	ATP2A3	141394	141724	152412	167533	288705	281064	230269	205621	0.00142783	1.65536	SARS-CoV-2-D1 up vs Mock-D1
P61088	Ubiquitin-conjugating enzyme E2 N OS=Homo sapiens OX=9606 GN=UBE2N PE=1 SV=1	UBE2N	1.97433e+06	1.84289e+06	1.90256e+06	1.89745e+06	3.97667e+06	3.64906e+06	2.56609e+06	2.64745e+06	0.00411051	1.65517	SARS-CoV-2-D1 up vs Mock-D1
P62841	40S ribosomal protein S15 OS=Homo sapiens OX=9606 GN=RPS15 PE=1 SV=2	RPS15	1.10459e+06	1.10982e+06	1.15091e+06	1.10698e+06	2.24734e+06	2.00746e+06	1.63741e+06	1.58568e+06	0.000957301	1.65487	SARS-CoV-2-D1 up vs Mock-D1
Q9C037	E3 ubiquitin-protein ligase TRIM4 OS=Homo sapiens OX=9606 GN=TRIM4 PE=1 SV=2	TRIM4	18440.6	36716.5	21664.6	14142.9	43369.9	56339.9	14187.5	44876.5	0.221305	1.65482	SARS-CoV-2-D1 up vs Mock-D1
Q9NPA0	ER membrane protein complex subunit 7 OS=Homo sapiens OX=9606 GN=EMC7 PE=1 SV=1	EMC7	224529	200369	203121	225610	368092	416814	307868	326952	0.000500618	1.65437	SARS-CoV-2-D1 up vs Mock-D1
Q15370	Elongin-B OS=Homo sapiens OX=9606 GN=ELOB PE=1 SV=1	ELOB	1.31403e+06	1.32384e+06	1.30145e+06	1.3709e+06	2.61759e+06	2.55276e+06	1.84386e+06	1.88343e+06	0.00187732	1.6536	SARS-CoV-2-D1 up vs Mock-D1
Q9UL25	Ras-related protein Rab-21 OS=Homo sapiens OX=9606 GN=RAB21 PE=1 SV=3	RAB21	784113	793465	829177	828150	1.42529e+06	1.5041e+06	1.21507e+06	1.22574e+06	0.000102891	1.6534	SARS-CoV-2-D1 up vs Mock-D1
Q6IBS0	Twinfilin-2 OS=Homo sapiens OX=9606 GN=TWF2 PE=1 SV=2	TWF2	6.20386e+06	6.13969e+06	6.31439e+06	6.34401e+06	1.27108e+07	1.24595e+07	8.49812e+06	8.47013e+06	0.00454633	1.65328	SARS-CoV-2-D1 up vs Mock-D1
Q92542	Nicastrin OS=Homo sapiens OX=9606 GN=NCSTN PE=1 SV=2	NCSTN	471473	466474	421176	396898	816111	831076	641564	630732	0.00107114	1.65296	SARS-CoV-2-D1 up vs Mock-D1
Q06203	Amidophosphoribosyltransferase OS=Homo sapiens OX=9606 GN=PPAT PE=1 SV=1	PPAT	20841.8	24126.5	28667.3	31907.5	66439.1	58689.1	35538.3	24722.6	0.0888052	1.65202	SARS-CoV-2-D1 up vs Mock-D1
P61019	Ras-related protein Rab-2A OS=Homo sapiens OX=9606 GN=RAB2A PE=1 SV=1	RAB2A	2.61451e+06	2.68121e+06	2.63451e+06	3.12083e+06	5.56544e+06	5.32429e+06	3.71274e+06	3.90067e+06	0.00424226	1.65187	SARS-CoV-2-D1 up vs Mock-D1
O14950	Myosin regulatory light chain 12B OS=Homo sapiens OX=9606 GN=MYL12B PE=1 SV=2	MYL12B	7.24865e+06	7.1382e+06	6.68206e+06	7.17658e+06	1.43948e+07	1.42013e+07	9.23092e+06	9.76825e+06	0.00586593	1.65094	SARS-CoV-2-D1 up vs Mock-D1
Q9NZL4	Hsp70-binding protein 1 OS=Homo sapiens OX=9606 GN=HSPBP1 PE=1 SV=2	HSPBP1	105012	113371	113090	104435	233572	239972	135221	137792	0.0206021	1.65085	SARS-CoV-2-D1 up vs Mock-D1
Q5JTH9	RRP12-like protein OS=Homo sapiens OX=9606 GN=RRP12 PE=1 SV=2	RRP12	203818	184507	188577	211092	359531	360190	280677	305546	0.000364818	1.65038	SARS-CoV-2-D1 up vs Mock-D1
Q8IXM3	39S ribosomal protein L41, mitochondrial OS=Homo sapiens OX=9606 GN=MRPL41 PE=1 SV=1	MRPL41	96870.5	124079	153498	140614	224130	243905	176507	199390	0.00640137	1.65022	SARS-CoV-2-D1 up vs Mock-D1
P51665	26S proteasome non-ATPase regulatory subunit 7 OS=Homo sapiens OX=9606 GN=PSMD7 PE=1 SV=2	PSMD7	756300	724260	704339	669034	1.4289e+06	1.309e+06	980500	1.04333e+06	0.00172677	1.65005	SARS-CoV-2-D1 up vs Mock-D1
Q9HD20	Manganese-transporting ATPase 13A1 OS=Homo sapiens OX=9606 GN=ATP13A1 PE=1 SV=2	ATP13A1	389807	385533	379426	412749	735280	716125	570859	580064	0.00036789	1.6498	SARS-CoV-2-D1 up vs Mock-D1
Q9H773	dCTP pyrophosphatase 1 OS=Homo sapiens OX=9606 GN=DCTPP1 PE=1 SV=1	DCTPP1	135882	146298	160484	161652	286746	281571	220674	214238	0.00126706	1.64942	SARS-CoV-2-D1 up vs Mock-D1
Q15181	Inorganic pyrophosphatase OS=Homo sapiens OX=9606 GN=PPA1 PE=1 SV=2	PPA1	2.87583e+06	2.80858e+06	2.65333e+06	2.73086e+06	5.72016e+06	5.76788e+06	3.65292e+06	3.59046e+06	0.00981677	1.64899	SARS-CoV-2-D1 up vs Mock-D1
Q13177	Serine/threonine-protein kinase PAK 2 OS=Homo sapiens OX=9606 GN=PAK2 PE=1 SV=3	PAK2	2.56039e+06	2.56672e+06	2.65724e+06	2.51589e+06	4.67772e+06	4.78297e+06	3.83677e+06	3.78293e+06	0.000226419	1.64885	SARS-CoV-2-D1 up vs Mock-D1
Q86VS8	Protein Hook homolog 3 OS=Homo sapiens OX=9606 GN=HOOK3 PE=1 SV=2	HOOK3	134186	131214	96267.8	101940	230660	230622	159786	150044	0.0132128	1.64827	SARS-CoV-2-D1 up vs Mock-D1
P78536	Disintegrin and metalloproteinase domain-containing protein 17 OS=Homo sapiens OX=9606 GN=ADAM17 PE=1 SV=1	ADAM17	302432	310211	341164	301628	633612	574367	453648	431374	0.00208869	1.64804	SARS-CoV-2-D1 up vs Mock-D1
Q9Y6G9	Cytoplasmic dynein 1 light intermediate chain 1 OS=Homo sapiens OX=9606 GN=DYNC1LI1 PE=1 SV=3	DYNC1LI1	656316	586377	641777	656281	1.30092e+06	1.2302e+06	880709	847202	0.00471224	1.64748	SARS-CoV-2-D1 up vs Mock-D1
O60739	Eukaryotic translation initiation factor 1b OS=Homo sapiens OX=9606 GN=EIF1B PE=1 SV=2	EIF1B	589968	580656	564222	581262	1.11467e+06	1.00899e+06	835104	880921	0.000280543	1.64735	SARS-CoV-2-D1 up vs Mock-D1
Q14498	RNA-binding protein 39 OS=Homo sapiens OX=9606 GN=RBM39 PE=1 SV=2	RBM39	526753	588787	559639	525865	1.06367e+06	1.07558e+06	766792	765741	0.00248302	1.64709	SARS-CoV-2-D1 up vs Mock-D1
Q9Y371	Endophilin-B1 OS=Homo sapiens OX=9606 GN=SH3GLB1 PE=1 SV=1	SH3GLB1	230922	230822	224211	231834	429861	407078	343643	338947	0.000169597	1.6469	SARS-CoV-2-D1 up vs Mock-D1
O43402	ER membrane protein complex subunit 8 OS=Homo sapiens OX=9606 GN=EMC8 PE=1 SV=1	EMC8	377533	367912	331077	389174	751344	648024	530466	509683	0.0021373	1.64685	SARS-CoV-2-D1 up vs Mock-D1
P23786	Carnitine O-palmitoyltransferase 2, mitochondrial OS=Homo sapiens OX=9606 GN=CPT2 PE=1 SV=2	CPT2	471381	546656	505720	446237	961808	852199	742150	702720	0.000971109	1.64659	SARS-CoV-2-D1 up vs Mock-D1
P35606	Coatomer subunit beta' OS=Homo sapiens OX=9606 GN=COPB2 PE=1 SV=2	COPB2	2.13586e+06	1.96932e+06	2.062e+06	2.18851e+06	4.22946e+06	4.00848e+06	2.73791e+06	3.00464e+06	0.00380779	1.64641	SARS-CoV-2-D1 up vs Mock-D1
Q9Y5Z4	Heme-binding protein 2 OS=Homo sapiens OX=9606 GN=HEBP2 PE=1 SV=1	HEBP2	405497	440757	409118	527592	914560	867103	614553	581428	0.00897177	1.64627	SARS-CoV-2-D1 up vs Mock-D1
Q9UIG0	Tyrosine-protein kinase BAZ1B OS=Homo sapiens OX=9606 GN=BAZ1B PE=1 SV=2	BAZ1B	62343.5	63247.3	88511.8	69414.2	134447	112925	135699	86334.1	0.00961946	1.6461	SARS-CoV-2-D1 up vs Mock-D1
O76021	Ribosomal L1 domain-containing protein 1 OS=Homo sapiens OX=9606 GN=RSL1D1 PE=1 SV=3	RSL1D1	323342	338945	320642	324289	729049	611357	410660	456332	0.00941022	1.64539	SARS-CoV-2-D1 up vs Mock-D1
Q14739	Delta(14)-sterol reductase LBR OS=Homo sapiens OX=9606 GN=LBR PE=1 SV=2	LBR	439856	449639	434780	386596	788542	793013	640287	608115	0.000651243	1.64509	SARS-CoV-2-D1 up vs Mock-D1
Q16881	Thioredoxin reductase 1, cytoplasmic OS=Homo sapiens OX=9606 GN=TXNRD1 PE=1 SV=3	TXNRD1	1.69991e+06	1.68097e+06	1.68612e+06	1.67983e+06	3.11488e+06	3.01159e+06	2.49478e+06	2.53055e+06	0.000134043	1.64469	SARS-CoV-2-D1 up vs Mock-D1
Q16576	Histone-binding protein RBBP7 OS=Homo sapiens OX=9606 GN=RBBP7 PE=1 SV=1	RBBP7	346965	380111	353019	347593	638841	623256	532909	557373	5.09235e-05	1.64418	SARS-CoV-2-D1 up vs Mock-D1
P00558	Phosphoglycerate kinase 1 OS=Homo sapiens OX=9606 GN=PGK1 PE=1 SV=3	PGK1	6.92866e+07	6.75615e+07	6.74917e+07	7.03463e+07	150133158	1.36103e+08	8.69112e+07	9.14508e+07	0.0115081	1.64415	SARS-CoV-2-D1 up vs Mock-D1
P17480	Nucleolar transcription factor 1 OS=Homo sapiens OX=9606 GN=UBTF PE=1 SV=1	UBTF	205641	207117	157166	218688	360046	390945	285613	265938	0.00561339	1.64392	SARS-CoV-2-D1 up vs Mock-D1
P78325	Disintegrin and metalloproteinase domain-containing protein 8 OS=Homo sapiens OX=9606 GN=ADAM8 PE=1 SV=2	ADAM8	123643	111448	163954	98416.6	294366	260534	146205	144655	0.0618545	1.64344	SARS-CoV-2-D1 up vs Mock-D1
Q96B26	Exosome complex component RRP43 OS=Homo sapiens OX=9606 GN=EXOSC8 PE=1 SV=1	EXOSC8	151142	145995	130317	141397	286673	254445	209990	193636	0.00193699	1.64343	SARS-CoV-2-D1 up vs Mock-D1
Q15042	Rab3 GTPase-activating protein catalytic subunit OS=Homo sapiens OX=9606 GN=RAB3GAP1 PE=1 SV=3	RAB3GAP1	198739	195344	171406	169924	354271	338778	265601	258611	0.00160378	1.6432	SARS-CoV-2-D1 up vs Mock-D1
P62701	40S ribosomal protein S4, X isoform OS=Homo sapiens OX=9606 GN=RPS4X PE=1 SV=2	RPS4X	4.70265e+06	4.62128e+06	4.7682e+06	4.8246e+06	9.24417e+06	8.81653e+06	6.58736e+06	6.78688e+06	0.00132079	1.64307	SARS-CoV-2-D1 up vs Mock-D1
Q9BRA2	Thioredoxin domain-containing protein 17 OS=Homo sapiens OX=9606 GN=TXNDC17 PE=1 SV=1	TXNDC17	1.62652e+06	1.53345e+06	1.54738e+06	1.58417e+06	2.93004e+06	3.10442e+06	2.16512e+06	2.2594e+06	0.00164399	1.64248	SARS-CoV-2-D1 up vs Mock-D1
Q8TBC4	NEDD8-activating enzyme E1 catalytic subunit OS=Homo sapiens OX=9606 GN=UBA3 PE=1 SV=2	UBA3	185302	223248	216674	178945	441994	290805	329624	274926	0.0060233	1.64159	SARS-CoV-2-D1 up vs Mock-D1
Q6PJF5	Inactive rhomboid protein 2 OS=Homo sapiens OX=9606 GN=RHBDF2 PE=1 SV=2	RHBDF2	133243	130217	116714	142260	255950	227255	198307	181248	0.00121397	1.64131	SARS-CoV-2-D1 up vs Mock-D1
P62820	Ras-related protein Rab-1A OS=Homo sapiens OX=9606 GN=RAB1A PE=1 SV=3	RAB1A	1.00607e+06	899133	1.00266e+06	1.04014e+06	1.90134e+06	1.83125e+06	1.37186e+06	1.4333e+06	0.0014343	1.64131	SARS-CoV-2-D1 up vs Mock-D1
Q9H0U4	Ras-related protein Rab-1B OS=Homo sapiens OX=9606 GN=RAB1B PE=1 SV=1	RAB1B	5.42931e+06	4.85223e+06	5.41094e+06	5.61316e+06	1.02607e+07	9.88249e+06	7.40335e+06	7.73488e+06	0.0014343	1.64131	SARS-CoV-2-D1 up vs Mock-D1
Q14974	Importin subunit beta-1 OS=Homo sapiens OX=9606 GN=KPNB1 PE=1 SV=2	KPNB1	3.22977e+06	3.26786e+06	3.43201e+06	3.61204e+06	7.12436e+06	6.75004e+06	4.30301e+06	4.5882e+06	0.00951106	1.64128	SARS-CoV-2-D1 up vs Mock-D1
Q99933	BAG family molecular chaperone regulator 1 OS=Homo sapiens OX=9606 GN=BAG1 PE=1 SV=4	BAG1	31611.4	34288.7	22381.1	28548.2	51356.3	64382.7	40087	37914	0.0177221	1.64126	SARS-CoV-2-D1 up vs Mock-D1
Q9Y3L3	SH3 domain-binding protein 1 OS=Homo sapiens OX=9606 GN=SH3BP1 PE=1 SV=3	SH3BP1	1.30218e+06	1.33076e+06	1.4365e+06	1.3591e+06	2.53032e+06	2.49813e+06	1.98286e+06	1.95249e+06	0.000540885	1.63997	SARS-CoV-2-D1 up vs Mock-D1
Q92900	Regulator of nonsense transcripts 1 OS=Homo sapiens OX=9606 GN=UPF1 PE=1 SV=2	UPF1	656188	601738	607728	671852	1.22118e+06	1.21266e+06	881609	893209	0.00202899	1.63996	SARS-CoV-2-D1 up vs Mock-D1
O00231	26S proteasome non-ATPase regulatory subunit 11 OS=Homo sapiens OX=9606 GN=PSMD11 PE=1 SV=3	PSMD11	1.27147e+06	1.29189e+06	1.22052e+06	1.41832e+06	2.59497e+06	2.40544e+06	1.82857e+06	1.80164e+06	0.00243936	1.63988	SARS-CoV-2-D1 up vs Mock-D1
P29350	Tyrosine-protein phosphatase non-receptor type 6 OS=Homo sapiens OX=9606 GN=PTPN6 PE=1 SV=1	PTPN6	4.4365e+06	4.91614e+06	4.73625e+06	5.35645e+06	9.14983e+06	9.37675e+06	6.74586e+06	6.91383e+06	0.0021802	1.63988	SARS-CoV-2-D1 up vs Mock-D1
Q9UNA1	Rho GTPase-activating protein 26 OS=Homo sapiens OX=9606 GN=ARHGAP26 PE=1 SV=1	ARHGAP26	220181	287774	276892	240763	572305	501592	271156	392351	0.0304217	1.63978	SARS-CoV-2-D1 up vs Mock-D1
Q9BRX2	Protein pelota homolog OS=Homo sapiens OX=9606 GN=PELO PE=1 SV=2	PELO	54739.5	64860.2	52801.9	69052	131846	106233	86900.3	76856.4	0.0105318	1.63957	SARS-CoV-2-D1 up vs Mock-D1
Q96E11	Ribosome-recycling factor, mitochondrial OS=Homo sapiens OX=9606 GN=MRRF PE=1 SV=1	MRRF	91116.2	67974.9	92660.3	65034	168630	147435	109514	99035	0.019325	1.63947	SARS-CoV-2-D1 up vs Mock-D1
Q15428	Splicing factor 3A subunit 2 OS=Homo sapiens OX=9606 GN=SF3A2 PE=1 SV=2	SF3A2	285725	290563	279590	284392	600326	579084	356752	384429	0.0107483	1.63935	SARS-CoV-2-D1 up vs Mock-D1
Q92890	Ubiquitin recognition factor in ER-associated degradation protein 1 OS=Homo sapiens OX=9606 GN=UFD1 PE=1 SV=3	UFD1	554324	594645	588601	590927	1.20478e+06	1.13258e+06	792460	763602	0.00612082	1.63818	SARS-CoV-2-D1 up vs Mock-D1
P56545	C-terminal-binding protein 2 OS=Homo sapiens OX=9606 GN=CTBP2 PE=1 SV=1	CTBP2	154941	179491	171544	173020	321107	319250	234454	247249	0.00143496	1.63803	SARS-CoV-2-D1 up vs Mock-D1
P61081	NEDD8-conjugating enzyme Ubc12 OS=Homo sapiens OX=9606 GN=UBE2M PE=1 SV=1	UBE2M	1.1769e+06	1.04221e+06	1.04063e+06	1.00894e+06	1.8757e+06	1.98686e+06	1.61929e+06	1.53289e+06	0.000401683	1.63711	SARS-CoV-2-D1 up vs Mock-D1
P46779	60S ribosomal protein L28 OS=Homo sapiens OX=9606 GN=RPL28 PE=1 SV=3	RPL28	55800.8	63604.7	59288	41651.1	108188	105622	77860.7	70740.7	0.0132734	1.637	SARS-CoV-2-D1 up vs Mock-D1
P51648	Aldehyde dehydrogenase family 3 member A2 OS=Homo sapiens OX=9606 GN=ALDH3A2 PE=1 SV=1	ALDH3A2	680250	702984	822483	817723	1.284e+06	1.40245e+06	1.16094e+06	1.10297e+06	0.000516294	1.63633	SARS-CoV-2-D1 up vs Mock-D1
Q5TDH0	Protein DDI1 homolog 2 OS=Homo sapiens OX=9606 GN=DDI2 PE=1 SV=1	DDI2	191684	199558	196423	181840	342926	372864	279020	274422	0.00077427	1.63613	SARS-CoV-2-D1 up vs Mock-D1
Q8IY34	Solute carrier family 15 member 3 OS=Homo sapiens OX=9606 GN=SLC15A3 PE=1 SV=2	SLC15A3	462370	390771	446287	466866	942561	798764	628558	569438	0.006719	1.63569	SARS-CoV-2-D1 up vs Mock-D1
Q13443	Disintegrin and metalloproteinase domain-containing protein 9 OS=Homo sapiens OX=9606 GN=ADAM9 PE=1 SV=1	ADAM9	121029	106884	125937	159578	287527	234005	168196	164335	0.0213194	1.63542	SARS-CoV-2-D1 up vs Mock-D1
P50416	Carnitine O-palmitoyltransferase 1, liver isoform OS=Homo sapiens OX=9606 GN=CPT1A PE=1 SV=2	CPT1A	646898	702600	667003	583420	1.3198e+06	1.35126e+06	860002	824889	0.0122542	1.63539	SARS-CoV-2-D1 up vs Mock-D1
Q13277	Syntaxin-3 OS=Homo sapiens OX=9606 GN=STX3 PE=1 SV=3	STX3	114295	112576	109304	115866	231078	217243	146702	158167	0.00498521	1.63511	SARS-CoV-2-D1 up vs Mock-D1
Q92692	Nectin-2 OS=Homo sapiens OX=9606 GN=NECTIN2 PE=1 SV=1	NECTIN2	110834	115962	136347	119534	205608	241133	187910	160669	0.00215916	1.63499	SARS-CoV-2-D1 up vs Mock-D1
Q13586	Stromal interaction molecule 1 OS=Homo sapiens OX=9606 GN=STIM1 PE=1 SV=3	STIM1	142683	140632	119254	129548	268771	258395	172993	184268	0.00657613	1.63473	SARS-CoV-2-D1 up vs Mock-D1
Q9Y315	Deoxyribose-phosphate aldolase OS=Homo sapiens OX=9606 GN=DERA PE=1 SV=2	DERA	383274	412723	433916	483578	769884	810979	583572	650476	0.00159323	1.63467	SARS-CoV-2-D1 up vs Mock-D1
Q15386	Ubiquitin-protein ligase E3C OS=Homo sapiens OX=9606 GN=UBE3C PE=1 SV=3	UBE3C	71469.3	73271.8	63906.4	70385.9	138407	131230	93061.9	99351.5	0.00316106	1.63404	SARS-CoV-2-D1 up vs Mock-D1
Q9Y2W1	Thyroid hormone receptor-associated protein 3 OS=Homo sapiens OX=9606 GN=THRAP3 PE=1 SV=2	THRAP3	316551	345914	317142	294422	568651	600415	455350	468410	0.000677412	1.63365	SARS-CoV-2-D1 up vs Mock-D1
O43314	Inositol hexakisphosphate and diphosphoinositol-pentakisphosphate kinase 2 OS=Homo sapiens OX=9606 GN=PPIP5K2 PE=1 SV=3	PPIP5K2	132053	149375	123055	137217	277566	253343	178304	189124	0.0054214	1.63348	SARS-CoV-2-D1 up vs Mock-D1
Q9UGQ3	Solute carrier family 2, facilitated glucose transporter member 6 OS=Homo sapiens OX=9606 GN=SLC2A6 PE=1 SV=2	SLC2A6	169977	184224	177060	143695	290722	249867	271404	287571	0.000273748	1.63328	SARS-CoV-2-D1 up vs Mock-D1
P36776	Lon protease homolog, mitochondrial OS=Homo sapiens OX=9606 GN=LONP1 PE=1 SV=2	LONP1	1.24628e+06	1.30781e+06	1.27496e+06	1.30787e+06	2.37441e+06	2.40987e+06	1.88739e+06	1.79019e+06	0.000739087	1.63313	SARS-CoV-2-D1 up vs Mock-D1
P20674	Cytochrome c oxidase subunit 5A, mitochondrial OS=Homo sapiens OX=9606 GN=COX5A PE=1 SV=2	COX5A	2.5584e+06	2.26678e+06	2.37377e+06	2.2027e+06	4.9093e+06	4.98354e+06	3.13472e+06	2.80814e+06	0.0184276	1.63249	SARS-CoV-2-D1 up vs Mock-D1
Q15067	Peroxisomal acyl-coenzyme A oxidase 1 OS=Homo sapiens OX=9606 GN=ACOX1 PE=1 SV=3	ACOX1	267543	301322	335597	351528	616289	568380	436235	441755	0.00374982	1.63223	SARS-CoV-2-D1 up vs Mock-D1
Q00169	Phosphatidylinositol transfer protein alpha isoform OS=Homo sapiens OX=9606 GN=PITPNA PE=1 SV=2	PITPNA	360682	370534	359915	385461	749947	695666	515363	488942	0.00393815	1.6318	SARS-CoV-2-D1 up vs Mock-D1
Q7Z7L1	Schlafen family member 11 OS=Homo sapiens OX=9606 GN=SLFN11 PE=1 SV=2	SLFN11	193300	127588	175153	166175	359548	306925	199969	230604	0.0222699	1.63173	SARS-CoV-2-D1 up vs Mock-D1
Q96GA7	Serine dehydratase-like OS=Homo sapiens OX=9606 GN=SDSL PE=1 SV=1	SDSL	777427	785970	758399	716069	1.3595e+06	1.27427e+06	1.1407e+06	1.18995e+06	3.07219e-05	1.63157	SARS-CoV-2-D1 up vs Mock-D1
P33527	Multidrug resistance-associated protein 1 OS=Homo sapiens OX=9606 GN=ABCC1 PE=1 SV=3	ABCC1	37530.7	50799	38435.2	55925.2	111671	81757.7	56578.4	56151	0.0443822	1.63108	SARS-CoV-2-D1 up vs Mock-D1
Q8NBJ5	Procollagen galactosyltransferase 1 OS=Homo sapiens OX=9606 GN=COLGALT1 PE=1 SV=1	COLGALT1	1.11959e+06	1.15866e+06	1.04155e+06	1.162e+06	2.13223e+06	2.1536e+06	1.53001e+06	1.58133e+06	0.00225232	1.631	SARS-CoV-2-D1 up vs Mock-D1
P0DMM9	Sulfotransferase 1A3 OS=Homo sapiens OX=9606 GN=SULT1A3 PE=1 SV=1	SULT1A3	145284	145096	154261	152244	322412	284981	200221	190366	0.00964443	1.63085	SARS-CoV-2-D1 up vs Mock-D1
P35611	Alpha-adducin OS=Homo sapiens OX=9606 GN=ADD1 PE=1 SV=2	ADD1	130655	129469	171677	174828	294805	347613	188769	185639	0.0340033	1.63081	SARS-CoV-2-D1 up vs Mock-D1
P68402	Platelet-activating factor acetylhydrolase IB subunit beta OS=Homo sapiens OX=9606 GN=PAFAH1B2 PE=1 SV=1	PAFAH1B2	1.27934e+06	1.21841e+06	1.09003e+06	1.03904e+06	2.27148e+06	2.26934e+06	1.56031e+06	1.55235e+06	0.00633433	1.63076	SARS-CoV-2-D1 up vs Mock-D1
Q7Z6I6	Rho GTPase-activating protein 30 OS=Homo sapiens OX=9606 GN=ARHGAP30 PE=1 SV=3	ARHGAP30	181259	191566	198897	184225	348716	353268	266611	273913	0.000792753	1.63068	SARS-CoV-2-D1 up vs Mock-D1
O15258	Protein RER1 OS=Homo sapiens OX=9606 GN=RER1 PE=1 SV=1	RER1	630308	659803	528894	500005	1.11166e+06	1.11713e+06	810095	772889	0.00649202	1.63062	SARS-CoV-2-D1 up vs Mock-D1
P54577	Tyrosine--tRNA ligase, cytoplasmic OS=Homo sapiens OX=9606 GN=YARS1 PE=1 SV=4	YARS1	1.27918e+06	1.2842e+06	1.21837e+06	1.32657e+06	2.43495e+06	2.3093e+06	1.76428e+06	1.892e+06	0.00083755	1.6306	SARS-CoV-2-D1 up vs Mock-D1
Q12888	TP53-binding protein 1 OS=Homo sapiens OX=9606 GN=TP53BP1 PE=1 SV=2	TP53BP1	39977.1	45488.4	37265.9	50414.6	88918.6	94252	53236.2	54112.5	0.0273678	1.63043	SARS-CoV-2-D1 up vs Mock-D1
Q16891	MICOS complex subunit MIC60 OS=Homo sapiens OX=9606 GN=IMMT PE=1 SV=1	IMMT	1.24499e+06	1.30425e+06	1.27263e+06	1.31655e+06	2.5736e+06	2.57333e+06	1.74647e+06	1.6611e+06	0.00661893	1.63017	SARS-CoV-2-D1 up vs Mock-D1
Q00765	Receptor expression-enhancing protein 5 OS=Homo sapiens OX=9606 GN=REEP5 PE=1 SV=3	REEP5	1.31347e+06	1.44246e+06	1.39077e+06	1.33662e+06	2.63517e+06	2.55381e+06	1.88286e+06	1.9623e+06	0.00158949	1.63004	SARS-CoV-2-D1 up vs Mock-D1
P07919	Cytochrome b-c1 complex subunit 6, mitochondrial OS=Homo sapiens OX=9606 GN=UQCRH PE=1 SV=2	UQCRH	922620	905966	605009	707348	1.75385e+06	1.58262e+06	929258	978947	0.0437708	1.62998	SARS-CoV-2-D1 up vs Mock-D1
Q8NF64	Zinc finger MIZ domain-containing protein 2 OS=Homo sapiens OX=9606 GN=ZMIZ2 PE=1 SV=2	ZMIZ2	63389.7	78722.9	76443.2	60228.8	118853	125757	96221.8	112540	0.00146744	1.62916	SARS-CoV-2-D1 up vs Mock-D1
P41212	Transcription factor ETV6 OS=Homo sapiens OX=9606 GN=ETV6 PE=1 SV=1	ETV6	82990	113582	70346.8	57208.4	205866	227048	84463.8	67669	0.200923	1.62904	SARS-CoV-2-D1 up vs Mock-D1
P46940	Ras GTPase-activating-like protein IQGAP1 OS=Homo sapiens OX=9606 GN=IQGAP1 PE=1 SV=1	IQGAP1	1.0028e+07	1.0239e+07	9.75093e+06	1.05526e+07	2.11901e+07	1.977e+07	1.31673e+07	1.34801e+07	0.00823737	1.62878	SARS-CoV-2-D1 up vs Mock-D1
Q9H4A6	Golgi phosphoprotein 3 OS=Homo sapiens OX=9606 GN=GOLPH3 PE=1 SV=1	GOLPH3	309450	381539	374430	462106	784833	771672	498121	476398	0.0217007	1.62861	SARS-CoV-2-D1 up vs Mock-D1
Q9H3N1	Thioredoxin-related transmembrane protein 1 OS=Homo sapiens OX=9606 GN=TMX1 PE=1 SV=1	TMX1	853520	867869	890788	959548	1.81788e+06	1.62533e+06	1.21626e+06	1.23839e+06	0.00325435	1.62825	SARS-CoV-2-D1 up vs Mock-D1
O00148	ATP-dependent RNA helicase DDX39A OS=Homo sapiens OX=9606 GN=DDX39A PE=1 SV=2	DDX39A	1.43983e+06	1.33057e+06	1.46006e+06	1.39243e+06	2.77344e+06	2.72987e+06	1.95553e+06	1.84832e+06	0.00429724	1.62809	SARS-CoV-2-D1 up vs Mock-D1
P55795	Heterogeneous nuclear ribonucleoprotein H2 OS=Homo sapiens OX=9606 GN=HNRNPH2 PE=1 SV=1	HNRNPH2	795041	774987	822990	829394	1.57139e+06	1.5632e+06	1.11709e+06	1.07594e+06	0.003484	1.62773	SARS-CoV-2-D1 up vs Mock-D1
P06454	Prothymosin alpha OS=Homo sapiens OX=9606 GN=PTMA PE=1 SV=2	PTMA	1.43475e+07	1.52957e+07	1.43356e+07	1.48435e+07	2.60423e+07	2.62899e+07	21936361	2.17963e+07	0.000105857	1.62716	SARS-CoV-2-D1 up vs Mock-D1
Q14980	Nuclear mitotic apparatus protein 1 OS=Homo sapiens OX=9606 GN=NUMA1 PE=1 SV=2	NUMA1	253084	267964	229471	245855	457109	458230	355206	360366	0.000790062	1.62703	SARS-CoV-2-D1 up vs Mock-D1
O15226	NF-kappa-B-repressing factor OS=Homo sapiens OX=9606 GN=NKRF PE=1 SV=2	NKRF	29018.2	22224	19034.2	12886.4	46392.4	27836.1	45185.4	18996.6	0.124606	1.62702	SARS-CoV-2-D1 up vs Mock-D1
Q53HC9	EARP and GARP complex-interacting protein 1 OS=Homo sapiens OX=9606 GN=EIPR1 PE=1 SV=2	EIPR1	184365	168754	176982	171737	317074	310071	289775	232440	0.000571977	1.62674	SARS-CoV-2-D1 up vs Mock-D1
Q15637	Splicing factor 1 OS=Homo sapiens OX=9606 GN=SF1 PE=1 SV=4	SF1	271880	265678	307276	300157	541132	508298	394689	429308	0.000990579	1.62633	SARS-CoV-2-D1 up vs Mock-D1
P22234	Multifunctional protein ADE2 OS=Homo sapiens OX=9606 GN=PAICS PE=1 SV=3	PAICS	1.05508e+06	1.00958e+06	1.0449e+06	1.07019e+06	1.93094e+06	1.91009e+06	1.4675e+06	1.53945e+06	0.000534265	1.6263	SARS-CoV-2-D1 up vs Mock-D1
P55160	Nck-associated protein 1-like OS=Homo sapiens OX=9606 GN=NCKAP1L PE=1 SV=3	NCKAP1L	939374	946360	955812	902623	1.96517e+06	1.96573e+06	1.15841e+06	1.1987e+06	0.0168807	1.62623	SARS-CoV-2-D1 up vs Mock-D1
O75935	Dynactin subunit 3 OS=Homo sapiens OX=9606 GN=DCTN3 PE=1 SV=1	DCTN3	490412	488730	471751	438665	807717	842866	721502	705747	6.9835e-05	1.62595	SARS-CoV-2-D1 up vs Mock-D1
O95299	NADH dehydrogenase [ubiquinone] 1 alpha subcomplex subunit 10, mitochondrial OS=Homo sapiens OX=9606 GN=NDUFA10 PE=1 SV=1	NDUFA10	6649.57	7637.36	6105.74	7310.12	4607.41	17698.9	11373.8	17068.9	0.176239	1.62565	SARS-CoV-2-D1 up vs Mock-D1
Q12979	Active breakpoint cluster region-related protein OS=Homo sapiens OX=9606 GN=ABR PE=1 SV=2	ABR	564391	608443	560838	522927	1.17803e+06	1.06492e+06	754245	742810	0.007323	1.62535	SARS-CoV-2-D1 up vs Mock-D1
Q9UMR2	ATP-dependent RNA helicase DDX19B OS=Homo sapiens OX=9606 GN=DDX19B PE=1 SV=1	DDX19B	260280	256779	251205	271342	520886	524870	336375	345257	0.00807149	1.62481	SARS-CoV-2-D1 up vs Mock-D1
P53621	Coatomer subunit alpha OS=Homo sapiens OX=9606 GN=COPA PE=1 SV=2	COPA	2.40983e+06	2.2557e+06	2.38607e+06	2.42633e+06	4.24205e+06	4.23761e+06	3.26413e+06	3.73779e+06	0.000287242	1.62478	SARS-CoV-2-D1 up vs Mock-D1
P61353	60S ribosomal protein L27 OS=Homo sapiens OX=9606 GN=RPL27 PE=1 SV=2	RPL27	6.69289e+06	6.89362e+06	6.48466e+06	6.98202e+06	1.24712e+07	1.30555e+07	9.24517e+06	9.66738e+06	0.00159148	1.62461	SARS-CoV-2-D1 up vs Mock-D1
O95630	STAM-binding protein OS=Homo sapiens OX=9606 GN=STAMBP PE=1 SV=1	STAMBP	183216	172666	181651	205115	353588	340226	257455	265003	0.00168774	1.62444	SARS-CoV-2-D1 up vs Mock-D1
Q15005	Signal peptidase complex subunit 2 OS=Homo sapiens OX=9606 GN=SPCS2 PE=1 SV=3	SPCS2	1.16616e+06	1.18302e+06	987939	1.07957e+06	2.2301e+06	2.11464e+06	1.4237e+06	1.52374e+06	0.00700804	1.62383	SARS-CoV-2-D1 up vs Mock-D1
Q96HQ2	CDKN2AIP N-terminal-like protein OS=Homo sapiens OX=9606 GN=CDKN2AIPNL PE=1 SV=1	CDKN2AIPNL	61178.1	59623.5	63805.2	38390.2	125199	110365	72523.1	61930.6	0.0561622	1.62342	SARS-CoV-2-D1 up vs Mock-D1
P62888	60S ribosomal protein L30 OS=Homo sapiens OX=9606 GN=RPL30 PE=1 SV=2	RPL30	4.77401e+06	4.93079e+06	5.60996e+06	6.10736e+06	9.67736e+06	8.15237e+06	8.14705e+06	8.69441e+06	0.000458798	1.62243	SARS-CoV-2-D1 up vs Mock-D1
O60232	Protein ZNRD2 OS=Homo sapiens OX=9606 GN=ZNRD2 PE=1 SV=1	ZNRD2	202740	236415	252616	302981	494242	474657	336644	321406	0.0135049	1.62186	SARS-CoV-2-D1 up vs Mock-D1
Q13838	Spliceosome RNA helicase DDX39B OS=Homo sapiens OX=9606 GN=DDX39B PE=1 SV=1	DDX39B	2.3525e+06	2.2846e+06	2.62044e+06	2.55791e+06	4.82064e+06	4.80798e+06	3.33661e+06	3.21732e+06	0.00593037	1.62113	SARS-CoV-2-D1 up vs Mock-D1
Q5VZ89	DENN domain-containing protein 4C OS=Homo sapiens OX=9606 GN=DENND4C PE=1 SV=3	DENND4C	179400	172918	155962	177734	342977	321558	202614	265677	0.00757075	1.62097	SARS-CoV-2-D1 up vs Mock-D1
Q9BSQ5	Cerebral cavernous malformations 2 protein OS=Homo sapiens OX=9606 GN=CCM2 PE=1 SV=1	CCM2	17837	9719.26	11808.3	49006	42514.7	15931.7	21257.5	48100.2	0.32325	1.62094	SARS-CoV-2-D1 up vs Mock-D1
Q06830	Peroxiredoxin-1 OS=Homo sapiens OX=9606 GN=PRDX1 PE=1 SV=1	PRDX1	5.91199e+07	5.98009e+07	5.89169e+07	6.23173e+07	1.22855e+08	1.0867e+08	8.29032e+07	8.07933e+07	0.00347755	1.62009	SARS-CoV-2-D1 up vs Mock-D1
Q9UN86	Ras GTPase-activating protein-binding protein 2 OS=Homo sapiens OX=9606 GN=G3BP2 PE=1 SV=2	G3BP2	304507	274224	254668	238148	485278	444756	373690	432054	0.000701389	1.6196	SARS-CoV-2-D1 up vs Mock-D1
Q8IYS2	Uncharacterized protein KIAA2013 OS=Homo sapiens OX=9606 GN=KIAA2013 PE=1 SV=1	KIAA2013	101244	100899	143307	115656	222763	212226	144085	170966	0.0100734	1.61945	SARS-CoV-2-D1 up vs Mock-D1
O95292	Vesicle-associated membrane protein-associated protein B/C OS=Homo sapiens OX=9606 GN=VAPB PE=1 SV=3	VAPB	323512	337905	324394	335579	617991	593532	465580	479254	0.000594103	1.61942	SARS-CoV-2-D1 up vs Mock-D1
P60981	Destrin OS=Homo sapiens OX=9606 GN=DSTN PE=1 SV=3	DSTN	699466	711711	642772	654111	1.26181e+06	1.29981e+06	886263	989675	0.00247592	1.61915	SARS-CoV-2-D1 up vs Mock-D1
Q07021	Complement component 1 Q subcomponent-binding protein, mitochondrial OS=Homo sapiens OX=9606 GN=C1QBP PE=1 SV=1	C1QBP	5.04442e+06	5.04202e+06	4.66459e+06	4.79538e+06	9.65439e+06	9.47052e+06	6.61625e+06	6.45058e+06	0.00507203	1.61832	SARS-CoV-2-D1 up vs Mock-D1
Q9UKV8	Protein argonaute-2 OS=Homo sapiens OX=9606 GN=AGO2 PE=1 SV=3	AGO2	27941.2	29488.7	24388	27242.7	52491.6	52106.2	38878.1	35290.8	0.00451592	1.6181	SARS-CoV-2-D1 up vs Mock-D1
O14617	AP-3 complex subunit delta-1 OS=Homo sapiens OX=9606 GN=AP3D1 PE=1 SV=1	AP3D1	498129	553003	647638	588978	1.04297e+06	1.02844e+06	789758	850119	0.00161335	1.61801	SARS-CoV-2-D1 up vs Mock-D1
Q6ZMZ3	Nesprin-3 OS=Homo sapiens OX=9606 GN=SYNE3 PE=1 SV=2	SYNE3	35201.8	47800.5	39650.8	39306.6	68479.5	70347	60158.4	62013.5	0.000623786	1.61796	SARS-CoV-2-D1 up vs Mock-D1
P67812	Signal peptidase complex catalytic subunit SEC11A OS=Homo sapiens OX=9606 GN=SEC11A PE=1 SV=1	SEC11A	585488	634625	584782	584025	1.1687e+06	1.02466e+06	851125	852981	0.000936633	1.61785	SARS-CoV-2-D1 up vs Mock-D1
Q15436	Protein transport protein Sec23A OS=Homo sapiens OX=9606 GN=SEC23A PE=1 SV=2	SEC23A	1.36675e+06	1.49554e+06	1.55558e+06	1.572e+06	2.58457e+06	2.49747e+06	2.25368e+06	2.35333e+06	3.51263e-05	1.61774	SARS-CoV-2-D1 up vs Mock-D1
Q9Y606	tRNA pseudouridine synthase A OS=Homo sapiens OX=9606 GN=PUS1 PE=1 SV=3	PUS1	99838.5	123921	99929.5	123007	241552	214539	147868	135909	0.0198244	1.61768	SARS-CoV-2-D1 up vs Mock-D1
O75431	Metaxin-2 OS=Homo sapiens OX=9606 GN=MTX2 PE=1 SV=1	MTX2	231158	227756	225501	229619	422070	392828	325379	345762	0.000190966	1.61735	SARS-CoV-2-D1 up vs Mock-D1
P08567	Pleckstrin OS=Homo sapiens OX=9606 GN=PLEK PE=1 SV=3	PLEK	5.02506e+06	5.03047e+06	4.29613e+06	4.02225e+06	9.20432e+06	8.61831e+06	6.11343e+06	6.15881e+06	0.00770297	1.61706	SARS-CoV-2-D1 up vs Mock-D1
P84095	Rho-related GTP-binding protein RhoG OS=Homo sapiens OX=9606 GN=RHOG PE=1 SV=1	RHOG	4.89135e+06	4.9348e+06	5.03966e+06	5.37795e+06	9.61476e+06	9.21288e+06	7.02293e+06	7.18768e+06	0.00127826	1.61689	SARS-CoV-2-D1 up vs Mock-D1
Q70J99	Protein unc-13 homolog D OS=Homo sapiens OX=9606 GN=UNC13D PE=1 SV=1	UNC13D	452557	457341	404447	382815	781343	851378	587014	559879	0.00526733	1.61617	SARS-CoV-2-D1 up vs Mock-D1
P51970	NADH dehydrogenase [ubiquinone] 1 alpha subcomplex subunit 8 OS=Homo sapiens OX=9606 GN=NDUFA8 PE=1 SV=3	NDUFA8	415606	351306	414816	365927	813224	673121	548571	503474	0.00604239	1.61612	SARS-CoV-2-D1 up vs Mock-D1
Q9ULZ3	Apoptosis-associated speck-like protein containing a CARD OS=Homo sapiens OX=9606 GN=PYCARD PE=1 SV=2	PYCARD	3.10478e+06	3.1145e+06	3.31881e+06	3.51373e+06	6.32096e+06	6.6745e+06	4.30661e+06	4.23089e+06	0.00864924	1.61585	SARS-CoV-2-D1 up vs Mock-D1
P19784	Casein kinase II subunit alpha' OS=Homo sapiens OX=9606 GN=CSNK2A2 PE=1 SV=1	CSNK2A2	325187	348474	359852	344639	636664	575308	488324	535369	0.000203473	1.61564	SARS-CoV-2-D1 up vs Mock-D1
Q9BYD3	39S ribosomal protein L4, mitochondrial OS=Homo sapiens OX=9606 GN=MRPL4 PE=1 SV=1	MRPL4	251619	327381	273230	276503	480515	522639	433561	389204	0.00127999	1.61539	SARS-CoV-2-D1 up vs Mock-D1
P63173	60S ribosomal protein L38 OS=Homo sapiens OX=9606 GN=RPL38 PE=1 SV=2	RPL38	3.53284e+06	3.56446e+06	3.31643e+06	3.6326e+06	6.27056e+06	6.21705e+06	4.97646e+06	5.32332e+06	0.000219364	1.61528	SARS-CoV-2-D1 up vs Mock-D1
P46777	60S ribosomal protein L5 OS=Homo sapiens OX=9606 GN=RPL5 PE=1 SV=3	RPL5	4.84913e+06	5.09224e+06	5.32999e+06	5.68428e+06	9.04386e+06	8.37254e+06	7.91493e+06	8.4938e+06	3.32914e-05	1.61509	SARS-CoV-2-D1 up vs Mock-D1
P52566	Rho GDP-dissociation inhibitor 2 OS=Homo sapiens OX=9606 GN=ARHGDIB PE=1 SV=3	ARHGDIB	1.93185e+07	1.85865e+07	1.96762e+07	2.07379e+07	3.65166e+07	3.95692e+07	2.63821e+07	2.61509e+07	0.00485115	1.61507	SARS-CoV-2-D1 up vs Mock-D1
O43172	U4/U6 small nuclear ribonucleoprotein Prp4 OS=Homo sapiens OX=9606 GN=PRPF4 PE=1 SV=2	PRPF4	197449	166316	169054	164353	314500	345126	237448	240856	0.00361352	1.61504	SARS-CoV-2-D1 up vs Mock-D1
Q8TAQ2	SWI/SNF complex subunit SMARCC2 OS=Homo sapiens OX=9606 GN=SMARCC2 PE=1 SV=1	SMARCC2	240282	299218	245963	297964	541213	521477	329492	385466	0.0116205	1.615	SARS-CoV-2-D1 up vs Mock-D1
P59998	Actin-related protein 2/3 complex subunit 4 OS=Homo sapiens OX=9606 GN=ARPC4 PE=1 SV=3	ARPC4	7.23108e+06	7.67061e+06	7.61417e+06	7.45462e+06	1.53852e+07	1.47124e+07	9.55877e+06	9.89646e+06	0.00929472	1.6149	SARS-CoV-2-D1 up vs Mock-D1
P43307	Translocon-associated protein subunit alpha OS=Homo sapiens OX=9606 GN=SSR1 PE=1 SV=3	SSR1	1.92604e+06	2.0994e+06	1.95798e+06	1.98521e+06	3.59632e+06	3.65982e+06	2.84511e+06	2.84849e+06	0.000581791	1.61404	SARS-CoV-2-D1 up vs Mock-D1
Q68CZ2	Tensin-3 OS=Homo sapiens OX=9606 GN=TNS3 PE=1 SV=2	TNS3	4.50005e+06	4.45214e+06	4.89877e+06	4.69974e+06	8.85282e+06	8.63522e+06	6.44966e+06	6.34258e+06	0.00213346	1.61363	SARS-CoV-2-D1 up vs Mock-D1
O75937	DnaJ homolog subfamily C member 8 OS=Homo sapiens OX=9606 GN=DNAJC8 PE=1 SV=2	DNAJC8	674153	652200	561442	624008	1.19972e+06	1.16286e+06	863597	866548	0.00283653	1.6135	SARS-CoV-2-D1 up vs Mock-D1
O43684	Mitotic checkpoint protein BUB3 OS=Homo sapiens OX=9606 GN=BUB3 PE=1 SV=1	BUB3	774354	797807	778760	853641	1.45667e+06	1.60632e+06	1.11324e+06	1.06811e+06	0.00345324	1.61332	SARS-CoV-2-D1 up vs Mock-D1
Q15836	Vesicle-associated membrane protein 3 OS=Homo sapiens OX=9606 GN=VAMP3 PE=1 SV=3	VAMP3	2.10606e+06	2.04378e+06	2.04459e+06	2.24076e+06	4.10787e+06	4.0609e+06	2.90854e+06	2.75155e+06	0.00459913	1.61304	SARS-CoV-2-D1 up vs Mock-D1
Q04917	14-3-3 protein eta OS=Homo sapiens OX=9606 GN=YWHAH PE=1 SV=4	YWHAH	2.6318e+06	2.84334e+06	2.79896e+06	2.68666e+06	5.62327e+06	5.01639e+06	3.66219e+06	3.68719e+06	0.00491006	1.61299	SARS-CoV-2-D1 up vs Mock-D1
Q14376	UDP-glucose 4-epimerase OS=Homo sapiens OX=9606 GN=GALE PE=1 SV=2	GALE	359080	368410	355068	405737	687385	699896	550552	486744	0.00216969	1.61274	SARS-CoV-2-D1 up vs Mock-D1
P11117	Lysosomal acid phosphatase OS=Homo sapiens OX=9606 GN=ACP2 PE=1 SV=3	ACP2	335112	354712	372722	332398	611659	660200	516195	477788	0.000937049	1.61262	SARS-CoV-2-D1 up vs Mock-D1
O14828	Secretory carrier-associated membrane protein 3 OS=Homo sapiens OX=9606 GN=SCAMP3 PE=1 SV=3	SCAMP3	1.81327e+06	1.81052e+06	1.98672e+06	1.96704e+06	3.77644e+06	3.95259e+06	2.421e+06	2.39744e+06	0.0138736	1.61203	SARS-CoV-2-D1 up vs Mock-D1
Q6IA69	Glutamine-dependent NAD(+) synthetase OS=Homo sapiens OX=9606 GN=NADSYN1 PE=1 SV=3	NADSYN1	164607	149350	180960	162716	354838	321528	198318	215882	0.018624	1.61172	SARS-CoV-2-D1 up vs Mock-D1
Q07020	60S ribosomal protein L18 OS=Homo sapiens OX=9606 GN=RPL18 PE=1 SV=2	RPL18	7.60602e+06	7.6759e+06	7.55497e+06	7.81418e+06	1.38376e+07	1.33393e+07	1.1114e+07	1.13271e+07	0.000148432	1.61137	SARS-CoV-2-D1 up vs Mock-D1
Q16831	Uridine phosphorylase 1 OS=Homo sapiens OX=9606 GN=UPP1 PE=1 SV=1	UPP1	609652	610215	485415	522549	964483	1.00635e+06	777979	842251	0.00118357	1.61125	SARS-CoV-2-D1 up vs Mock-D1
Q10472	Polypeptide N-acetylgalactosaminyltransferase 1 OS=Homo sapiens OX=9606 GN=GALNT1 PE=1 SV=1	GALNT1	97566.8	76556.7	96151.4	111659	195243	148604	135701	137238	0.00613978	1.61113	SARS-CoV-2-D1 up vs Mock-D1
Q9H4M9	EH domain-containing protein 1 OS=Homo sapiens OX=9606 GN=EHD1 PE=1 SV=2	EHD1	3.20269e+06	2.86669e+06	3.10991e+06	3.12943e+06	5.9166e+06	5.41431e+06	4.37734e+06	4.29329e+06	0.00119249	1.61112	SARS-CoV-2-D1 up vs Mock-D1
Q6NUK1	Calcium-binding mitochondrial carrier protein SCaMC-1 OS=Homo sapiens OX=9606 GN=SLC25A24 PE=1 SV=2	SLC25A24	628079	684551	735677	623453	1.19046e+06	1.27894e+06	992675	877996	0.00230443	1.6106	SARS-CoV-2-D1 up vs Mock-D1
P51688	N-sulphoglucosamine sulphohydrolase OS=Homo sapiens OX=9606 GN=SGSH PE=1 SV=1	SGSH	304869	336153	363265	376359	735852	678818	431112	437716	0.0186428	1.61051	SARS-CoV-2-D1 up vs Mock-D1
Q08379	Golgin subfamily A member 2 OS=Homo sapiens OX=9606 GN=GOLGA2 PE=1 SV=3	GOLGA2	106945	111748	100795	128315	209638	189557	170754	153206	0.00135769	1.61041	SARS-CoV-2-D1 up vs Mock-D1
A8MWD9	Putative small nuclear ribonucleoprotein G-like protein 15 OS=Homo sapiens OX=9606 GN=SNRPGP15 PE=5 SV=2	SNRPGP15	1.51747e+06	1.39602e+06	1.2362e+06	1.03165e+06	2.0787e+06	2.36748e+06	1.80361e+06	2.04668e+06	0.00319883	1.61031	SARS-CoV-2-D1 up vs Mock-D1
Q92581	Sodium/hydrogen exchanger 6 OS=Homo sapiens OX=9606 GN=SLC9A6 PE=1 SV=2	SLC9A6	20667.6	40092	43963.7	20105.1	65796	72833.7	23221.2	44173	0.203143	1.60956	SARS-CoV-2-D1 up vs Mock-D1
Q13243	Serine/arginine-rich splicing factor 5 OS=Homo sapiens OX=9606 GN=SRSF5 PE=1 SV=1	SRSF5	325278	337478	306129	312467	639421	608790	394918	458373	0.00661362	1.60951	SARS-CoV-2-D1 up vs Mock-D1
Q9UKX7	Nuclear pore complex protein Nup50 OS=Homo sapiens OX=9606 GN=NUP50 PE=1 SV=2	NUP50	295257	256774	304176	292440	517765	498843	432924	404268	0.000475219	1.60904	SARS-CoV-2-D1 up vs Mock-D1
Q8N684	Cleavage and polyadenylation specificity factor subunit 7 OS=Homo sapiens OX=9606 GN=CPSF7 PE=1 SV=1	CPSF7	225370	256981	235197	179085	437189	400278	300994	310394	0.00753488	1.60899	SARS-CoV-2-D1 up vs Mock-D1
Q14847	LIM and SH3 domain protein 1 OS=Homo sapiens OX=9606 GN=LASP1 PE=1 SV=2	LASP1	6.38367e+06	6.7622e+06	6.00454e+06	6.49814e+06	1.20701e+07	1.26618e+07	8.36616e+06	8.82859e+06	0.00471675	1.60897	SARS-CoV-2-D1 up vs Mock-D1
P40222	Alpha-taxilin OS=Homo sapiens OX=9606 GN=TXLNA PE=1 SV=3	TXLNA	245392	229374	234483	259965	477389	435057	309518	357553	0.00333634	1.60881	SARS-CoV-2-D1 up vs Mock-D1
Q5H9R7	Serine/threonine-protein phosphatase 6 regulatory subunit 3 OS=Homo sapiens OX=9606 GN=PPP6R3 PE=1 SV=2	PPP6R3	352187	353423	307426	342870	679091	642795	426712	471839	0.00707838	1.60878	SARS-CoV-2-D1 up vs Mock-D1
Q86SX6	Glutaredoxin-related protein 5, mitochondrial OS=Homo sapiens OX=9606 GN=GLRX5 PE=1 SV=2	GLRX5	124263	130272	142347	125812	264185	243583	166859	180709	0.00637455	1.60844	SARS-CoV-2-D1 up vs Mock-D1
Q9UH62	Armadillo repeat-containing X-linked protein 3 OS=Homo sapiens OX=9606 GN=ARMCX3 PE=1 SV=1	ARMCX3	70290.6	69822.6	70410.7	80315.6	127698	145680	90013.8	110910	0.00464938	1.60836	SARS-CoV-2-D1 up vs Mock-D1
Q9ULH1	Arf-GAP with SH3 domain, ANK repeat and PH domain-containing protein 1 OS=Homo sapiens OX=9606 GN=ASAP1 PE=1 SV=4	ASAP1	376489	375611	381675	398629	774656	775998	482661	496067	0.0120177	1.60824	SARS-CoV-2-D1 up vs Mock-D1
Q13057	Bifunctional coenzyme A synthase OS=Homo sapiens OX=9606 GN=COASY PE=1 SV=4	COASY	141625	155945	141786	138924	277524	295696	187860	188693	0.0088378	1.60807	SARS-CoV-2-D1 up vs Mock-D1
Q8TDP1	Ribonuclease H2 subunit C OS=Homo sapiens OX=9606 GN=RNASEH2C PE=1 SV=1	RNASEH2C	213074	203138	263478	282396	385204	393784	382520	371121	0.00108649	1.60804	SARS-CoV-2-D1 up vs Mock-D1
Q9NVH1	DnaJ homolog subfamily C member 11 OS=Homo sapiens OX=9606 GN=DNAJC11 PE=1 SV=2	DNAJC11	134645	126630	150848	146447	258423	261838	181984	204005	0.00291192	1.60702	SARS-CoV-2-D1 up vs Mock-D1
P40227	T-complex protein 1 subunit zeta OS=Homo sapiens OX=9606 GN=CCT6A PE=1 SV=3	CCT6A	3.56635e+06	3.6187e+06	3.65038e+06	3.88647e+06	6.61007e+06	6.83906e+06	5.11727e+06	5.27808e+06	0.000856415	1.60699	SARS-CoV-2-D1 up vs Mock-D1
Q9BRK5	45 kDa calcium-binding protein OS=Homo sapiens OX=9606 GN=SDF4 PE=1 SV=1	SDF4	41545.7	59711	48048.4	57316.9	91521.8	91584.9	73428.7	73975	0.00394996	1.60672	SARS-CoV-2-D1 up vs Mock-D1
Q9Y5Q9	General transcription factor 3C polypeptide 3 OS=Homo sapiens OX=9606 GN=GTF3C3 PE=1 SV=1	GTF3C3	39761.1	47772.3	43936.7	40538.7	81545.3	87115.5	54462.1	58258.7	0.00909424	1.60659	SARS-CoV-2-D1 up vs Mock-D1
Q9UKY7	Protein CDV3 homolog OS=Homo sapiens OX=9606 GN=CDV3 PE=1 SV=1	CDV3	2.22025e+06	2.29499e+06	2.50466e+06	2.50605e+06	3.91191e+06	3.87967e+06	3.68062e+06	3.81021e+06	8.04743e-06	1.60614	SARS-CoV-2-D1 up vs Mock-D1
P19532	Transcription factor E3 OS=Homo sapiens OX=9606 GN=TFE3 PE=1 SV=4	TFE3	59421.6	42188.9	65307.9	64231.9	86670	72725.3	91682.6	121031	0.0180351	1.60591	SARS-CoV-2-D1 up vs Mock-D1
P62424	60S ribosomal protein L7a OS=Homo sapiens OX=9606 GN=RPL7A PE=1 SV=2	RPL7A	8.71331e+06	9.47647e+06	8.86167e+06	8.68933e+06	1.66943e+07	1.6934e+07	1.19307e+07	1.25376e+07	0.0024445	1.6059	SARS-CoV-2-D1 up vs Mock-D1
Q9NV06	DDB1- and CUL4-associated factor 13 OS=Homo sapiens OX=9606 GN=DCAF13 PE=1 SV=2	DCAF13	8969.6	7492.9	4865.94	6293.56	11680.7	14885.6	7833.95	10046.8	0.0447871	1.60579	SARS-CoV-2-D1 up vs Mock-D1
P04080	Cystatin-B OS=Homo sapiens OX=9606 GN=CSTB PE=1 SV=2	CSTB	2.15347e+07	2.17028e+07	2.20725e+07	2.14701e+07	3.81828e+07	4.15051e+07	2.89287e+07	3.21132e+07	0.00117842	1.60569	SARS-CoV-2-D1 up vs Mock-D1
Q9BTD8	RNA-binding protein 42 OS=Homo sapiens OX=9606 GN=RBM42 PE=1 SV=1	RBM42	112609	115696	98850.8	126494	252005	239502	135220	132682	0.0411141	1.60567	SARS-CoV-2-D1 up vs Mock-D1
P54922	[Protein ADP-ribosylarginine] hydrolase OS=Homo sapiens OX=9606 GN=ADPRH PE=1 SV=1	ADPRH	299235	287624	320926	324890	582410	571143	416061	430700	0.0023929	1.60539	SARS-CoV-2-D1 up vs Mock-D1
O00244	Copper transport protein ATOX1 OS=Homo sapiens OX=9606 GN=ATOX1 PE=1 SV=1	ATOX1	1.27512e+06	1.27177e+06	1.151e+06	1.26717e+06	2.4806e+06	2.41281e+06	1.58068e+06	1.65853e+06	0.00827035	1.60488	SARS-CoV-2-D1 up vs Mock-D1
Q07960	Rho GTPase-activating protein 1 OS=Homo sapiens OX=9606 GN=ARHGAP1 PE=1 SV=1	ARHGAP1	1.30788e+06	1.40967e+06	1.57051e+06	1.54562e+06	2.58019e+06	2.7028e+06	2.14486e+06	1.98433e+06	0.00143591	1.60477	SARS-CoV-2-D1 up vs Mock-D1
Q9NYU2	UDP-glucose:glycoprotein glucosyltransferase 1 OS=Homo sapiens OX=9606 GN=UGGT1 PE=1 SV=3	UGGT1	1.30972e+06	1.22602e+06	1.21404e+06	1.3782e+06	2.65077e+06	2.64029e+06	1.65259e+06	1.53857e+06	0.0197189	1.60424	SARS-CoV-2-D1 up vs Mock-D1
Q16581	C3a anaphylatoxin chemotactic receptor OS=Homo sapiens OX=9606 GN=C3AR1 PE=1 SV=2	C3AR1	270673	313948	260645	272394	547742	540973	378715	356077	0.00805735	1.60422	SARS-CoV-2-D1 up vs Mock-D1
Q96RU3	Formin-binding protein 1 OS=Homo sapiens OX=9606 GN=FNBP1 PE=1 SV=2	FNBP1	363972	395477	435483	469427	777145	851264	503842	584001	0.0125305	1.60375	SARS-CoV-2-D1 up vs Mock-D1
P63313	Thymosin beta-10 OS=Homo sapiens OX=9606 GN=TMSB10 PE=1 SV=2	TMSB10	1.15518e+06	1.21711e+06	1.38074e+06	1.41719e+06	2.28333e+06	2.20564e+06	1.89804e+06	1.90343e+06	0.000479961	1.60364	SARS-CoV-2-D1 up vs Mock-D1
P30533	Alpha-2-macroglobulin receptor-associated protein OS=Homo sapiens OX=9606 GN=LRPAP1 PE=1 SV=1	LRPAP1	561243	553272	607377	646288	1.02315e+06	1.0722e+06	865379	848033	0.000487751	1.60312	SARS-CoV-2-D1 up vs Mock-D1
Q6P3S1	DENN domain-containing protein 1B OS=Homo sapiens OX=9606 GN=DENND1B PE=1 SV=2	DENND1B	33565.1	43648.2	39061.3	39810.6	71707.5	78303.3	53848.4	49761	0.00836312	1.60307	SARS-CoV-2-D1 up vs Mock-D1
Q9Y3D6	Mitochondrial fission 1 protein OS=Homo sapiens OX=9606 GN=FIS1 PE=1 SV=2	FIS1	326107	387960	368259	377591	639150	677184	536686	499776	0.00114004	1.60277	SARS-CoV-2-D1 up vs Mock-D1
Q9NPJ3	Acyl-coenzyme A thioesterase 13 OS=Homo sapiens OX=9606 GN=ACOT13 PE=1 SV=1	ACOT13	785888	739852	798804	853067	1.2762e+06	1.30757e+06	1.21406e+06	1.2905e+06	7.94406e-06	1.60274	SARS-CoV-2-D1 up vs Mock-D1
P46060	Ran GTPase-activating protein 1 OS=Homo sapiens OX=9606 GN=RANGAP1 PE=1 SV=1	RANGAP1	717003	690746	750849	831313	1.29722e+06	1.22635e+06	1.10101e+06	1.16331e+06	0.000116176	1.60229	SARS-CoV-2-D1 up vs Mock-D1
Q07666	KH domain-containing, RNA-binding, signal transduction-associated protein 1 OS=Homo sapiens OX=9606 GN=KHDRBS1 PE=1 SV=1	KHDRBS1	2.49273e+06	2.38484e+06	2.64995e+06	2.46167e+06	4.8956e+06	4.85785e+06	3.30109e+06	3.25433e+06	0.00685451	1.60211	SARS-CoV-2-D1 up vs Mock-D1
Q6Y7W6	GRB10-interacting GYF protein 2 OS=Homo sapiens OX=9606 GN=GIGYF2 PE=1 SV=1	GIGYF2	150783	138861	152477	161273	296085	254244	210383	214107	0.0015607	1.60196	SARS-CoV-2-D1 up vs Mock-D1
Q9BVL2	Nucleoporin p58/p45 OS=Homo sapiens OX=9606 GN=NUP58 PE=1 SV=1	NUP58	236568	228387	268533	239013	514469	494481	298349	300325	0.0228183	1.6012	SARS-CoV-2-D1 up vs Mock-D1
Q9NX40	OCIA domain-containing protein 1 OS=Homo sapiens OX=9606 GN=OCIAD1 PE=1 SV=1	OCIAD1	537683	507697	466878	494256	918662	911854	709175	696983	0.00119087	1.60119	SARS-CoV-2-D1 up vs Mock-D1
Q9Y678	Coatomer subunit gamma-1 OS=Homo sapiens OX=9606 GN=COPG1 PE=1 SV=1	COPG1	2.23081e+06	2.14304e+06	2.08893e+06	2.20908e+06	4.39734e+06	4.25568e+06	2.75932e+06	2.80678e+06	0.0105264	1.60098	SARS-CoV-2-D1 up vs Mock-D1
Q96HE7	ERO1-like protein alpha OS=Homo sapiens OX=9606 GN=ERO1A PE=1 SV=2	ERO1A	1.33536e+06	1.3333e+06	1.37716e+06	1.41415e+06	2.46742e+06	2.44776e+06	1.87185e+06	2.01263e+06	0.000575972	1.60052	SARS-CoV-2-D1 up vs Mock-D1
O60315	Zinc finger E-box-binding homeobox 2 OS=Homo sapiens OX=9606 GN=ZEB2 PE=1 SV=1	ZEB2	45196.4	48296.3	48521.9	51437.2	79909.1	89671.9	66024.5	75492.6	0.000486245	1.60014	SARS-CoV-2-D1 up vs Mock-D1
P84098	60S ribosomal protein L19 OS=Homo sapiens OX=9606 GN=RPL19 PE=1 SV=1	RPL19	3.50736e+06	4.09926e+06	4.48554e+06	4.88299e+06	8.26046e+06	8.11022e+06	5.63495e+06	5.4627e+06	0.0122865	1.59969	SARS-CoV-2-D1 up vs Mock-D1
Q9Y5X1	Sorting nexin-9 OS=Homo sapiens OX=9606 GN=SNX9 PE=1 SV=1	SNX9	829215	825812	853057	869925	1.63941e+06	1.57443e+06	1.10015e+06	1.17155e+06	0.00369516	1.59957	SARS-CoV-2-D1 up vs Mock-D1
Q9UMX0	Ubiquilin-1 OS=Homo sapiens OX=9606 GN=UBQLN1 PE=1 SV=2	UBQLN1	387217	424507	353926	401042	772414	718657	554834	495710	0.00565292	1.59939	SARS-CoV-2-D1 up vs Mock-D1
Q9UKV3	Apoptotic chromatin condensation inducer in the nucleus OS=Homo sapiens OX=9606 GN=ACIN1 PE=1 SV=2	ACIN1	353081	356811	341442	369712	627482	655389	527448	479718	0.00077459	1.59935	SARS-CoV-2-D1 up vs Mock-D1
P25789	Proteasome subunit alpha type-4 OS=Homo sapiens OX=9606 GN=PSMA4 PE=1 SV=1	PSMA4	4.45062e+06	4.66827e+06	4.47772e+06	4.5215e+06	8.65971e+06	8.43995e+06	6.18757e+06	6.08497e+06	0.00281021	1.59929	SARS-CoV-2-D1 up vs Mock-D1
Q13217	DnaJ homolog subfamily C member 3 OS=Homo sapiens OX=9606 GN=DNAJC3 PE=1 SV=1	DNAJC3	1.50476e+06	1.62799e+06	1.50465e+06	1.50391e+06	2.82959e+06	2.67627e+06	2.14607e+06	2.22932e+06	0.000556083	1.59891	SARS-CoV-2-D1 up vs Mock-D1
Q8WU90	Zinc finger CCCH domain-containing protein 15 OS=Homo sapiens OX=9606 GN=ZC3H15 PE=1 SV=1	ZC3H15	385130	345387	350393	342071	736495	593048	465572	512424	0.00394747	1.5989	SARS-CoV-2-D1 up vs Mock-D1
Q99873	Protein arginine N-methyltransferase 1 OS=Homo sapiens OX=9606 GN=PRMT1 PE=1 SV=3	PRMT1	1.0123e+06	1.002e+06	1.0543e+06	1.02892e+06	1.80269e+06	1.84167e+06	1.42232e+06	1.52228e+06	0.00033912	1.59873	SARS-CoV-2-D1 up vs Mock-D1
Q9BZV1	UBX domain-containing protein 6 OS=Homo sapiens OX=9606 GN=UBXN6 PE=1 SV=1	UBXN6	200890	193737	199488	214442	362538	335262	314960	284108	0.000153714	1.59871	SARS-CoV-2-D1 up vs Mock-D1
Q9ULC4	Malignant T-cell-amplified sequence 1 OS=Homo sapiens OX=9606 GN=MCTS1 PE=1 SV=1	MCTS1	345250	355104	337106	315856	609994	610705	476225	480313	0.000760195	1.59841	SARS-CoV-2-D1 up vs Mock-D1
Q9Y2R9	28S ribosomal protein S7, mitochondrial OS=Homo sapiens OX=9606 GN=MRPS7 PE=1 SV=2	MRPS7	65424.7	55219.4	57887.2	63571	114990	109120	78651.5	87911.4	0.00304376	1.59831	SARS-CoV-2-D1 up vs Mock-D1
P30711	Glutathione S-transferase theta-1 OS=Homo sapiens OX=9606 GN=GSTT1 PE=1 SV=4	GSTT1	202952	235141	232496	184371	446511	389379	289415	264979	0.0136254	1.59781	SARS-CoV-2-D1 up vs Mock-D1
Q9Y282	Endoplasmic reticulum-Golgi intermediate compartment protein 3 OS=Homo sapiens OX=9606 GN=ERGIC3 PE=1 SV=1	ERGIC3	191021	195841	216840	216732	434756	438240	217921	275556	0.0379422	1.59719	SARS-CoV-2-D1 up vs Mock-D1
P08195	4F2 cell-surface antigen heavy chain OS=Homo sapiens OX=9606 GN=SLC3A2 PE=1 SV=3	SLC3A2	4.78385e+06	4.70366e+06	4.72165e+06	5.04276e+06	8.67786e+06	8.49328e+06	6.90127e+06	6.84085e+06	0.00041072	1.59639	SARS-CoV-2-D1 up vs Mock-D1
Q6FI81	Anamorsin OS=Homo sapiens OX=9606 GN=CIAPIN1 PE=1 SV=2	CIAPIN1	313525	324131	307217	335063	549496	571563	455139	475284	0.000200788	1.59639	SARS-CoV-2-D1 up vs Mock-D1
Q6P587	Acylpyruvase FAHD1, mitochondrial OS=Homo sapiens OX=9606 GN=FAHD1 PE=1 SV=2	FAHD1	279741	294319	290568	285411	558580	517471	404170	379313	0.00257027	1.5961	SARS-CoV-2-D1 up vs Mock-D1
Q12769	Nuclear pore complex protein Nup160 OS=Homo sapiens OX=9606 GN=NUP160 PE=1 SV=3	NUP160	121756	134557	129887	138616	236638	277987	171893	169276	0.00976317	1.59605	SARS-CoV-2-D1 up vs Mock-D1
Q6NSW5	Putative DENN domain-containing protein 10 B OS=Homo sapiens OX=9606 GN=DENND10P1 PE=5 SV=1	DENND10P1	100417	107593	103334	101686	210975	174219	143944	139198	0.00298851	1.59593	SARS-CoV-2-D1 up vs Mock-D1
P16284	Platelet endothelial cell adhesion molecule OS=Homo sapiens OX=9606 GN=PECAM1 PE=1 SV=2	PECAM1	1.16388e+06	1.10861e+06	1.13128e+06	1.15227e+06	2.08953e+06	2.13545e+06	1.53686e+06	1.59101e+06	0.00179622	1.59591	SARS-CoV-2-D1 up vs Mock-D1
O43837	Isocitrate dehydrogenase [NAD] subunit beta, mitochondrial OS=Homo sapiens OX=9606 GN=IDH3B PE=1 SV=2	IDH3B	239696	278434	260585	295733	517226	534275	342112	352791	0.0107301	1.59579	SARS-CoV-2-D1 up vs Mock-D1
P09601	Heme oxygenase 1 OS=Homo sapiens OX=9606 GN=HMOX1 PE=1 SV=1	HMOX1	863754	882680	815017	835187	1.68003e+06	1.61547e+06	1.13716e+06	1.08948e+06	0.00668068	1.59543	SARS-CoV-2-D1 up vs Mock-D1
Q9NYK5	39S ribosomal protein L39, mitochondrial OS=Homo sapiens OX=9606 GN=MRPL39 PE=1 SV=3	MRPL39	30276	35467.7	28015.8	31602.5	54963.4	45949.3	50993.7	47819.2	0.000307387	1.59534	SARS-CoV-2-D1 up vs Mock-D1
O75400	Pre-mRNA-processing factor 40 homolog A OS=Homo sapiens OX=9606 GN=PRPF40A PE=1 SV=2	PRPF40A	98186.4	137783	102527	147975	325104	297385	128843	106570	0.174518	1.59475	SARS-CoV-2-D1 up vs Mock-D1
P53004	Biliverdin reductase A OS=Homo sapiens OX=9606 GN=BLVRA PE=1 SV=2	BLVRA	2.29856e+06	2.17098e+06	2.28342e+06	2.34145e+06	4.38672e+06	4.20795e+06	2.95639e+06	3.1618e+06	0.00358399	1.59471	SARS-CoV-2-D1 up vs Mock-D1
Q8ND24	RING finger protein 214 OS=Homo sapiens OX=9606 GN=RNF214 PE=1 SV=2	RNF214	14458.7	25427.8	32890.9	43073.1	58857.7	53914.5	33256.2	31912.7	0.149233	1.59462	SARS-CoV-2-D1 up vs Mock-D1
P50213	Isocitrate dehydrogenase [NAD] subunit alpha, mitochondrial OS=Homo sapiens OX=9606 GN=IDH3A PE=1 SV=1	IDH3A	1.5054e+06	1.38337e+06	1.43304e+06	1.47438e+06	2.53625e+06	2.40226e+06	2.08101e+06	2.24317e+06	5.74912e-05	1.59449	SARS-CoV-2-D1 up vs Mock-D1
P62753	40S ribosomal protein S6 OS=Homo sapiens OX=9606 GN=RPS6 PE=1 SV=1	RPS6	8.12818e+06	8.04002e+06	8.44296e+06	8.88447e+06	1.48606e+07	1.52219e+07	1.20313e+07	1.16397e+07	0.000705088	1.59439	SARS-CoV-2-D1 up vs Mock-D1
P08865	40S ribosomal protein SA OS=Homo sapiens OX=9606 GN=RPSA PE=1 SV=4	RPSA	1.42033e+07	1.37322e+07	1.49713e+07	1.5676e+07	3.03135e+07	2.64743e+07	1.89472e+07	1.94524e+07	0.00792153	1.59437	SARS-CoV-2-D1 up vs Mock-D1
O75533	Splicing factor 3B subunit 1 OS=Homo sapiens OX=9606 GN=SF3B1 PE=1 SV=3	SF3B1	1.24426e+06	1.21731e+06	1.38137e+06	1.39046e+06	2.41115e+06	2.32808e+06	1.77028e+06	1.89081e+06	0.00141337	1.59416	SARS-CoV-2-D1 up vs Mock-D1
P31150	Rab GDP dissociation inhibitor alpha OS=Homo sapiens OX=9606 GN=GDI1 PE=1 SV=2	GDI1	1.20234e+06	1.24711e+06	1.25915e+06	1.40205e+06	2.41056e+06	2.34553e+06	1.64122e+06	1.83863e+06	0.00336864	1.59335	SARS-CoV-2-D1 up vs Mock-D1
P45973	Chromobox protein homolog 5 OS=Homo sapiens OX=9606 GN=CBX5 PE=1 SV=1	CBX5	65637	86631.5	54408.7	71756.7	147900	151164	57504.8	111258	0.106258	1.59322	SARS-CoV-2-D1 up vs Mock-D1
P17655	Calpain-2 catalytic subunit OS=Homo sapiens OX=9606 GN=CAPN2 PE=1 SV=6	CAPN2	2.05587e+06	1.94721e+06	1.915e+06	2.13207e+06	4.09726e+06	3.64719e+06	2.78431e+06	2.52782e+06	0.00692331	1.5927	SARS-CoV-2-D1 up vs Mock-D1
P07195	L-lactate dehydrogenase B chain OS=Homo sapiens OX=9606 GN=LDHB PE=1 SV=2	LDHB	7.20209e+06	6.99687e+06	6.83137e+06	6.85797e+06	1.27205e+07	1.32573e+07	9.43124e+06	9.53358e+06	0.00232357	1.59195	SARS-CoV-2-D1 up vs Mock-D1
O43516	WAS/WASL-interacting protein family member 1 OS=Homo sapiens OX=9606 GN=WIPF1 PE=1 SV=3	WIPF1	1.20438e+06	1.20868e+06	1.19139e+06	1.21673e+06	2.53425e+06	2.48607e+06	1.43759e+06	1.49493e+06	0.0244036	1.59156	SARS-CoV-2-D1 up vs Mock-D1
Q9P287	BRCA2 and CDKN1A-interacting protein OS=Homo sapiens OX=9606 GN=BCCIP PE=1 SV=1	BCCIP	646014	586631	763395	677455	1.31657e+06	1.24442e+06	865579	886015	0.0092534	1.59122	SARS-CoV-2-D1 up vs Mock-D1
P00387	NADH-cytochrome b5 reductase 3 OS=Homo sapiens OX=9606 GN=CYB5R3 PE=1 SV=3	CYB5R3	1.84201e+06	1.80182e+06	1.74045e+06	1.84042e+06	3.72721e+06	3.47262e+06	2.23368e+06	2.35652e+06	0.012462	1.59107	SARS-CoV-2-D1 up vs Mock-D1
O00160	Unconventional myosin-If OS=Homo sapiens OX=9606 GN=MYO1F PE=1 SV=3	MYO1F	2.22454e+06	2.24916e+06	2.26907e+06	2.34444e+06	4.32511e+06	4.07864e+06	3.18652e+06	3.02531e+06	0.00204055	1.58987	SARS-CoV-2-D1 up vs Mock-D1
P62277	40S ribosomal protein S13 OS=Homo sapiens OX=9606 GN=RPS13 PE=1 SV=2	RPS13	5.56535e+06	6.36368e+06	5.91035e+06	5.41193e+06	1.02094e+07	1.02189e+07	8.42284e+06	8.23541e+06	0.000534096	1.58981	SARS-CoV-2-D1 up vs Mock-D1
O60684	Importin subunit alpha-7 OS=Homo sapiens OX=9606 GN=KPNA6 PE=1 SV=1	KPNA6	131577	219526	205639	184094	385139	383645	241114	196036	0.0639006	1.58973	SARS-CoV-2-D1 up vs Mock-D1
P33121	Long-chain-fatty-acid--CoA ligase 1 OS=Homo sapiens OX=9606 GN=ACSL1 PE=1 SV=1	ACSL1	3.43097e+06	3.75895e+06	3.09481e+06	3.38735e+06	5.90575e+06	5.77965e+06	5.05815e+06	4.99586e+06	0.00022736	1.58928	SARS-CoV-2-D1 up vs Mock-D1
O75592	E3 ubiquitin-protein ligase MYCBP2 OS=Homo sapiens OX=9606 GN=MYCBP2 PE=1 SV=4	MYCBP2	34971.1	46095.7	42015.4	41468.5	95736.3	75420.5	52121.2	47596.2	0.0363887	1.58915	SARS-CoV-2-D1 up vs Mock-D1
O15347	High mobility group protein B3 OS=Homo sapiens OX=9606 GN=HMGB3 PE=1 SV=4	HMGB3	514568	532236	598639	596869	1.03491e+06	1.02477e+06	705111	834434	0.00351922	1.58908	SARS-CoV-2-D1 up vs Mock-D1
Q8N163	Cell cycle and apoptosis regulator protein 2 OS=Homo sapiens OX=9606 GN=CCAR2 PE=1 SV=2	CCAR2	688648	630679	687879	749162	1.31052e+06	1.2458e+06	875434	998039	0.00375279	1.58888	SARS-CoV-2-D1 up vs Mock-D1
Q96PU8	Protein quaking OS=Homo sapiens OX=9606 GN=QKI PE=1 SV=1	QKI	326545	353670	379350	362180	749681	719273	432104	433723	0.0250276	1.58861	SARS-CoV-2-D1 up vs Mock-D1
P49591	Serine--tRNA ligase, cytoplasmic OS=Homo sapiens OX=9606 GN=SARS1 PE=1 SV=3	SARS1	1.74782e+06	1.7614e+06	1.66123e+06	1.74308e+06	3.15226e+06	3.22678e+06	2.36281e+06	2.35942e+06	0.00190176	1.58811	SARS-CoV-2-D1 up vs Mock-D1
Q9UKG1	DCC-interacting protein 13-alpha OS=Homo sapiens OX=9606 GN=APPL1 PE=1 SV=1	APPL1	235888	219533	214620	211701	467310	417667	260479	294258	0.0169062	1.58794	SARS-CoV-2-D1 up vs Mock-D1
P23528	Cofilin-1 OS=Homo sapiens OX=9606 GN=CFL1 PE=1 SV=3	CFL1	6.4855e+07	6.89869e+07	6.06514e+07	6.88069e+07	1.24472e+08	1.15187e+08	8.89191e+07	9.31191e+07	0.0017871	1.58793	SARS-CoV-2-D1 up vs Mock-D1
Q9Y3D9	28S ribosomal protein S23, mitochondrial OS=Homo sapiens OX=9606 GN=MRPS23 PE=1 SV=2	MRPS23	96210.8	97867.7	124481	110398	172759	171848	172271	160837	0.000309153	1.58787	SARS-CoV-2-D1 up vs Mock-D1
O60603	Toll-like receptor 2 OS=Homo sapiens OX=9606 GN=TLR2 PE=1 SV=1	TLR2	1.02086e+06	1.00954e+06	1.08291e+06	1.15905e+06	2.0076e+06	1.89544e+06	1.47844e+06	1.46153e+06	0.00196144	1.58782	SARS-CoV-2-D1 up vs Mock-D1
Q96KP4	Cytosolic non-specific dipeptidase OS=Homo sapiens OX=9606 GN=CNDP2 PE=1 SV=2	CNDP2	5.82629e+06	5.94297e+06	6.65986e+06	6.46109e+06	1.19736e+07	1.12839e+07	8.21959e+06	8.52726e+06	0.00379195	1.58779	SARS-CoV-2-D1 up vs Mock-D1
O95881	Thioredoxin domain-containing protein 12 OS=Homo sapiens OX=9606 GN=TXNDC12 PE=1 SV=1	TXNDC12	549537	582542	574351	556581	1.11438e+06	1.07659e+06	730204	742429	0.0071559	1.58777	SARS-CoV-2-D1 up vs Mock-D1
O60493	Sorting nexin-3 OS=Homo sapiens OX=9606 GN=SNX3 PE=1 SV=3	SNX3	2.12901e+06	2.17311e+06	2.10908e+06	2.05677e+06	4.15684e+06	3.91579e+06	2.80122e+06	2.79541e+06	0.00497207	1.58748	SARS-CoV-2-D1 up vs Mock-D1
O14874	[3-methyl-2-oxobutanoate dehydrogenase [lipoamide]] kinase, mitochondrial OS=Homo sapiens OX=9606 GN=BCKDK PE=1 SV=2	BCKDK	161245	141023	189477	177143	270432	341245	218953	239856	0.00708236	1.58742	SARS-CoV-2-D1 up vs Mock-D1
O60841	Eukaryotic translation initiation factor 5B OS=Homo sapiens OX=9606 GN=EIF5B PE=1 SV=4	EIF5B	837930	1.1015e+06	887754	895808	1.76371e+06	1.69519e+06	1.21929e+06	1.27822e+06	0.00622272	1.58732	SARS-CoV-2-D1 up vs Mock-D1
Q16644	MAP kinase-activated protein kinase 3 OS=Homo sapiens OX=9606 GN=MAPKAPK3 PE=1 SV=1	MAPKAPK3	484722	536373	534973	550858	981825	945162	707058	740484	0.00193711	1.58688	SARS-CoV-2-D1 up vs Mock-D1
P0C0S5	Histone H2A.Z OS=Homo sapiens OX=9606 GN=H2AZ1 PE=1 SV=2	H2AZ1	1.48598e+07	1.51683e+07	1.41833e+07	13839490	2.76107e+07	2.93342e+07	1.81138e+07	1.91225e+07	0.0103351	1.58686	SARS-CoV-2-D1 up vs Mock-D1
O15260	Surfeit locus protein 4 OS=Homo sapiens OX=9606 GN=SURF4 PE=1 SV=3	SURF4	1.42565e+06	1.67569e+06	1.39653e+06	1.60702e+06	2.71092e+06	2.5756e+06	2.07262e+06	2.34463e+06	0.00078652	1.58609	SARS-CoV-2-D1 up vs Mock-D1
P78344	Eukaryotic translation initiation factor 4 gamma 2 OS=Homo sapiens OX=9606 GN=EIF4G2 PE=1 SV=1	EIF4G2	598203	564417	593088	607629	1.07721e+06	1.04743e+06	849001	803267	0.000876827	1.58579	SARS-CoV-2-D1 up vs Mock-D1
O95167	NADH dehydrogenase [ubiquinone] 1 alpha subcomplex subunit 3 OS=Homo sapiens OX=9606 GN=NDUFA3 PE=1 SV=1	NDUFA3	183377	201007	142326	176563	321214	262705	267319	259610	0.00201559	1.58569	SARS-CoV-2-D1 up vs Mock-D1
Q9NUU7	ATP-dependent RNA helicase DDX19A OS=Homo sapiens OX=9606 GN=DDX19A PE=1 SV=1	DDX19A	737699	707660	718129	764915	1.35676e+06	1.41122e+06	958330	987873	0.00432789	1.58562	SARS-CoV-2-D1 up vs Mock-D1
Q8N3D4	EH domain-binding protein 1-like protein 1 OS=Homo sapiens OX=9606 GN=EHBP1L1 PE=1 SV=2	EHBP1L1	280830	295637	303491	312631	581382	580000	383109	385283	0.00900728	1.58545	SARS-CoV-2-D1 up vs Mock-D1
O75122	CLIP-associating protein 2 OS=Homo sapiens OX=9606 GN=CLASP2 PE=1 SV=3	CLASP2	184578	211289	223719	215976	374755	428571	272388	272105	0.00933948	1.58538	SARS-CoV-2-D1 up vs Mock-D1
O00743	Serine/threonine-protein phosphatase 6 catalytic subunit OS=Homo sapiens OX=9606 GN=PPP6C PE=1 SV=1	PPP6C	478940	396089	433617	443582	812560	796174	571862	622517	0.00305825	1.58503	SARS-CoV-2-D1 up vs Mock-D1
O00499	Myc box-dependent-interacting protein 1 OS=Homo sapiens OX=9606 GN=BIN1 PE=1 SV=1	BIN1	482704	504841	437028	462769	855996	811830	608122	735960	0.00130202	1.58496	SARS-CoV-2-D1 up vs Mock-D1
Q9NTX5	Ethylmalonyl-CoA decarboxylase OS=Homo sapiens OX=9606 GN=ECHDC1 PE=1 SV=2	ECHDC1	683436	697017	644410	725718	1.33279e+06	1.22133e+06	900569	958298	0.00322908	1.58466	SARS-CoV-2-D1 up vs Mock-D1
Q9Y5L4	Mitochondrial import inner membrane translocase subunit Tim13 OS=Homo sapiens OX=9606 GN=TIMM13 PE=1 SV=1	TIMM13	384879	423260	398939	453105	756515	800405	523086	586165	0.0052365	1.5846	SARS-CoV-2-D1 up vs Mock-D1
O95400	CD2 antigen cytoplasmic tail-binding protein 2 OS=Homo sapiens OX=9606 GN=CD2BP2 PE=1 SV=1	CD2BP2	130888	114840	160026	152242	263333	246887	176346	201145	0.00838055	1.58413	SARS-CoV-2-D1 up vs Mock-D1
P02656	Apolipoprotein C-III OS=Homo sapiens OX=9606 GN=APOC3 PE=1 SV=1	APOC3	1.77532e+06	1.87626e+06	1.9553e+06	2.0848e+06	3.96028e+06	3.33884e+06	2.4701e+06	2.61755e+06	0.00704758	1.58406	SARS-CoV-2-D1 up vs Mock-D1
Q96II8	DISP complex protein LRCH3 OS=Homo sapiens OX=9606 GN=LRCH3 PE=1 SV=2	LRCH3	70331.7	75674.5	75193.5	72986.9	146437	139550	96713.3	93049.9	0.00869686	1.58403	SARS-CoV-2-D1 up vs Mock-D1
Q5VYS8	Terminal uridylyltransferase 7 OS=Homo sapiens OX=9606 GN=TUT7 PE=1 SV=1	TUT7	73831.1	80233.5	77605.5	74298.2	148321	138760	96410.9	108349	0.00436277	1.58394	SARS-CoV-2-D1 up vs Mock-D1
P13987	CD59 glycoprotein OS=Homo sapiens OX=9606 GN=CD59 PE=1 SV=1	CD59	636216	574166	567080	497328	1.20303e+06	699762	1.10169e+06	699159	0.024134	1.58392	SARS-CoV-2-D1 up vs Mock-D1
P49585	Choline-phosphate cytidylyltransferase A OS=Homo sapiens OX=9606 GN=PCYT1A PE=1 SV=2	PCYT1A	791623	759892	680665	719881	1.26836e+06	1.39719e+06	1.04299e+06	1.0037e+06	0.00169208	1.5839	SARS-CoV-2-D1 up vs Mock-D1
P50452	Serpin B8 OS=Homo sapiens OX=9606 GN=SERPINB8 PE=1 SV=2	SERPINB8	645812	749272	655660	707389	1.32569e+06	1.30253e+06	859037	951970	0.0072098	1.58378	SARS-CoV-2-D1 up vs Mock-D1
Q13619	Cullin-4A OS=Homo sapiens OX=9606 GN=CUL4A PE=1 SV=3	CUL4A	147422	185241	159852	213133	291602	363631	243734	226485	0.0136507	1.58374	SARS-CoV-2-D1 up vs Mock-D1
Q9Y2I8	WD repeat-containing protein 37 OS=Homo sapiens OX=9606 GN=WDR37 PE=1 SV=2	WDR37	130630	145821	145773	164077	258571	261184	207004	205021	0.00134411	1.58372	SARS-CoV-2-D1 up vs Mock-D1
Q8IY67	Ribonucleoprotein PTB-binding 1 OS=Homo sapiens OX=9606 GN=RAVER1 PE=1 SV=1	RAVER1	360127	351579	381036	359919	644772	641807	520539	506779	0.000489009	1.58347	SARS-CoV-2-D1 up vs Mock-D1
Q6DD88	Atlastin-3 OS=Homo sapiens OX=9606 GN=ATL3 PE=1 SV=1	ATL3	1.09034e+06	1.13564e+06	1.10771e+06	1.18661e+06	2.35181e+06	2.27626e+06	1.36048e+06	1.40491e+06	0.0221596	1.58346	SARS-CoV-2-D1 up vs Mock-D1
O00534	von Willebrand factor A domain-containing protein 5A OS=Homo sapiens OX=9606 GN=VWA5A PE=1 SV=2	VWA5A	23317.5	23560.2	23500.8	27573.1	42765.6	53375.2	31383.3	31228	0.0150164	1.5833	SARS-CoV-2-D1 up vs Mock-D1
P52292	Importin subunit alpha-1 OS=Homo sapiens OX=9606 GN=KPNA2 PE=1 SV=1	KPNA2	737105	735490	755786	719071	1.24714e+06	1.35593e+06	1.0102e+06	1.08188e+06	0.000496237	1.58258	SARS-CoV-2-D1 up vs Mock-D1
P14866	Heterogeneous nuclear ribonucleoprotein L OS=Homo sapiens OX=9606 GN=HNRNPL PE=1 SV=2	HNRNPL	3.94903e+06	4.03769e+06	3.80622e+06	3.92395e+06	7.98809e+06	7.36722e+06	4.95122e+06	5.12632e+06	0.00982215	1.58254	SARS-CoV-2-D1 up vs Mock-D1
Q7L7X3	Serine/threonine-protein kinase TAO1 OS=Homo sapiens OX=9606 GN=TAOK1 PE=1 SV=1	TAOK1	81970.9	76410.1	90487.4	88719.6	146210	145775	125032	118340	0.000452682	1.58252	SARS-CoV-2-D1 up vs Mock-D1
Q96EY4	Translation machinery-associated protein 16 OS=Homo sapiens OX=9606 GN=TMA16 PE=1 SV=2	TMA16	85075	87710.4	98121.9	68785.7	164245	150213	115183	111081	0.00937524	1.58226	SARS-CoV-2-D1 up vs Mock-D1
Q8WUA7	TBC1 domain family member 22A OS=Homo sapiens OX=9606 GN=TBC1D22A PE=1 SV=2	TBC1D22A	97975.7	108368	139138	162485	206478	215506	169965	198868	0.0110134	1.58214	SARS-CoV-2-D1 up vs Mock-D1
Q13137	Calcium-binding and coiled-coil domain-containing protein 2 OS=Homo sapiens OX=9606 GN=CALCOCO2 PE=1 SV=1	CALCOCO2	72111.8	75097.6	61904	93840.3	157189	127384	91090.9	108054	0.0193266	1.58208	SARS-CoV-2-D1 up vs Mock-D1
Q06187	Tyrosine-protein kinase BTK OS=Homo sapiens OX=9606 GN=BTK PE=1 SV=3	BTK	506106	509434	502554	551458	975785	922441	720307	690402	0.00216662	1.58206	SARS-CoV-2-D1 up vs Mock-D1
Q02880	DNA topoisomerase 2-beta OS=Homo sapiens OX=9606 GN=TOP2B PE=1 SV=3	TOP2B	193648	202358	214319	217836	401734	371915	289440	264955	0.00427813	1.58197	SARS-CoV-2-D1 up vs Mock-D1
Q9BZG1	Ras-related protein Rab-34 OS=Homo sapiens OX=9606 GN=RAB34 PE=1 SV=1	RAB34	361056	383524	365523	387073	687194	697637	513539	497739	0.0025893	1.58144	SARS-CoV-2-D1 up vs Mock-D1
P62258	14-3-3 protein epsilon OS=Homo sapiens OX=9606 GN=YWHAE PE=1 SV=1	YWHAE	9.95729e+06	1.00359e+07	9.09543e+06	9.09525e+06	1.90108e+07	1.77338e+07	1.20584e+07	1.27085e+07	0.00826596	1.58111	SARS-CoV-2-D1 up vs Mock-D1
Q3LXA3	Triokinase/FMN cyclase OS=Homo sapiens OX=9606 GN=TKFC PE=1 SV=2	TKFC	428327	473951	520122	481192	924500	921056	602964	618204	0.0108378	1.58096	SARS-CoV-2-D1 up vs Mock-D1
Q9BY42	Replication termination factor 2 OS=Homo sapiens OX=9606 GN=RTF2 PE=1 SV=3	RTF2	58612.8	64811.8	68367.9	58161.8	107158	103584	83012.7	102405	0.000616243	1.58093	SARS-CoV-2-D1 up vs Mock-D1
Q16563	Synaptophysin-like protein 1 OS=Homo sapiens OX=9606 GN=SYPL1 PE=1 SV=1	SYPL1	922515	855215	924137	988727	1.69519e+06	1.60581e+06	1.23899e+06	1.33463e+06	0.0012369	1.58077	SARS-CoV-2-D1 up vs Mock-D1
P29558	RNA-binding motif, single-stranded-interacting protein 1 OS=Homo sapiens OX=9606 GN=RBMS1 PE=1 SV=3	RBMS1	719119	702018	734778	737034	1.34905e+06	1.41636e+06	910155	980993	0.00642177	1.58051	SARS-CoV-2-D1 up vs Mock-D1
P31483	Nucleolysin TIA-1 isoform p40 OS=Homo sapiens OX=9606 GN=TIA1 PE=1 SV=3	TIA1	59272.5	81388.2	70143.1	62924.9	109424	123158	98274.9	100292	0.00184668	1.5804	SARS-CoV-2-D1 up vs Mock-D1
Q9UHG3	Prenylcysteine oxidase 1 OS=Homo sapiens OX=9606 GN=PCYOX1 PE=1 SV=3	PCYOX1	286572	264719	269380	262088	552389	466957	322195	402020	0.00763821	1.58039	SARS-CoV-2-D1 up vs Mock-D1
Q70UQ0	Inhibitor of nuclear factor kappa-B kinase-interacting protein OS=Homo sapiens OX=9606 GN=IKBIP PE=1 SV=1	IKBIP	199125	164013	218769	203995	326720	335320	272246	304689	0.00103376	1.5802	SARS-CoV-2-D1 up vs Mock-D1
Q15393	Splicing factor 3B subunit 3 OS=Homo sapiens OX=9606 GN=SF3B3 PE=1 SV=4	SF3B3	795476	792731	762487	729952	1.36451e+06	1.37259e+06	1.07006e+06	1.09161e+06	0.000670378	1.58007	SARS-CoV-2-D1 up vs Mock-D1
Q8N1I0	Dedicator of cytokinesis protein 4 OS=Homo sapiens OX=9606 GN=DOCK4 PE=1 SV=3	DOCK4	68927	67267.4	73920.3	69023.9	164202	127425	78725.8	89510.6	0.0350144	1.58004	SARS-CoV-2-D1 up vs Mock-D1
Q16762	Thiosulfate sulfurtransferase OS=Homo sapiens OX=9606 GN=TST PE=1 SV=4	TST	228370	227718	233226	227452	423613	411674	326949	301478	0.00163479	1.57993	SARS-CoV-2-D1 up vs Mock-D1
P13693	Translationally-controlled tumor protein OS=Homo sapiens OX=9606 GN=TPT1 PE=1 SV=1	TPT1	1.0596e+07	7.93155e+06	7.5322e+06	7.8082e+06	1.52065e+07	1.47905e+07	11993573	1.14109e+07	0.00527809	1.57971	SARS-CoV-2-D1 up vs Mock-D1
O43615	Mitochondrial import inner membrane translocase subunit TIM44 OS=Homo sapiens OX=9606 GN=TIMM44 PE=1 SV=2	TIMM44	326516	316088	293534	304255	591238	559057	450226	385699	0.00407378	1.57969	SARS-CoV-2-D1 up vs Mock-D1
Q7Z2Z2	Elongation factor-like GTPase 1 OS=Homo sapiens OX=9606 GN=EFL1 PE=1 SV=2	EFL1	242139	210504	225030	256849	392257	387406	338850	355877	0.000175796	1.57925	SARS-CoV-2-D1 up vs Mock-D1
Q5VTR2	E3 ubiquitin-protein ligase BRE1A OS=Homo sapiens OX=9606 GN=RNF20 PE=1 SV=2	RNF20	17987.8	13580.5	22389.6	2392.62	37035.1	8584.74	18522.5	13821.2	0.47116	1.57922	SARS-CoV-2-D1 up vs Mock-D1
Q14C86	GTPase-activating protein and VPS9 domain-containing protein 1 OS=Homo sapiens OX=9606 GN=GAPVD1 PE=1 SV=2	GAPVD1	357764	392597	366849	404550	763915	635883	527638	505592	0.00362105	1.57902	SARS-CoV-2-D1 up vs Mock-D1
O14980	Exportin-1 OS=Homo sapiens OX=9606 GN=XPO1 PE=1 SV=1	XPO1	949977	958892	1.02573e+06	983973	1.76829e+06	1.72032e+06	1.39771e+06	1.34419e+06	0.000734449	1.57901	SARS-CoV-2-D1 up vs Mock-D1
Q8IW45	ATP-dependent (S)-NAD(P)H-hydrate dehydratase OS=Homo sapiens OX=9606 GN=NAXD PE=1 SV=1	NAXD	50415	40317.5	51918.7	60533.1	110543	67474.7	68902.4	77257.9	0.0180789	1.57895	SARS-CoV-2-D1 up vs Mock-D1
P28482	Mitogen-activated protein kinase 1 OS=Homo sapiens OX=9606 GN=MAPK1 PE=1 SV=3	MAPK1	1.37219e+06	1.43415e+06	1.47729e+06	1.50365e+06	2.73007e+06	2.63692e+06	1.93386e+06	1.95164e+06	0.00307114	1.57895	SARS-CoV-2-D1 up vs Mock-D1
Q96DI7	U5 small nuclear ribonucleoprotein 40 kDa protein OS=Homo sapiens OX=9606 GN=SNRNP40 PE=1 SV=1	SNRNP40	300895	284951	309826	304442	615686	600097	354322	383926	0.0205682	1.5789	SARS-CoV-2-D1 up vs Mock-D1
Q9UKJ1	Paired immunoglobulin-like type 2 receptor alpha OS=Homo sapiens OX=9606 GN=PILRA PE=1 SV=3	PILRA	401199	337489	322665	338050	661524	674293	421883	487611	0.0107433	1.5788	SARS-CoV-2-D1 up vs Mock-D1
P16435	NADPH--cytochrome P450 reductase OS=Homo sapiens OX=9606 GN=POR PE=1 SV=2	POR	1.21304e+06	1.20992e+06	1.18419e+06	1.32605e+06	2.34638e+06	2.19455e+06	1.63566e+06	1.70004e+06	0.00278979	1.57878	SARS-CoV-2-D1 up vs Mock-D1
P31948	Stress-induced-phosphoprotein 1 OS=Homo sapiens OX=9606 GN=STIP1 PE=1 SV=1	STIP1	5.35977e+06	5.11929e+06	5.17242e+06	5.0175e+06	9.63173e+06	9.10909e+06	6.99195e+06	7.2107e+06	0.00143825	1.57872	SARS-CoV-2-D1 up vs Mock-D1
P55209	Nucleosome assembly protein 1-like 1 OS=Homo sapiens OX=9606 GN=NAP1L1 PE=1 SV=1	NAP1L1	2.69072e+06	2.76182e+06	2.43211e+06	2.66993e+06	5.121e+06	5.00357e+06	3.42679e+06	3.40485e+06	0.00800867	1.57768	SARS-CoV-2-D1 up vs Mock-D1
Q5T1M5	FK506-binding protein 15 OS=Homo sapiens OX=9606 GN=FKBP15 PE=1 SV=2	FKBP15	885750	858484	898801	935067	1.79866e+06	1.59339e+06	1.1873e+06	1.16249e+06	0.00602041	1.57732	SARS-CoV-2-D1 up vs Mock-D1
P04406	Glyceraldehyde-3-phosphate dehydrogenase OS=Homo sapiens OX=9606 GN=GAPDH PE=1 SV=3	GAPDH	3.77116e+08	3.66808e+08	3.9391e+08	4.11875e+08	6.55244e+08	6.53397e+08	5.62227e+08	5.76889e+08	7.54695e-05	1.57716	SARS-CoV-2-D1 up vs Mock-D1
Q13098	COP9 signalosome complex subunit 1 OS=Homo sapiens OX=9606 GN=GPS1 PE=1 SV=4	GPS1	72772.9	120290	101697	97396.8	195050	188041	120935	120948	0.0358133	1.57715	SARS-CoV-2-D1 up vs Mock-D1
Q15036	Sorting nexin-17 OS=Homo sapiens OX=9606 GN=SNX17 PE=1 SV=1	SNX17	533184	529204	551078	593177	1.12498e+06	975820	732937	708601	0.00747181	1.57678	SARS-CoV-2-D1 up vs Mock-D1
P22061	Protein-L-isoaspartate(D-aspartate) O-methyltransferase OS=Homo sapiens OX=9606 GN=PCMT1 PE=1 SV=4	PCMT1	2.17117e+06	2.218e+06	2.23235e+06	2.36816e+06	4.22889e+06	4.28802e+06	3.00906e+06	2.88112e+06	0.00572509	1.57638	SARS-CoV-2-D1 up vs Mock-D1
P82930	28S ribosomal protein S34, mitochondrial OS=Homo sapiens OX=9606 GN=MRPS34 PE=1 SV=2	MRPS34	146789	152343	145744	160014	274832	288411	198998	203341	0.00392106	1.57479	SARS-CoV-2-D1 up vs Mock-D1
P62750	60S ribosomal protein L23a OS=Homo sapiens OX=9606 GN=RPL23A PE=1 SV=1	RPL23A	6.29441e+06	6.76892e+06	6.8472e+06	7.04505e+06	1.19838e+07	1.17399e+07	9.03817e+06	9.92776e+06	0.000740127	1.57427	SARS-CoV-2-D1 up vs Mock-D1
Q9NXV6	CDKN2A-interacting protein OS=Homo sapiens OX=9606 GN=CDKN2AIP PE=1 SV=3	CDKN2AIP	124360	160335	156725	171554	247192	240831	211371	261399	0.00158277	1.57384	SARS-CoV-2-D1 up vs Mock-D1
P01008	Antithrombin-III OS=Homo sapiens OX=9606 GN=SERPINC1 PE=1 SV=1	SERPINC1	2.55877e+06	2.47765e+06	2.20476e+06	2.34039e+06	4.35184e+06	4.20605e+06	3.20529e+06	3.41918e+06	0.00150509	1.57363	SARS-CoV-2-D1 up vs Mock-D1
Q02218	2-oxoglutarate dehydrogenase, mitochondrial OS=Homo sapiens OX=9606 GN=OGDH PE=1 SV=3	OGDH	1.05278e+06	1.15796e+06	1.08745e+06	963887	1.95563e+06	2.24317e+06	1.245e+06	1.43418e+06	0.0183086	1.57349	SARS-CoV-2-D1 up vs Mock-D1
P29692	Elongation factor 1-delta OS=Homo sapiens OX=9606 GN=EEF1D PE=1 SV=5	EEF1D	5.3738e+06	5.79496e+06	5.44303e+06	5.98352e+06	9.84698e+06	1.01862e+07	7.70829e+06	8.03156e+06	0.000929805	1.57303	SARS-CoV-2-D1 up vs Mock-D1
Q9Y3B9	RRP15-like protein OS=Homo sapiens OX=9606 GN=RRP15 PE=1 SV=2	RRP15	22117.6	24370.2	23005.8	32864.1	44638.5	35026.6	41233	38700.5	0.00467585	1.573	SARS-CoV-2-D1 up vs Mock-D1
Q13045	Protein flightless-1 homolog OS=Homo sapiens OX=9606 GN=FLII PE=1 SV=2	FLII	864491	973114	903853	927932	1.61502e+06	1.54799e+06	1.29989e+06	1.32875e+06	0.000271293	1.57286	SARS-CoV-2-D1 up vs Mock-D1
O94855	Protein transport protein Sec24D OS=Homo sapiens OX=9606 GN=SEC24D PE=1 SV=2	SEC24D	466985	500070	522599	478369	936853	898113	646584	656615	0.00442329	1.57278	SARS-CoV-2-D1 up vs Mock-D1
Q9C0D3	Protein zyg-11 homolog B OS=Homo sapiens OX=9606 GN=ZYG11B PE=1 SV=2	ZYG11B	11018.6	5343.53	14723.2	9464.61	23624.5	20550.7	8202.55	12605.2	0.209401	1.57274	SARS-CoV-2-D1 up vs Mock-D1
P83436	Conserved oligomeric Golgi complex subunit 7 OS=Homo sapiens OX=9606 GN=COG7 PE=1 SV=1	COG7	54938.5	56965	61102.6	37885.3	103151	69217.3	85931.9	72227.7	0.0181286	1.57265	SARS-CoV-2-D1 up vs Mock-D1
Q8WXF1	Paraspeckle component 1 OS=Homo sapiens OX=9606 GN=PSPC1 PE=1 SV=1	PSPC1	436460	338704	555030	492658	795614	797135	615767	633029	0.0118445	1.57258	SARS-CoV-2-D1 up vs Mock-D1
P00390	Glutathione reductase, mitochondrial OS=Homo sapiens OX=9606 GN=GSR PE=1 SV=2	GSR	3.92358e+06	3.79106e+06	3.59036e+06	3.81016e+06	6.84945e+06	6.85933e+06	5.09438e+06	5.19506e+06	0.00178632	1.57226	SARS-CoV-2-D1 up vs Mock-D1
P49368	T-complex protein 1 subunit gamma OS=Homo sapiens OX=9606 GN=CCT3 PE=1 SV=4	CCT3	4.63337e+06	4.85575e+06	4.52794e+06	4.66411e+06	8.28735e+06	8.60309e+06	6.15885e+06	6.6e+06	0.00168756	1.57153	SARS-CoV-2-D1 up vs Mock-D1
Q15404	Ras suppressor protein 1 OS=Homo sapiens OX=9606 GN=RSU1 PE=1 SV=3	RSU1	2.26231e+06	2.3107e+06	2.2855e+06	2.35421e+06	4.18578e+06	4.20991e+06	3.1387e+06	3.1012e+06	0.0019243	1.57145	SARS-CoV-2-D1 up vs Mock-D1
Q9Y3B7	39S ribosomal protein L11, mitochondrial OS=Homo sapiens OX=9606 GN=MRPL11 PE=1 SV=1	MRPL11	77644.2	84101.2	91927.3	65123	122251	130069	124343	120570	0.000951823	1.57144	SARS-CoV-2-D1 up vs Mock-D1
P39880	Homeobox protein cut-like 1 OS=Homo sapiens OX=9606 GN=CUX1 PE=1 SV=3	CUX1	80693.3	59024.3	76338	66716	137036	127330	82541.8	102677	0.0150689	1.57134	SARS-CoV-2-D1 up vs Mock-D1
Q13151	Heterogeneous nuclear ribonucleoprotein A0 OS=Homo sapiens OX=9606 GN=HNRNPA0 PE=1 SV=1	HNRNPA0	1.36511e+06	1.31288e+06	1.38509e+06	1.44786e+06	2.49047e+06	2.40819e+06	1.93083e+06	1.89125e+06	0.000934398	1.57114	SARS-CoV-2-D1 up vs Mock-D1
P46778	60S ribosomal protein L21 OS=Homo sapiens OX=9606 GN=RPL21 PE=1 SV=2	RPL21	3.21626e+06	2.9869e+06	2.82821e+06	2.78498e+06	5.02094e+06	5.56251e+06	3.89747e+06	4.23514e+06	0.00201404	1.57109	SARS-CoV-2-D1 up vs Mock-D1
P34897	Serine hydroxymethyltransferase, mitochondrial OS=Homo sapiens OX=9606 GN=SHMT2 PE=1 SV=3	SHMT2	1.70445e+06	1.6791e+06	1.73424e+06	1.79435e+06	3.08378e+06	2.97511e+06	2.49245e+06	2.37269e+06	0.000484151	1.57106	SARS-CoV-2-D1 up vs Mock-D1
Q08AM6	Protein VAC14 homolog OS=Homo sapiens OX=9606 GN=VAC14 PE=1 SV=1	VAC14	347305	302403	356528	346957	699194	584429	444648	435522	0.00929729	1.57099	SARS-CoV-2-D1 up vs Mock-D1
O75436	Vacuolar protein sorting-associated protein 26A OS=Homo sapiens OX=9606 GN=VPS26A PE=1 SV=2	VPS26A	1.03949e+06	956187	1.02005e+06	1.03463e+06	1.96365e+06	1.89295e+06	1.35449e+06	1.26661e+06	0.00756667	1.57023	SARS-CoV-2-D1 up vs Mock-D1
Q9UIB8	SLAM family member 5 OS=Homo sapiens OX=9606 GN=CD84 PE=1 SV=1	CD84	1.36059e+06	1.46311e+06	1.6369e+06	1.75991e+06	2.7603e+06	2.79439e+06	2.02339e+06	2.23312e+06	0.00372504	1.57011	SARS-CoV-2-D1 up vs Mock-D1
P29218	Inositol monophosphatase 1 OS=Homo sapiens OX=9606 GN=IMPA1 PE=1 SV=1	IMPA1	414013	410768	427990	483878	776786	798310	576152	598696	0.00289413	1.56985	SARS-CoV-2-D1 up vs Mock-D1
Q96I24	Far upstream element-binding protein 3 OS=Homo sapiens OX=9606 GN=FUBP3 PE=1 SV=2	FUBP3	877417	810792	801668	887195	1.41044e+06	1.49487e+06	1.24426e+06	1.17132e+06	0.000338275	1.56984	SARS-CoV-2-D1 up vs Mock-D1
Q5TBB1	Ribonuclease H2 subunit B OS=Homo sapiens OX=9606 GN=RNASEH2B PE=1 SV=1	RNASEH2B	212227	171125	214378	223497	358769	378887	259620	299319	0.00519209	1.56967	SARS-CoV-2-D1 up vs Mock-D1
Q16629	Serine/arginine-rich splicing factor 7 OS=Homo sapiens OX=9606 GN=SRSF7 PE=1 SV=1	SRSF7	1.89767e+06	1.77907e+06	1.8028e+06	1.72502e+06	3.53166e+06	3.09179e+06	2.33897e+06	2.49491e+06	0.00358199	1.56956	SARS-CoV-2-D1 up vs Mock-D1
B5ME19	Eukaryotic translation initiation factor 3 subunit C-like protein OS=Homo sapiens OX=9606 GN=EIF3CL PE=1 SV=1	EIF3CL	1.81318e+06	1.8722e+06	1.77012e+06	1.91542e+06	3.60531e+06	3.39112e+06	2.3489e+06	2.43209e+06	0.00695392	1.56952	SARS-CoV-2-D1 up vs Mock-D1
Q86XA9	HEAT repeat-containing protein 5A OS=Homo sapiens OX=9606 GN=HEATR5A PE=1 SV=2	HEATR5A	39786.4	46250.5	46386.4	51570.4	118078	87791.7	54044.5	47669.5	0.0842258	1.56943	SARS-CoV-2-D1 up vs Mock-D1
P49411	Elongation factor Tu, mitochondrial OS=Homo sapiens OX=9606 GN=TUFM PE=1 SV=2	TUFM	3.43596e+06	3.58847e+06	3.66807e+06	3.7202e+06	6.21768e+06	6.14889e+06	5.16382e+06	5.16752e+06	0.000174296	1.5692	SARS-CoV-2-D1 up vs Mock-D1
P84090	Enhancer of rudimentary homolog OS=Homo sapiens OX=9606 GN=ERH PE=1 SV=1	ERH	3.24549e+06	3.07721e+06	3.43415e+06	3.67427e+06	5.58848e+06	5.99041e+06	4.88289e+06	4.67313e+06	0.000626336	1.5691	SARS-CoV-2-D1 up vs Mock-D1
P11234	Ras-related protein Ral-B OS=Homo sapiens OX=9606 GN=RALB PE=1 SV=1	RALB	324517	458165	472843	432094	678494	657061	688401	599954	0.00263228	1.56906	SARS-CoV-2-D1 up vs Mock-D1
P40925	Malate dehydrogenase, cytoplasmic OS=Homo sapiens OX=9606 GN=MDH1 PE=1 SV=4	MDH1	1.43263e+07	1.32564e+07	1.37726e+07	1.45428e+07	2.48413e+07	2.54303e+07	1.87142e+07	1.94803e+07	0.0015852	1.56862	SARS-CoV-2-D1 up vs Mock-D1
Q9H1B7	Probable E3 ubiquitin-protein ligase IRF2BPL OS=Homo sapiens OX=9606 GN=IRF2BPL PE=1 SV=1	IRF2BPL	83862.5	87864.7	76900.4	74291.9	161917	139058	101403	111462	0.00721753	1.56803	SARS-CoV-2-D1 up vs Mock-D1
Q09472	Histone acetyltransferase p300 OS=Homo sapiens OX=9606 GN=EP300 PE=1 SV=2	EP300	75264.8	85320.8	74954.5	75197.2	161603	126364	108475	98758.6	0.00702311	1.56795	SARS-CoV-2-D1 up vs Mock-D1
P30044	Peroxiredoxin-5, mitochondrial OS=Homo sapiens OX=9606 GN=PRDX5 PE=1 SV=4	PRDX5	6.22565e+06	6.42145e+06	6.28668e+06	6.27952e+06	1.19196e+07	1.13078e+07	8.35557e+06	8.46712e+06	0.00303844	1.56782	SARS-CoV-2-D1 up vs Mock-D1
Q99460	26S proteasome non-ATPase regulatory subunit 1 OS=Homo sapiens OX=9606 GN=PSMD1 PE=1 SV=2	PSMD1	1.06711e+06	1.06298e+06	942929	946308	1.97721e+06	1.93373e+06	1.25867e+06	1.27074e+06	0.0137326	1.56781	SARS-CoV-2-D1 up vs Mock-D1
P06733	Alpha-enolase OS=Homo sapiens OX=9606 GN=ENO1 PE=1 SV=2	ENO1	114938151	1.15553e+08	1.24784e+08	1.24752e+08	2.212e+08	2.17544e+08	1.6376e+08	1.58388e+08	0.00281326	1.56749	SARS-CoV-2-D1 up vs Mock-D1
O60711	Leupaxin OS=Homo sapiens OX=9606 GN=LPXN PE=1 SV=1	LPXN	2.50719e+06	2.54083e+06	2.57025e+06	2.58445e+06	4.95312e+06	4.32003e+06	3.3952e+06	3.51599e+06	0.0023705	1.56745	SARS-CoV-2-D1 up vs Mock-D1
O15357	Phosphatidylinositol 3,4,5-trisphosphate 5-phosphatase 2 OS=Homo sapiens OX=9606 GN=INPPL1 PE=1 SV=2	INPPL1	82776	59585.4	81625.6	112325	173103	168698	88014.5	106187	0.079197	1.56738	SARS-CoV-2-D1 up vs Mock-D1
Q9Y3F4	Serine-threonine kinase receptor-associated protein OS=Homo sapiens OX=9606 GN=STRAP PE=1 SV=1	STRAP	1.71034e+06	1.71596e+06	1.73186e+06	1.73958e+06	3.27536e+06	3.06496e+06	2.30693e+06	2.30406e+06	0.00288256	1.56735	SARS-CoV-2-D1 up vs Mock-D1
Q8N1G4	Leucine-rich repeat-containing protein 47 OS=Homo sapiens OX=9606 GN=LRRC47 PE=1 SV=1	LRRC47	531445	503365	631870	635650	992076	946730	818546	843231	0.000992694	1.56727	SARS-CoV-2-D1 up vs Mock-D1
P49662	Caspase-4 OS=Homo sapiens OX=9606 GN=CASP4 PE=1 SV=1	CASP4	329377	318265	218478	212743	634891	445938	369564	280845	0.0738877	1.5671	SARS-CoV-2-D1 up vs Mock-D1
P18031	Tyrosine-protein phosphatase non-receptor type 1 OS=Homo sapiens OX=9606 GN=PTPN1 PE=1 SV=1	PTPN1	1.17184e+06	1.15003e+06	1.15709e+06	1.17027e+06	2.20921e+06	2.13542e+06	1.61255e+06	1.44627e+06	0.00508355	1.56698	SARS-CoV-2-D1 up vs Mock-D1
P01009	Alpha-1-antitrypsin OS=Homo sapiens OX=9606 GN=SERPINA1 PE=1 SV=3	SERPINA1	1.94848e+07	2.02812e+07	2.12774e+07	2.16254e+07	3.71526e+07	3.94146e+07	2.74977e+07	2.72129e+07	0.00424737	1.56679	SARS-CoV-2-D1 up vs Mock-D1
Q14966	Zinc finger protein 638 OS=Homo sapiens OX=9606 GN=ZNF638 PE=1 SV=2	ZNF638	48693.8	66054.9	40855.2	56302.5	83203.2	75615.7	65105.5	108820	0.0235426	1.56669	SARS-CoV-2-D1 up vs Mock-D1
O95319	CUGBP Elav-like family member 2 OS=Homo sapiens OX=9606 GN=CELF2 PE=1 SV=1	CELF2	567864	577272	495862	536995	1.04806e+06	1.06876e+06	692871	676428	0.0138533	1.56602	SARS-CoV-2-D1 up vs Mock-D1
Q16718	NADH dehydrogenase [ubiquinone] 1 alpha subcomplex subunit 5 OS=Homo sapiens OX=9606 GN=NDUFA5 PE=1 SV=3	NDUFA5	241092	227064	240273	200806	461164	423766	276494	293690	0.0162041	1.56562	SARS-CoV-2-D1 up vs Mock-D1
Q13283	Ras GTPase-activating protein-binding protein 1 OS=Homo sapiens OX=9606 GN=G3BP1 PE=1 SV=1	G3BP1	2.84644e+06	2.81278e+06	2.80933e+06	2.69876e+06	4.99394e+06	4.2054e+06	4.75606e+06	3.65092e+06	0.000734037	1.56558	SARS-CoV-2-D1 up vs Mock-D1
O75874	Isocitrate dehydrogenase [NADP] cytoplasmic OS=Homo sapiens OX=9606 GN=IDH1 PE=1 SV=2	IDH1	6.62928e+06	6.74262e+06	7.41212e+06	7.47657e+06	1.31041e+07	1.24376e+07	9.66117e+06	9.44587e+06	0.00251881	1.56538	SARS-CoV-2-D1 up vs Mock-D1
Q6PD62	RNA polymerase-associated protein CTR9 homolog OS=Homo sapiens OX=9606 GN=CTR9 PE=1 SV=1	CTR9	26902.6	32795.9	29535.5	21779.6	59314.6	46497.7	32786.9	37680.7	0.0282464	1.56531	SARS-CoV-2-D1 up vs Mock-D1
Q7RTV0	PHD finger-like domain-containing protein 5A OS=Homo sapiens OX=9606 GN=PHF5A PE=1 SV=1	PHF5A	477076	418052	521293	440662	1.13335e+06	748625	492788	657766	0.0468428	1.56527	SARS-CoV-2-D1 up vs Mock-D1
P14625	Endoplasmin OS=Homo sapiens OX=9606 GN=HSP90B1 PE=1 SV=1	HSP90B1	1.28997e+07	1.22051e+07	1.2427e+07	1.34075e+07	2.21464e+07	2.40315e+07	1.69595e+07	1.74443e+07	0.00237679	1.56523	SARS-CoV-2-D1 up vs Mock-D1
P09211	Glutathione S-transferase P OS=Homo sapiens OX=9606 GN=GSTP1 PE=1 SV=2	GSTP1	2.47922e+07	2.51827e+07	2.73475e+07	2.76953e+07	4.37042e+07	4.37925e+07	3.84634e+07	3.8513e+07	7.18136e-05	1.5648	SARS-CoV-2-D1 up vs Mock-D1
Q10567	AP-1 complex subunit beta-1 OS=Homo sapiens OX=9606 GN=AP1B1 PE=1 SV=2	AP1B1	1.73714e+06	2.06553e+06	2.00455e+06	2.02674e+06	3.5451e+06	3.68042e+06	2.58154e+06	2.59391e+06	0.00516631	1.56466	SARS-CoV-2-D1 up vs Mock-D1
O95197	Reticulon-3 OS=Homo sapiens OX=9606 GN=RTN3 PE=1 SV=2	RTN3	2.50525e+06	2.23202e+06	2.42125e+06	2.28283e+06	4.16457e+06	4.25499e+06	3.1052e+06	3.36086e+06	0.00164097	1.564	SARS-CoV-2-D1 up vs Mock-D1
Q8ND56	Protein LSM14 homolog A OS=Homo sapiens OX=9606 GN=LSM14A PE=1 SV=3	LSM14A	166049	185725	185009	162157	320626	310889	233790	237393	0.00281702	1.56375	SARS-CoV-2-D1 up vs Mock-D1
P13667	Protein disulfide-isomerase A4 OS=Homo sapiens OX=9606 GN=PDIA4 PE=1 SV=2	PDIA4	4.46012e+06	4.47904e+06	4.44402e+06	4.75322e+06	8.33731e+06	7.91326e+06	6.06222e+06	6.3047e+06	0.00153699	1.56349	SARS-CoV-2-D1 up vs Mock-D1
Q4VC31	Coiled-coil domain-containing protein 58 OS=Homo sapiens OX=9606 GN=CCDC58 PE=1 SV=1	CCDC58	157898	197414	215106	174525	292084	353117	259794	260886	0.00403825	1.56336	SARS-CoV-2-D1 up vs Mock-D1
P47755	F-actin-capping protein subunit alpha-2 OS=Homo sapiens OX=9606 GN=CAPZA2 PE=1 SV=3	CAPZA2	4.95413e+06	4.7519e+06	5.09446e+06	5.42399e+06	9.07182e+06	8.88499e+06	6.61501e+06	7.28122e+06	0.00157575	1.563	SARS-CoV-2-D1 up vs Mock-D1
Q9UHB9	Signal recognition particle subunit SRP68 OS=Homo sapiens OX=9606 GN=SRP68 PE=1 SV=2	SRP68	677320	716553	685906	713916	1.15272e+06	1.25126e+06	995350	987772	0.000290112	1.56292	SARS-CoV-2-D1 up vs Mock-D1
Q9HAN9	Nicotinamide/nicotinic acid mononucleotide adenylyltransferase 1 OS=Homo sapiens OX=9606 GN=NMNAT1 PE=1 SV=1	NMNAT1	93590.3	143884	117971	139664	269143	281933	125174	139281	0.106616	1.56264	SARS-CoV-2-D1 up vs Mock-D1
Q562E7	WD repeat-containing protein 81 OS=Homo sapiens OX=9606 GN=WDR81 PE=1 SV=2	WDR81	48907.5	45677.1	46802.6	48598.9	113274	105555	46270.4	54748.8	0.0976026	1.56253	SARS-CoV-2-D1 up vs Mock-D1
P15498	Proto-oncogene vav OS=Homo sapiens OX=9606 GN=VAV1 PE=1 SV=4	VAV1	617444	616490	614288	669514	1.13827e+06	1.05412e+06	843915	921351	0.000708445	1.56243	SARS-CoV-2-D1 up vs Mock-D1
P13489	Ribonuclease inhibitor OS=Homo sapiens OX=9606 GN=RNH1 PE=1 SV=2	RNH1	9.34474e+06	9.57435e+06	9.93962e+06	1.03788e+07	2.15878e+07	1.85345e+07	1.19335e+07	1.15026e+07	0.0312502	1.56185	SARS-CoV-2-D1 up vs Mock-D1
P62318	Small nuclear ribonucleoprotein Sm D3 OS=Homo sapiens OX=9606 GN=SNRPD3 PE=1 SV=1	SNRPD3	2.90965e+06	2.72326e+06	2.42579e+06	2.42295e+06	4.69779e+06	4.77199e+06	3.6195e+06	3.41475e+06	0.00387072	1.56178	SARS-CoV-2-D1 up vs Mock-D1
P12931	Proto-oncogene tyrosine-protein kinase Src OS=Homo sapiens OX=9606 GN=SRC PE=1 SV=3	SRC	591260	672013	714996	711918	1.15073e+06	1.18156e+06	954318	926310	0.00114574	1.56134	SARS-CoV-2-D1 up vs Mock-D1
Q16740	ATP-dependent Clp protease proteolytic subunit, mitochondrial OS=Homo sapiens OX=9606 GN=CLPP PE=1 SV=1	CLPP	293116	291487	324812	285249	526095	515738	420140	412572	0.000767176	1.56123	SARS-CoV-2-D1 up vs Mock-D1
O43776	Asparagine--tRNA ligase, cytoplasmic OS=Homo sapiens OX=9606 GN=NARS1 PE=1 SV=1	NARS1	4.02e+06	3.95533e+06	3.72235e+06	3.80681e+06	7.49382e+06	7.44278e+06	4.82535e+06	4.97365e+06	0.01113	1.56122	SARS-CoV-2-D1 up vs Mock-D1
Q9HB90	Ras-related GTP-binding protein C OS=Homo sapiens OX=9606 GN=RRAGC PE=1 SV=1	RRAGC	400398	415576	395810	341713	766437	794183	480505	456932	0.0275291	1.56104	SARS-CoV-2-D1 up vs Mock-D1
Q5SRE5	Nucleoporin NUP188 homolog OS=Homo sapiens OX=9606 GN=NUP188 PE=1 SV=1	NUP188	52625.9	57721	52308.8	42545.2	88856.1	85699.4	74594	70667.1	0.00188632	1.56101	SARS-CoV-2-D1 up vs Mock-D1
Q9Y3E5	Peptidyl-tRNA hydrolase 2, mitochondrial OS=Homo sapiens OX=9606 GN=PTRH2 PE=1 SV=1	PTRH2	395093	319159	327275	338634	733792	629469	415410	432292	0.023814	1.56086	SARS-CoV-2-D1 up vs Mock-D1
P52790	Hexokinase-3 OS=Homo sapiens OX=9606 GN=HK3 PE=1 SV=2	HK3	4.30617e+06	4.70984e+06	4.46035e+06	4.91668e+06	8.06298e+06	8.27516e+06	6.28266e+06	6.29314e+06	0.00154001	1.56058	SARS-CoV-2-D1 up vs Mock-D1
Q9Y285	Phenylalanine--tRNA ligase alpha subunit OS=Homo sapiens OX=9606 GN=FARSA PE=1 SV=3	FARSA	355218	348322	283839	311213	593236	612029	408157	437447	0.00861276	1.56058	SARS-CoV-2-D1 up vs Mock-D1
Q9NZI7	Upstream-binding protein 1 OS=Homo sapiens OX=9606 GN=UBP1 PE=1 SV=1	UBP1	116790	132995	148615	137053	260883	215364	180693	184690	0.00404317	1.56028	SARS-CoV-2-D1 up vs Mock-D1
P20839	Inosine-5'-monophosphate dehydrogenase 1 OS=Homo sapiens OX=9606 GN=IMPDH1 PE=1 SV=2	IMPDH1	374560	442139	438207	419081	788653	716352	552286	577580	0.00312155	1.56021	SARS-CoV-2-D1 up vs Mock-D1
P26640	Valine--tRNA ligase OS=Homo sapiens OX=9606 GN=VARS1 PE=1 SV=4	VARS1	1.39395e+06	1.31015e+06	1.34967e+06	1.44523e+06	2.79192e+06	2.33145e+06	1.74343e+06	1.859e+06	0.00678493	1.55999	SARS-CoV-2-D1 up vs Mock-D1
Q9H0E2	Toll-interacting protein OS=Homo sapiens OX=9606 GN=TOLLIP PE=1 SV=1	TOLLIP	752866	755993	704188	730267	1.34332e+06	1.35657e+06	952213	998903	0.0035331	1.55997	SARS-CoV-2-D1 up vs Mock-D1
Q9BVK6	Transmembrane emp24 domain-containing protein 9 OS=Homo sapiens OX=9606 GN=TMED9 PE=1 SV=2	TMED9	788868	756108	717452	878759	1.49676e+06	1.46191e+06	1.01901e+06	998711	0.00957155	1.55994	SARS-CoV-2-D1 up vs Mock-D1
P49755	Transmembrane emp24 domain-containing protein 10 OS=Homo sapiens OX=9606 GN=TMED10 PE=1 SV=2	TMED10	1.6992e+06	1.85996e+06	1.69663e+06	1.71103e+06	3.35863e+06	3.17128e+06	2.23495e+06	2.28124e+06	0.00660979	1.55977	SARS-CoV-2-D1 up vs Mock-D1
Q9Y394	Dehydrogenase/reductase SDR family member 7 OS=Homo sapiens OX=9606 GN=DHRS7 PE=1 SV=1	DHRS7	951926	978526	970686	1.08687e+06	1.71944e+06	1.64332e+06	1.41164e+06	1.45703e+06	0.000209118	1.55944	SARS-CoV-2-D1 up vs Mock-D1
P62877	E3 ubiquitin-protein ligase RBX1 OS=Homo sapiens OX=9606 GN=RBX1 PE=1 SV=1	RBX1	31056.1	21496.1	53328.7	40827.8	90983.4	53169.4	46485.5	38201.4	0.149603	1.55919	SARS-CoV-2-D1 up vs Mock-D1
Q9UBI1	COMM domain-containing protein 3 OS=Homo sapiens OX=9606 GN=COMMD3 PE=1 SV=1	COMMD3	510448	513526	541359	542780	1.09009e+06	1.02054e+06	622884	656161	0.0230901	1.55873	SARS-CoV-2-D1 up vs Mock-D1
P42285	Exosome RNA helicase MTR4 OS=Homo sapiens OX=9606 GN=MTREX PE=1 SV=3	MTREX	320749	316225	337443	293550	581805	573023	409168	434618	0.00360831	1.55858	SARS-CoV-2-D1 up vs Mock-D1
O75787	Renin receptor OS=Homo sapiens OX=9606 GN=ATP6AP2 PE=1 SV=2	ATP6AP2	643978	728648	700264	748904	1.32546e+06	1.17281e+06	1.05251e+06	886486	0.00285202	1.55813	SARS-CoV-2-D1 up vs Mock-D1
Q96AT9	Ribulose-phosphate 3-epimerase OS=Homo sapiens OX=9606 GN=RPE PE=1 SV=1	RPE	969582	910975	998937	1.13173e+06	1.82947e+06	1.88967e+06	1.37941e+06	1.23406e+06	0.0082185	1.55809	SARS-CoV-2-D1 up vs Mock-D1
O43242	26S proteasome non-ATPase regulatory subunit 3 OS=Homo sapiens OX=9606 GN=PSMD3 PE=1 SV=2	PSMD3	996749	1.16789e+06	1.2341e+06	1.23807e+06	2.1131e+06	2.03298e+06	1.57343e+06	1.54794e+06	0.00378405	1.55737	SARS-CoV-2-D1 up vs Mock-D1
Q9UQ16	Dynamin-3 OS=Homo sapiens OX=9606 GN=DNM3 PE=1 SV=4	DNM3	153432	138329	135273	143211	272488	268980	174905	188624	0.0100032	1.55727	SARS-CoV-2-D1 up vs Mock-D1
Q92982	Ninjurin-1 OS=Homo sapiens OX=9606 GN=NINJ1 PE=1 SV=2	NINJ1	543443	519721	503893	592963	976792	1.02362e+06	738036	672497	0.00668028	1.55724	SARS-CoV-2-D1 up vs Mock-D1
Q13405	39S ribosomal protein L49, mitochondrial OS=Homo sapiens OX=9606 GN=MRPL49 PE=1 SV=1	MRPL49	150939	176197	166270	198075	305955	319344	231517	227671	0.00584161	1.55719	SARS-CoV-2-D1 up vs Mock-D1
O95373	Importin-7 OS=Homo sapiens OX=9606 GN=IPO7 PE=1 SV=1	IPO7	552659	583605	520873	552099	1.05785e+06	1.02262e+06	708908	709262	0.00792723	1.55616	SARS-CoV-2-D1 up vs Mock-D1
P49023	Paxillin OS=Homo sapiens OX=9606 GN=PXN PE=1 SV=3	PXN	259992	254360	249363	258307	440505	449317	346040	364595	0.00056553	1.55602	SARS-CoV-2-D1 up vs Mock-D1
P62280	40S ribosomal protein S11 OS=Homo sapiens OX=9606 GN=RPS11 PE=1 SV=3	RPS11	788139	740239	740019	832442	1.36713e+06	1.38684e+06	1.05184e+06	1.05637e+06	0.00170055	1.55599	SARS-CoV-2-D1 up vs Mock-D1
Q9UHV9	Prefoldin subunit 2 OS=Homo sapiens OX=9606 GN=PFDN2 PE=1 SV=1	PFDN2	951046	988721	900649	990299	1.65152e+06	1.66021e+06	1.3025e+06	1.37655e+06	0.000546421	1.55598	SARS-CoV-2-D1 up vs Mock-D1
P16403	Histone H1.2 OS=Homo sapiens OX=9606 GN=H1-2 PE=1 SV=2	H1-2	9.73235e+06	1.01736e+07	9.3034e+06	8.62923e+06	1.73885e+07	1.81981e+07	1.30126e+07	1.13104e+07	0.0102078	1.55581	SARS-CoV-2-D1 up vs Mock-D1
P16402	Histone H1.3 OS=Homo sapiens OX=9606 GN=H1-3 PE=1 SV=2	H1-3	1.34522e+07	1.4062e+07	1.28593e+07	1.19274e+07	2.40345e+07	2.51537e+07	1.79861e+07	1.56333e+07	0.0102078	1.55581	SARS-CoV-2-D1 up vs Mock-D1
Q99575	Ribonucleases P/MRP protein subunit POP1 OS=Homo sapiens OX=9606 GN=POP1 PE=1 SV=2	POP1	71420.6	66182.9	54143.6	68503.2	129404	133969	70249.7	84327.6	0.0415006	1.55573	SARS-CoV-2-D1 up vs Mock-D1
O76071	Probable cytosolic iron-sulfur protein assembly protein CIAO1 OS=Homo sapiens OX=9606 GN=CIAO1 PE=1 SV=1	CIAO1	256400	255037	275932	301396	539057	486792	351470	345330	0.0102415	1.55564	SARS-CoV-2-D1 up vs Mock-D1
Q96P48	Arf-GAP with Rho-GAP domain, ANK repeat and PH domain-containing protein 1 OS=Homo sapiens OX=9606 GN=ARAP1 PE=1 SV=3	ARAP1	475344	493210	469259	483936	868314	890704	646764	622915	0.00354204	1.55538	SARS-CoV-2-D1 up vs Mock-D1
Q9C0H2	Protein tweety homolog 3 OS=Homo sapiens OX=9606 GN=TTYH3 PE=1 SV=3	TTYH3	167417	166883	206565	185204	343635	325109	221796	252352	0.00870831	1.55522	SARS-CoV-2-D1 up vs Mock-D1
P60953	Cell division control protein 42 homolog OS=Homo sapiens OX=9606 GN=CDC42 PE=1 SV=2	CDC42	4.27179e+06	4.18155e+06	4.27711e+06	4.42908e+06	8.51876e+06	7.75239e+06	5.53452e+06	5.41265e+06	0.00905052	1.55497	SARS-CoV-2-D1 up vs Mock-D1
Q8NCE2	Myotubularin-related protein 14 OS=Homo sapiens OX=9606 GN=MTMR14 PE=1 SV=2	MTMR14	123555	146902	153681	138610	256096	287093	147825	207904	0.0280132	1.55483	SARS-CoV-2-D1 up vs Mock-D1
Q7L014	Probable ATP-dependent RNA helicase DDX46 OS=Homo sapiens OX=9606 GN=DDX46 PE=1 SV=2	DDX46	294693	315879	319671	294343	500274	502455	440297	462413	2.80995e-05	1.55474	SARS-CoV-2-D1 up vs Mock-D1
P19367	Hexokinase-1 OS=Homo sapiens OX=9606 GN=HK1 PE=1 SV=3	HK1	5.72955e+06	5.75316e+06	5.87591e+06	6.39395e+06	1.13419e+07	1.02934e+07	7.79839e+06	7.94679e+06	0.00390384	1.55468	SARS-CoV-2-D1 up vs Mock-D1
P04899	Guanine nucleotide-binding protein G(i) subunit alpha-2 OS=Homo sapiens OX=9606 GN=GNAI2 PE=1 SV=3	GNAI2	1.08045e+07	1.03582e+07	1.01825e+07	1.23886e+07	2.23331e+07	2.10931e+07	1.32967e+07	1.31634e+07	0.0259846	1.55456	SARS-CoV-2-D1 up vs Mock-D1
Q13561	Dynactin subunit 2 OS=Homo sapiens OX=9606 GN=DCTN2 PE=1 SV=4	DCTN2	1.84728e+06	1.8675e+06	1.97717e+06	2.06923e+06	3.80525e+06	3.231e+06	2.57223e+06	2.60297e+06	0.00401739	1.55404	SARS-CoV-2-D1 up vs Mock-D1
Q96K49	Transmembrane protein 87B OS=Homo sapiens OX=9606 GN=TMEM87B PE=1 SV=1	TMEM87B	225240	206805	241356	227970	436683	379957	292857	307563	0.00421093	1.55395	SARS-CoV-2-D1 up vs Mock-D1
P40306	Proteasome subunit beta type-10 OS=Homo sapiens OX=9606 GN=PSMB10 PE=1 SV=1	PSMB10	1.45367e+06	1.37901e+06	1488830	1.56375e+06	2.49012e+06	2.66445e+06	1.89222e+06	2.16752e+06	0.00153875	1.55392	SARS-CoV-2-D1 up vs Mock-D1
Q15050	Ribosome biogenesis regulatory protein homolog OS=Homo sapiens OX=9606 GN=RRS1 PE=1 SV=2	RRS1	280531	267224	250776	247728	524941	461312	334887	334696	0.00964589	1.55376	SARS-CoV-2-D1 up vs Mock-D1
Q9Y4L1	Hypoxia up-regulated protein 1 OS=Homo sapiens OX=9606 GN=HYOU1 PE=1 SV=1	HYOU1	2.31785e+06	2.58062e+06	2.63948e+06	2.66806e+06	4.42053e+06	4.31239e+06	3.6224e+06	3.54923e+06	0.00053589	1.5531	SARS-CoV-2-D1 up vs Mock-D1
P19338	Nucleolin OS=Homo sapiens OX=9606 GN=NCL PE=1 SV=3	NCL	4.17811e+06	4.30337e+06	4.20264e+06	4.42106e+06	7.4013e+06	7.62945e+06	5.81793e+06	5.9156e+06	0.000936654	1.55304	SARS-CoV-2-D1 up vs Mock-D1
P49840	Glycogen synthase kinase-3 alpha OS=Homo sapiens OX=9606 GN=GSK3A PE=1 SV=2	GSK3A	253622	259621	257672	230489	463938	448949	334208	326053	0.00413696	1.55213	SARS-CoV-2-D1 up vs Mock-D1
O00115	Deoxyribonuclease-2-alpha OS=Homo sapiens OX=9606 GN=DNASE2 PE=1 SV=2	DNASE2	561337	574104	615697	617099	1.05021e+06	1.02527e+06	799525	825067	0.00110546	1.55194	SARS-CoV-2-D1 up vs Mock-D1
P21980	Protein-glutamine gamma-glutamyltransferase 2 OS=Homo sapiens OX=9606 GN=TGM2 PE=1 SV=2	TGM2	2.83906e+06	3.00507e+06	2.67541e+06	2.87302e+06	5.20159e+06	5.15772e+06	3.69519e+06	3.83679e+06	0.00367428	1.55189	SARS-CoV-2-D1 up vs Mock-D1
Q9UIQ6	Leucyl-cystinyl aminopeptidase OS=Homo sapiens OX=9606 GN=LNPEP PE=1 SV=3	LNPEP	76027.2	92053.9	88889.4	76359	141289	143098	125544	108544	0.00167331	1.55187	SARS-CoV-2-D1 up vs Mock-D1
P07099	Epoxide hydrolase 1 OS=Homo sapiens OX=9606 GN=EPHX1 PE=1 SV=1	EPHX1	498915	576137	550444	544141	981345	1.02607e+06	684750	724139	0.00646436	1.55183	SARS-CoV-2-D1 up vs Mock-D1
Q8IWZ3	Ankyrin repeat and KH domain-containing protein 1 OS=Homo sapiens OX=9606 GN=ANKHD1 PE=1 SV=1	ANKHD1	106180	95705	114866	113043	188838	197754	152017	134763	0.00450795	1.55173	SARS-CoV-2-D1 up vs Mock-D1
P23284	Peptidyl-prolyl cis-trans isomerase B OS=Homo sapiens OX=9606 GN=PPIB PE=1 SV=2	PPIB	1.25596e+07	1.25363e+07	1.40415e+07	1.47345e+07	2.39984e+07	2.38924e+07	1.78476e+07	1.84536e+07	0.0027635	1.55168	SARS-CoV-2-D1 up vs Mock-D1
Q9Y5P4	Ceramide transfer protein OS=Homo sapiens OX=9606 GN=CERT1 PE=1 SV=1	CERT1	576399	588304	514541	524373	1.02215e+06	977672	729836	726155	0.00417574	1.55112	SARS-CoV-2-D1 up vs Mock-D1
P53992	Protein transport protein Sec24C OS=Homo sapiens OX=9606 GN=SEC24C PE=1 SV=3	SEC24C	660805	705563	698073	736248	1.29288e+06	1.38209e+06	892639	869534	0.011913	1.55107	SARS-CoV-2-D1 up vs Mock-D1
Q9ULA0	Aspartyl aminopeptidase OS=Homo sapiens OX=9606 GN=DNPEP PE=1 SV=2	DNPEP	569350	568527	552960	534138	1.06687e+06	1.06355e+06	673315	724161	0.0121113	1.551	SARS-CoV-2-D1 up vs Mock-D1
Q9NP72	Ras-related protein Rab-18 OS=Homo sapiens OX=9606 GN=RAB18 PE=1 SV=1	RAB18	1.74429e+06	1.76623e+06	1.95785e+06	2.0262e+06	3.11029e+06	3.10909e+06	2.66873e+06	2.73995e+06	0.000209989	1.55091	SARS-CoV-2-D1 up vs Mock-D1
P13686	Tartrate-resistant acid phosphatase type 5 OS=Homo sapiens OX=9606 GN=ACP5 PE=1 SV=3	ACP5	1.43347e+06	1.43476e+06	1.31642e+06	1.49566e+06	2.16723e+06	2.33632e+06	2.13628e+06	2.16592e+06	1.24811e-05	1.55091	SARS-CoV-2-D1 up vs Mock-D1
P37837	Transaldolase OS=Homo sapiens OX=9606 GN=TALDO1 PE=1 SV=2	TALDO1	1.5356e+07	1.66756e+07	1.64591e+07	1.66232e+07	2.90755e+07	2.8512e+07	2.24213e+07	2.17961e+07	0.00144503	1.5507	SARS-CoV-2-D1 up vs Mock-D1
P23610	40-kDa huntingtin-associated protein OS=Homo sapiens OX=9606 GN=F8A1 PE=1 SV=2	F8A1	108372	106156	108510	109019	190839	179303	165587	138846	0.000719747	1.55059	SARS-CoV-2-D1 up vs Mock-D1
O95433	Activator of 90 kDa heat shock protein ATPase homolog 1 OS=Homo sapiens OX=9606 GN=AHSA1 PE=1 SV=1	AHSA1	1.15165e+06	1.35682e+06	1.30705e+06	1.30727e+06	2.292e+06	2.281e+06	1.60614e+06	1836862	0.00347168	1.55033	SARS-CoV-2-D1 up vs Mock-D1
P51798	H(+)/Cl(-) exchange transporter 7 OS=Homo sapiens OX=9606 GN=CLCN7 PE=1 SV=2	CLCN7	739187	760437	701487	648011	1.26685e+06	1.31619e+06	940657	941115	0.00426381	1.55033	SARS-CoV-2-D1 up vs Mock-D1
O00757	Fructose-1,6-bisphosphatase isozyme 2 OS=Homo sapiens OX=9606 GN=FBP2 PE=1 SV=2	FBP2	3.2668e+06	3.36163e+06	3.01117e+06	3.45647e+06	5.28666e+06	5.22182e+06	4.78676e+06	4.99497e+06	2.32796e-05	1.55019	SARS-CoV-2-D1 up vs Mock-D1
P38432	Coilin OS=Homo sapiens OX=9606 GN=COIL PE=1 SV=1	COIL	29953.8	34425.4	30502.5	26930.6	47583.7	57499.8	42619	41916.9	0.00256498	1.54989	SARS-CoV-2-D1 up vs Mock-D1
P49959	Double-strand break repair protein MRE11 OS=Homo sapiens OX=9606 GN=MRE11 PE=1 SV=3	MRE11	183337	171404	180425	209211	335363	309811	251307	262123	0.00158733	1.54986	SARS-CoV-2-D1 up vs Mock-D1
Q86XP3	ATP-dependent RNA helicase DDX42 OS=Homo sapiens OX=9606 GN=DDX42 PE=1 SV=1	DDX42	245444	250227	262111	255253	446424	421214	369485	340620	0.000442208	1.54915	SARS-CoV-2-D1 up vs Mock-D1
Q8TC12	Retinol dehydrogenase 11 OS=Homo sapiens OX=9606 GN=RDH11 PE=1 SV=2	RDH11	1.1609e+06	1.30142e+06	1.27447e+06	1.22875e+06	2.10693e+06	2.15553e+06	1.74629e+06	1.71758e+06	0.000529399	1.54902	SARS-CoV-2-D1 up vs Mock-D1
Q10570	Cleavage and polyadenylation specificity factor subunit 1 OS=Homo sapiens OX=9606 GN=CPSF1 PE=1 SV=2	CPSF1	276330	326034	283004	347913	542137	532813	448032	394597	0.0034377	1.54899	SARS-CoV-2-D1 up vs Mock-D1
P61077	Ubiquitin-conjugating enzyme E2 D3 OS=Homo sapiens OX=9606 GN=UBE2D3 PE=1 SV=1	UBE2D3	3.11022e+06	3.00995e+06	3.04641e+06	2.97953e+06	5.30516e+06	5.15635e+06	4.1201e+06	4.33523e+06	0.000456421	1.54853	SARS-CoV-2-D1 up vs Mock-D1
P35579	Myosin-9 OS=Homo sapiens OX=9606 GN=MYH9 PE=1 SV=4	MYH9	1.65405e+07	1.70566e+07	1.74644e+07	1.82396e+07	3.3162e+07	3.11884e+07	2.23588e+07	2.23342e+07	0.00669313	1.54832	SARS-CoV-2-D1 up vs Mock-D1
Q9UM01	Y+L amino acid transporter 1 OS=Homo sapiens OX=9606 GN=SLC7A7 PE=1 SV=2	SLC7A7	467096	509441	593404	598876	685006	767446	974519	948498	0.00573398	1.54827	SARS-CoV-2-D1 up vs Mock-D1
O60563	Cyclin-T1 OS=Homo sapiens OX=9606 GN=CCNT1 PE=1 SV=1	CCNT1	106939	109027	87432.8	126498	199169	138927	177497	150645	0.00765455	1.54768	SARS-CoV-2-D1 up vs Mock-D1
P08559	Pyruvate dehydrogenase E1 component subunit alpha, somatic form, mitochondrial OS=Homo sapiens OX=9606 GN=PDHA1 PE=1 SV=3	PDHA1	923871	967969	932788	1.01708e+06	1.83948e+06	1.66084e+06	1.22065e+06	1.30484e+06	0.00466223	1.54754	SARS-CoV-2-D1 up vs Mock-D1
Q27J81	Inverted formin-2 OS=Homo sapiens OX=9606 GN=INF2 PE=1 SV=2	INF2	332966	261510	306349	359068	540808	552540	448441	409621	0.00464968	1.54722	SARS-CoV-2-D1 up vs Mock-D1
P52597	Heterogeneous nuclear ribonucleoprotein F OS=Homo sapiens OX=9606 GN=HNRNPF PE=1 SV=3	HNRNPF	3.88287e+06	3.88153e+06	3.82383e+06	4.02495e+06	7.46124e+06	6.91109e+06	5.26858e+06	4.89269e+06	0.00545293	1.5472	SARS-CoV-2-D1 up vs Mock-D1
Q14444	Caprin-1 OS=Homo sapiens OX=9606 GN=CAPRIN1 PE=1 SV=2	CAPRIN1	2.36787e+06	2.19281e+06	2.136e+06	1.90888e+06	3.80254e+06	3.64962e+06	2.94137e+06	2.97133e+06	0.00165615	1.54711	SARS-CoV-2-D1 up vs Mock-D1
P09661	U2 small nuclear ribonucleoprotein A' OS=Homo sapiens OX=9606 GN=SNRPA1 PE=1 SV=2	SNRPA1	1.51708e+06	1.56225e+06	1.64729e+06	1.66054e+06	2.75212e+06	2.41984e+06	2.32197e+06	2.40192e+06	5.41379e-05	1.54711	SARS-CoV-2-D1 up vs Mock-D1
P60842	Eukaryotic initiation factor 4A-I OS=Homo sapiens OX=9606 GN=EIF4A1 PE=1 SV=1	EIF4A1	7.748e+06	8.82013e+06	8.54586e+06	9.31763e+06	1.49052e+07	1.57626e+07	1.127e+07	1.17702e+07	0.0032302	1.54699	SARS-CoV-2-D1 up vs Mock-D1
Q92973	Transportin-1 OS=Homo sapiens OX=9606 GN=TNPO1 PE=1 SV=2	TNPO1	1.04242e+06	1.13064e+06	1.04299e+06	1.17889e+06	1.93751e+06	1.81044e+06	1.36768e+06	1.72995e+06	0.0017509	1.54697	SARS-CoV-2-D1 up vs Mock-D1
P60174	Triosephosphate isomerase OS=Homo sapiens OX=9606 GN=TPI1 PE=1 SV=4	TPI1	6.29698e+07	6.06578e+07	6.3184e+07	6.48811e+07	1.1165e+08	1.10355e+08	8.41686e+07	8.64444e+07	0.00134571	1.54685	SARS-CoV-2-D1 up vs Mock-D1
P20042	Eukaryotic translation initiation factor 2 subunit 2 OS=Homo sapiens OX=9606 GN=EIF2S2 PE=1 SV=2	EIF2S2	1.30674e+06	1.30222e+06	1.09559e+06	1.10481e+06	2.33817e+06	2.12777e+06	1.54501e+06	1.52951e+06	0.0108845	1.54568	SARS-CoV-2-D1 up vs Mock-D1
P18428	Lipopolysaccharide-binding protein OS=Homo sapiens OX=9606 GN=LBP PE=1 SV=3	LBP	108276	110248	120475	123615	209700	176897	167450	163102	0.000547402	1.54507	SARS-CoV-2-D1 up vs Mock-D1
Q9P1F3	Costars family protein ABRACL OS=Homo sapiens OX=9606 GN=ABRACL PE=1 SV=1	ABRACL	2.43552e+06	2.27348e+06	2.13128e+06	2.11924e+06	4.14604e+06	3.74665e+06	3.01696e+06	3.03851e+06	0.00223499	1.54472	SARS-CoV-2-D1 up vs Mock-D1
Q08J23	RNA cytosine C(5)-methyltransferase NSUN2 OS=Homo sapiens OX=9606 GN=NSUN2 PE=1 SV=2	NSUN2	270023	289424	241736	280177	501417	470030	357151	357972	0.00428147	1.54465	SARS-CoV-2-D1 up vs Mock-D1
O60664	Perilipin-3 OS=Homo sapiens OX=9606 GN=PLIN3 PE=1 SV=3	PLIN3	3.83955e+06	3.44616e+06	4.17484e+06	3.9438e+06	6.81244e+06	5.8798e+06	5.83934e+06	5.30137e+06	0.000565339	1.54458	SARS-CoV-2-D1 up vs Mock-D1
Q7L523	Ras-related GTP-binding protein A OS=Homo sapiens OX=9606 GN=RRAGA PE=1 SV=1	RRAGA	317335	255656	318899	290071	662885	529760	353163	344006	0.0415579	1.54412	SARS-CoV-2-D1 up vs Mock-D1
O00635	E3 ubiquitin-protein ligase TRIM38 OS=Homo sapiens OX=9606 GN=TRIM38 PE=1 SV=1	TRIM38	10690.9	9555.78	24756.7	12750.1	24009.4	27890.3	24119.7	11344.3	0.190679	1.54392	SARS-CoV-2-D1 up vs Mock-D1
Q5VVP1	Spermatogenesis-associated protein 31A6 OS=Homo sapiens OX=9606 GN=SPATA31A6 PE=3 SV=1	SPATA31A6	158708	187221	183113	186536	360280	338783	207341	227776	0.0238203	1.54376	SARS-CoV-2-D1 up vs Mock-D1
O14495	Phospholipid phosphatase 3 OS=Homo sapiens OX=9606 GN=PLPP3 PE=1 SV=1	PLPP3	105222	97841.6	84341.8	100130	176889	160863	132956	130269	0.00267441	1.54301	SARS-CoV-2-D1 up vs Mock-D1
O43169	Cytochrome b5 type B OS=Homo sapiens OX=9606 GN=CYB5B PE=1 SV=3	CYB5B	1.94059e+06	1.95762e+06	1.65066e+06	1.54189e+06	3.32243e+06	3.45646e+06	2.26508e+06	2.10447e+06	0.0219499	1.54254	SARS-CoV-2-D1 up vs Mock-D1
P16949	Stathmin OS=Homo sapiens OX=9606 GN=STMN1 PE=1 SV=3	STMN1	680796	717664	710533	870762	1.37262e+06	1.33439e+06	934472	999618	0.00845872	1.54242	SARS-CoV-2-D1 up vs Mock-D1
Q96DM3	Regulator of MON1-CCZ1 complex OS=Homo sapiens OX=9606 GN=RMC1 PE=1 SV=2	RMC1	80720.3	82108.8	69419.5	68347.5	150277	134240	86398.5	102100	0.0185225	1.54235	SARS-CoV-2-D1 up vs Mock-D1
Q92615	La-related protein 4B OS=Homo sapiens OX=9606 GN=LARP4B PE=1 SV=3	LARP4B	168892	178411	177358	176019	312797	295361	229030	251281	0.0010179	1.5419	SARS-CoV-2-D1 up vs Mock-D1
O00625	Pirin OS=Homo sapiens OX=9606 GN=PIR PE=1 SV=1	PIR	219754	205797	178630	197368	353483	322620	270959	291354	0.000998503	1.5415	SARS-CoV-2-D1 up vs Mock-D1
Q9BQA1	Methylosome protein 50 OS=Homo sapiens OX=9606 GN=WDR77 PE=1 SV=1	WDR77	488383	532625	442373	480891	876004	882209	627720	642927	0.00528208	1.5408	SARS-CoV-2-D1 up vs Mock-D1
Q15366	Poly(rC)-binding protein 2 OS=Homo sapiens OX=9606 GN=PCBP2 PE=1 SV=1	PCBP2	3.18438e+06	3.261e+06	3.30115e+06	3.33001e+06	5.97804e+06	5.69124e+06	4.41482e+06	4.28319e+06	0.00240803	1.54078	SARS-CoV-2-D1 up vs Mock-D1
Q9UNI6	Dual specificity protein phosphatase 12 OS=Homo sapiens OX=9606 GN=DUSP12 PE=1 SV=1	DUSP12	76238.1	94046.9	79098.1	74147.8	154542	140426	113576	96113.2	0.0110605	1.54062	SARS-CoV-2-D1 up vs Mock-D1
P27824	Calnexin OS=Homo sapiens OX=9606 GN=CANX PE=1 SV=2	CANX	1.83358e+07	1.8072e+07	1.77613e+07	1.7341e+07	3.21063e+07	3.28401e+07	2.36978e+07	2.29912e+07	0.00417846	1.54029	SARS-CoV-2-D1 up vs Mock-D1
P25705	ATP synthase subunit alpha, mitochondrial OS=Homo sapiens OX=9606 GN=ATP5F1A PE=1 SV=1	ATP5F1A	1.29332e+07	1.38633e+07	1.36864e+07	1.36628e+07	2.46012e+07	2.24749e+07	1.81585e+07	1.87919e+07	0.00111652	1.54019	SARS-CoV-2-D1 up vs Mock-D1
Q96IU4	Protein ABHD14B OS=Homo sapiens OX=9606 GN=ABHD14B PE=1 SV=1	ABHD14B	539810	555820	516990	551010	1.06263e+06	990667	645806	706978	0.0130603	1.53993	SARS-CoV-2-D1 up vs Mock-D1
Q86SZ2	Trafficking protein particle complex subunit 6B OS=Homo sapiens OX=9606 GN=TRAPPC6B PE=1 SV=1	TRAPPC6B	63651.7	64481.4	48661.4	53282.1	136167	96001.6	58360.4	78436.3	0.0643429	1.53991	SARS-CoV-2-D1 up vs Mock-D1
Q99685	Monoglyceride lipase OS=Homo sapiens OX=9606 GN=MGLL PE=1 SV=2	MGLL	451379	418808	400773	400395	828043	852999	527661	457196	0.0360593	1.5395	SARS-CoV-2-D1 up vs Mock-D1
Q9NTZ6	RNA-binding protein 12 OS=Homo sapiens OX=9606 GN=RBM12 PE=1 SV=1	RBM12	56856.3	57388.9	52897.4	48819.8	126934	113998	58573.1	55822.5	0.0967201	1.53935	SARS-CoV-2-D1 up vs Mock-D1
Q9UBT2	SUMO-activating enzyme subunit 2 OS=Homo sapiens OX=9606 GN=UBA2 PE=1 SV=2	UBA2	397848	358715	382689	442236	727249	764598	492695	495008	0.0146543	1.53934	SARS-CoV-2-D1 up vs Mock-D1
O75934	Pre-mRNA-splicing factor SPF27 OS=Homo sapiens OX=9606 GN=BCAS2 PE=1 SV=1	BCAS2	461072	438210	482678	379899	764115	665928	764471	534725	0.00478879	1.53931	SARS-CoV-2-D1 up vs Mock-D1
Q6PL24	Protein TMED8 OS=Homo sapiens OX=9606 GN=TMED8 PE=1 SV=1	TMED8	183873	184014	219079	221814	313304	361356	284239	286787	0.00132484	1.53921	SARS-CoV-2-D1 up vs Mock-D1
Q13451	Peptidyl-prolyl cis-trans isomerase FKBP5 OS=Homo sapiens OX=9606 GN=FKBP5 PE=1 SV=2	FKBP5	687839	709115	673466	761417	1.28608e+06	1.2508e+06	929167	939082	0.00345537	1.53914	SARS-CoV-2-D1 up vs Mock-D1
Q8WZA0	Protein LZIC OS=Homo sapiens OX=9606 GN=LZIC PE=1 SV=1	LZIC	226153	236474	224392	225692	418185	389050	299806	311608	0.0019855	1.53914	SARS-CoV-2-D1 up vs Mock-D1
O75367	Core histone macro-H2A.1 OS=Homo sapiens OX=9606 GN=MACROH2A1 PE=1 SV=4	MACROH2A1	1.18623e+07	1.23536e+07	1.25242e+07	1.30632e+07	2.25893e+07	2.18281e+07	1.63701e+07	1.6663e+07	0.00272632	1.53901	SARS-CoV-2-D1 up vs Mock-D1
Q8IUH4	Palmitoyltransferase ZDHHC13 OS=Homo sapiens OX=9606 GN=ZDHHC13 PE=1 SV=3	ZDHHC13	9942.33	11631.6	15241.2	12165.5	23986.7	21792.2	11677.2	19706.8	0.0569129	1.539	SARS-CoV-2-D1 up vs Mock-D1
O60869	Endothelial differentiation-related factor 1 OS=Homo sapiens OX=9606 GN=EDF1 PE=1 SV=1	EDF1	1.0933e+06	1.18732e+06	1.11502e+06	1.0454e+06	1.92213e+06	1.94817e+06	1.462e+06	1.54911e+06	0.00149891	1.53865	SARS-CoV-2-D1 up vs Mock-D1
O15382	Branched-chain-amino-acid aminotransferase, mitochondrial OS=Homo sapiens OX=9606 GN=BCAT2 PE=1 SV=2	BCAT2	115587	106061	125711	137596	205609	243216	152260	155923	0.0141881	1.53823	SARS-CoV-2-D1 up vs Mock-D1
P36578	60S ribosomal protein L4 OS=Homo sapiens OX=9606 GN=RPL4 PE=1 SV=5	RPL4	6.89541e+06	6.99592e+06	6.90723e+06	7.33809e+06	1.159e+07	1.17865e+07	9.97533e+06	1.00364e+07	9.89885e-05	1.53787	SARS-CoV-2-D1 up vs Mock-D1
P35869	Aryl hydrocarbon receptor OS=Homo sapiens OX=9606 GN=AHR PE=1 SV=2	AHR	193837	192071	197886	132180	288142	268423	257809	272964	0.00498101	1.53758	SARS-CoV-2-D1 up vs Mock-D1
P68371	Tubulin beta-4B chain OS=Homo sapiens OX=9606 GN=TUBB4B PE=1 SV=1	TUBB4B	1.02621e+07	1.01445e+07	1.12519e+07	1.13407e+07	1.95343e+07	1.80398e+07	1.49351e+07	1.41012e+07	0.00197962	1.53741	SARS-CoV-2-D1 up vs Mock-D1
Q8NDZ4	Divergent protein kinase domain 2A OS=Homo sapiens OX=9606 GN=DIPK2A PE=1 SV=1	DIPK2A	86292.8	75398.1	80202.7	73078.1	162894	141069	91710.8	101035	0.0223187	1.5372	SARS-CoV-2-D1 up vs Mock-D1
P62913	60S ribosomal protein L11 OS=Homo sapiens OX=9606 GN=RPL11 PE=1 SV=2	RPL11	4.30066e+06	4.81292e+06	4.8203e+06	5.43098e+06	8.45668e+06	8.32963e+06	6.65139e+06	6.45094e+06	0.00249585	1.5368	SARS-CoV-2-D1 up vs Mock-D1
Q9BZ67	FERM domain-containing protein 8 OS=Homo sapiens OX=9606 GN=FRMD8 PE=1 SV=1	FRMD8	120293	120990	102266	95093.6	203885	196348	141702	139110	0.011192	1.53663	SARS-CoV-2-D1 up vs Mock-D1
O75368	SH3 domain-binding glutamic acid-rich-like protein OS=Homo sapiens OX=9606 GN=SH3BGRL PE=1 SV=1	SH3BGRL	3.81145e+06	4.03796e+06	3.96241e+06	4.13427e+06	7.54716e+06	7.48995e+06	5.04424e+06	4.92864e+06	0.0116108	1.53654	SARS-CoV-2-D1 up vs Mock-D1
Q7KZF4	Staphylococcal nuclease domain-containing protein 1 OS=Homo sapiens OX=9606 GN=SND1 PE=1 SV=1	SND1	4.05406e+06	3.94169e+06	4.18701e+06	4.03618e+06	7.49556e+06	6.92137e+06	5.26749e+06	5.50613e+06	0.00259435	1.53639	SARS-CoV-2-D1 up vs Mock-D1
P06744	Glucose-6-phosphate isomerase OS=Homo sapiens OX=9606 GN=GPI PE=1 SV=4	GPI	1.04283e+07	1.07212e+07	1.0144e+07	1.02442e+07	1.98465e+07	1.94826e+07	1.31361e+07	1.27299e+07	0.0124799	1.53593	SARS-CoV-2-D1 up vs Mock-D1
P23368	NAD-dependent malic enzyme, mitochondrial OS=Homo sapiens OX=9606 GN=ME2 PE=1 SV=1	ME2	2.33871e+06	2.22107e+06	2.411e+06	2.4161e+06	4.35134e+06	3.78508e+06	3.17258e+06	3.22261e+06	0.00142323	1.53591	SARS-CoV-2-D1 up vs Mock-D1
Q8TBA6	Golgin subfamily A member 5 OS=Homo sapiens OX=9606 GN=GOLGA5 PE=1 SV=3	GOLGA5	116103	116075	122714	122834	217095	178472	168140	173446	0.000372242	1.53573	SARS-CoV-2-D1 up vs Mock-D1
Q9NR09	Baculoviral IAP repeat-containing protein 6 OS=Homo sapiens OX=9606 GN=BIRC6 PE=1 SV=2	BIRC6	170117	207826	194736	197794	365058	345308	235613	255021	0.0104502	1.53571	SARS-CoV-2-D1 up vs Mock-D1
O43504	Ragulator complex protein LAMTOR5 OS=Homo sapiens OX=9606 GN=LAMTOR5 PE=1 SV=1	LAMTOR5	1.70883e+06	1.79892e+06	1.80701e+06	1.94421e+06	3.25926e+06	3.35634e+06	2.3382e+06	2.34636e+06	0.00599565	1.53537	SARS-CoV-2-D1 up vs Mock-D1
P02533	Keratin, type I cytoskeletal 14 OS=Homo sapiens OX=9606 GN=KRT14 PE=1 SV=4	KRT14	59729.7	65208.7	61716.1	53037.3	118144	129393	64425.6	71927.9	0.0547304	1.53533	SARS-CoV-2-D1 up vs Mock-D1
P39748	Flap endonuclease 1 OS=Homo sapiens OX=9606 GN=FEN1 PE=1 SV=1	FEN1	381071	357378	375957	335931	573100	525810	575535	550975	1.95899e-05	1.53527	SARS-CoV-2-D1 up vs Mock-D1
Q9UNX4	WD repeat-containing protein 3 OS=Homo sapiens OX=9606 GN=WDR3 PE=1 SV=1	WDR3	89322.8	117075	133850	151335	222176	190324	179467	154863	0.0195253	1.53474	SARS-CoV-2-D1 up vs Mock-D1
Q5T2E6	Armadillo-like helical domain-containing protein 3 OS=Homo sapiens OX=9606 GN=ARMH3 PE=1 SV=1	ARMH3	102445	86682.4	105348	74953.2	205927	214379	103419	84943	0.137441	1.53354	SARS-CoV-2-D1 up vs Mock-D1
Q5GLZ8	Probable E3 ubiquitin-protein ligase HERC4 OS=Homo sapiens OX=9606 GN=HERC4 PE=1 SV=1	HERC4	136378	141662	136785	149119	302465	237767	169375	178908	0.0200507	1.5335	SARS-CoV-2-D1 up vs Mock-D1
Q9BX40	Protein LSM14 homolog B OS=Homo sapiens OX=9606 GN=LSM14B PE=1 SV=1	LSM14B	83910.3	108708	91438.9	84584.9	189029	137809	138381	108085	0.0163529	1.53298	SARS-CoV-2-D1 up vs Mock-D1
O60925	Prefoldin subunit 1 OS=Homo sapiens OX=9606 GN=PFDN1 PE=1 SV=2	PFDN1	837645	797155	766080	558654	1.28436e+06	1.18505e+06	1.0284e+06	1.00801e+06	0.00760287	1.53288	SARS-CoV-2-D1 up vs Mock-D1
Q13951	Core-binding factor subunit beta OS=Homo sapiens OX=9606 GN=CBFB PE=1 SV=2	CBFB	506550	445381	460750	498113	924706	840328	603664	609220	0.00954855	1.53274	SARS-CoV-2-D1 up vs Mock-D1
P42766	60S ribosomal protein L35 OS=Homo sapiens OX=9606 GN=RPL35 PE=1 SV=2	RPL35	1.48847e+06	1.70409e+06	2.034e+06	2.1676e+06	2.85142e+06	2.91575e+06	2.71371e+06	2.7324e+06	0.0027188	1.53228	SARS-CoV-2-D1 up vs Mock-D1
Q01813	ATP-dependent 6-phosphofructokinase, platelet type OS=Homo sapiens OX=9606 GN=PFKP PE=1 SV=2	PFKP	1.69726e+06	1.68142e+06	1.64149e+06	1.6867e+06	2.94843e+06	3.03795e+06	2.17631e+06	2.2336e+06	0.00300123	1.53214	SARS-CoV-2-D1 up vs Mock-D1
P60983	Glia maturation factor beta OS=Homo sapiens OX=9606 GN=GMFB PE=1 SV=2	GMFB	399501	390444	401357	391191	799627	791679	435621	489231	0.0364633	1.53202	SARS-CoV-2-D1 up vs Mock-D1
O94874	E3 UFM1-protein ligase 1 OS=Homo sapiens OX=9606 GN=UFL1 PE=1 SV=2	UFL1	410127	397331	416007	416053	700020	691693	583235	550064	0.000449784	1.53193	SARS-CoV-2-D1 up vs Mock-D1
Q9H5X1	Cytosolic iron-sulfur assembly component 2A OS=Homo sapiens OX=9606 GN=CIAO2A PE=1 SV=1	CIAO2A	357635	377463	301411	315693	715090	517100	424218	450820	0.0157062	1.53178	SARS-CoV-2-D1 up vs Mock-D1
P49720	Proteasome subunit beta type-3 OS=Homo sapiens OX=9606 GN=PSMB3 PE=1 SV=2	PSMB3	3.17331e+06	3.13854e+06	3.10111e+06	3.43988e+06	6.12323e+06	5.555e+06	4.17299e+06	4.1183e+06	0.00616088	1.53156	SARS-CoV-2-D1 up vs Mock-D1
O14530	Thioredoxin domain-containing protein 9 OS=Homo sapiens OX=9606 GN=TXNDC9 PE=1 SV=2	TXNDC9	131283	142826	117013	117534	247662	246058	143230	162393	0.0290313	1.53116	SARS-CoV-2-D1 up vs Mock-D1
O96008	Mitochondrial import receptor subunit TOM40 homolog OS=Homo sapiens OX=9606 GN=TOMM40 PE=1 SV=1	TOMM40	1.03719e+06	1.12453e+06	1.01891e+06	1.15245e+06	2.01405e+06	1.91157e+06	1.46501e+06	1.33457e+06	0.00656294	1.53114	SARS-CoV-2-D1 up vs Mock-D1
P55084	Trifunctional enzyme subunit beta, mitochondrial OS=Homo sapiens OX=9606 GN=HADHB PE=1 SV=3	HADHB	2.82876e+06	2.55899e+06	2.53064e+06	2.50846e+06	4.63206e+06	4.97437e+06	3.14878e+06	3.4804e+06	0.00953079	1.53107	SARS-CoV-2-D1 up vs Mock-D1
Q5BJF2	Sigma intracellular receptor 2 OS=Homo sapiens OX=9606 GN=TMEM97 PE=1 SV=1	TMEM97	25867.7	15962.5	20496.7	18181.2	42413.9	40636.2	13025.5	37662.9	0.206489	1.53106	SARS-CoV-2-D1 up vs Mock-D1
Q13557	Calcium/calmodulin-dependent protein kinase type II subunit delta OS=Homo sapiens OX=9606 GN=CAMK2D PE=1 SV=3	CAMK2D	500653	561095	465555	512753	781296	900476	715692	731572	0.00058033	1.53093	SARS-CoV-2-D1 up vs Mock-D1
P62826	GTP-binding nuclear protein Ran OS=Homo sapiens OX=9606 GN=RAN PE=1 SV=3	RAN	7.5618e+06	7.83467e+06	8.17502e+06	8.2377e+06	1.44981e+07	1.37968e+07	1.05434e+07	1.03889e+07	0.00318555	1.53082	SARS-CoV-2-D1 up vs Mock-D1
Q9H257	Caspase recruitment domain-containing protein 9 OS=Homo sapiens OX=9606 GN=CARD9 PE=1 SV=2	CARD9	92246	63615.3	104805	78595.9	143473	169800	110255	98627.6	0.0409243	1.53004	SARS-CoV-2-D1 up vs Mock-D1
Q9HCN8	Stromal cell-derived factor 2-like protein 1 OS=Homo sapiens OX=9606 GN=SDF2L1 PE=1 SV=2	SDF2L1	551087	552395	567016	621942	966341	1.00845e+06	760496	793621	0.0013656	1.52992	SARS-CoV-2-D1 up vs Mock-D1
Q13123	Protein Red OS=Homo sapiens OX=9606 GN=IK PE=1 SV=3	IK	105318	114423	107233	121945	223731	198634	134926	143958	0.0155038	1.52986	SARS-CoV-2-D1 up vs Mock-D1
Q14289	Protein-tyrosine kinase 2-beta OS=Homo sapiens OX=9606 GN=PTK2B PE=1 SV=2	PTK2B	414858	424751	434344	424978	751701	730873	564313	574320	0.00149243	1.52961	SARS-CoV-2-D1 up vs Mock-D1
P49588	Alanine--tRNA ligase, cytoplasmic OS=Homo sapiens OX=9606 GN=AARS1 PE=1 SV=2	AARS1	1.12344e+06	1.07929e+06	1.16188e+06	1.18577e+06	2.11424e+06	2.00768e+06	1.41874e+06	1.51706e+06	0.00581967	1.52924	SARS-CoV-2-D1 up vs Mock-D1
Q9GZN8	UPF0687 protein C20orf27 OS=Homo sapiens OX=9606 GN=C20orf27 PE=1 SV=3	C20orf27	480186	522318	497340	462960	904315	867671	617502	651826	0.00556855	1.52924	SARS-CoV-2-D1 up vs Mock-D1
Q9C0E8	Endoplasmic reticulum junction formation protein lunapark OS=Homo sapiens OX=9606 GN=LNPK PE=1 SV=2	LNPK	62525.6	65771.9	43030.2	44226.6	94706.4	92604.1	65652.3	74283.7	0.0247258	1.52897	SARS-CoV-2-D1 up vs Mock-D1
Q02543	60S ribosomal protein L18a OS=Homo sapiens OX=9606 GN=RPL18A PE=1 SV=2	RPL18A	5.23388e+06	5.30531e+06	4.60915e+06	5.2231e+06	9.01582e+06	8.89022e+06	6.70566e+06	6.79325e+06	0.00293611	1.52876	SARS-CoV-2-D1 up vs Mock-D1
Q96RD7	Pannexin-1 OS=Homo sapiens OX=9606 GN=PANX1 PE=1 SV=4	PANX1	65920	66966.4	50454.5	55952.1	105195	130086	77823.4	63832.5	0.0485738	1.52826	SARS-CoV-2-D1 up vs Mock-D1
P30085	UMP-CMP kinase OS=Homo sapiens OX=9606 GN=CMPK1 PE=1 SV=3	CMPK1	952265	975408	860904	865641	1.60007e+06	1.68655e+06	1.15225e+06	1.2138e+06	0.00577953	1.52809	SARS-CoV-2-D1 up vs Mock-D1
Q86WV6	Stimulator of interferon genes protein OS=Homo sapiens OX=9606 GN=STING1 PE=1 SV=1	STING1	523939	560037	617330	684554	1.33253e+06	1.16247e+06	675439	646120	0.0716832	1.52804	SARS-CoV-2-D1 up vs Mock-D1
Q969T9	WW domain-binding protein 2 OS=Homo sapiens OX=9606 GN=WBP2 PE=1 SV=1	WBP2	534415	474196	456149	497166	870451	842655	670248	637202	0.0026398	1.52797	SARS-CoV-2-D1 up vs Mock-D1
Q13464	Rho-associated protein kinase 1 OS=Homo sapiens OX=9606 GN=ROCK1 PE=1 SV=1	ROCK1	272924	263390	291966	232365	478161	425244	347537	375497	0.00248756	1.52728	SARS-CoV-2-D1 up vs Mock-D1
P14324	Farnesyl pyrophosphate synthase OS=Homo sapiens OX=9606 GN=FDPS PE=1 SV=4	FDPS	822648	914550	901270	935315	1.60514e+06	1.59381e+06	1.14102e+06	1.18141e+06	0.00473622	1.52705	SARS-CoV-2-D1 up vs Mock-D1
Q9P2N5	RNA-binding protein 27 OS=Homo sapiens OX=9606 GN=RBM27 PE=1 SV=2	RBM27	86492.8	58408.1	57265.5	60414.7	164780	87580.6	87657.6	74951.3	0.0792368	1.52615	SARS-CoV-2-D1 up vs Mock-D1
Q9HBH5	Retinol dehydrogenase 14 OS=Homo sapiens OX=9606 GN=RDH14 PE=1 SV=1	RDH14	40634.4	46870.9	40110.3	76884.2	119386	110864	48164.7	49975.2	0.195303	1.52611	SARS-CoV-2-D1 up vs Mock-D1
Q05209	Tyrosine-protein phosphatase non-receptor type 12 OS=Homo sapiens OX=9606 GN=PTPN12 PE=1 SV=3	PTPN12	1.03003e+06	1.17079e+06	1.22859e+06	1.36498e+06	2.1335e+06	1.84622e+06	1.70123e+06	1.63654e+06	0.00220947	1.52599	SARS-CoV-2-D1 up vs Mock-D1
P82650	28S ribosomal protein S22, mitochondrial OS=Homo sapiens OX=9606 GN=MRPS22 PE=1 SV=1	MRPS22	109026	101687	106941	108040	188215	195076	143169	131991	0.00523519	1.52557	SARS-CoV-2-D1 up vs Mock-D1
Q99798	Aconitate hydratase, mitochondrial OS=Homo sapiens OX=9606 GN=ACO2 PE=1 SV=2	ACO2	5.00037e+06	4.55132e+06	3.73804e+06	3.8657e+06	8.10853e+06	8.08728e+06	5.26734e+06	5.14942e+06	0.0268402	1.525	SARS-CoV-2-D1 up vs Mock-D1
Q5H9U9	Probable ATP-dependent RNA helicase DDX60-like OS=Homo sapiens OX=9606 GN=DDX60L PE=2 SV=2	DDX60L	39456.8	24130.1	38185.7	33049.6	58268.7	57791.7	35707	53936.7	0.0404354	1.52422	SARS-CoV-2-D1 up vs Mock-D1
P36957	Dihydrolipoyllysine-residue succinyltransferase component of 2-oxoglutarate dehydrogenase complex, mitochondrial OS=Homo sapiens OX=9606 GN=DLST PE=1 SV=4	DLST	1.62849e+06	1.67756e+06	1.66296e+06	1.70191e+06	2.8324e+06	2.92865e+06	2.23171e+06	2.25171e+06	0.00120603	1.52378	SARS-CoV-2-D1 up vs Mock-D1
P43034	Platelet-activating factor acetylhydrolase IB subunit alpha OS=Homo sapiens OX=9606 GN=PAFAH1B1 PE=1 SV=2	PAFAH1B1	1.24184e+06	1.33742e+06	1.25447e+06	1.35476e+06	2.2901e+06	2.26421e+06	1.70614e+06	1.71865e+06	0.0026057	1.52345	SARS-CoV-2-D1 up vs Mock-D1
Q9GZT3	SRA stem-loop-interacting RNA-binding protein, mitochondrial OS=Homo sapiens OX=9606 GN=SLIRP PE=1 SV=1	SLIRP	1.35364e+06	1.45068e+06	1.53417e+06	1.42238e+06	2.35426e+06	2.05235e+06	2.25671e+06	2.11637e+06	4.56011e-05	1.52336	SARS-CoV-2-D1 up vs Mock-D1
P36543	V-type proton ATPase subunit E 1 OS=Homo sapiens OX=9606 GN=ATP6V1E1 PE=1 SV=1	ATP6V1E1	3.68877e+06	3.82919e+06	3.94357e+06	3.92111e+06	6.67778e+06	6.95081e+06	5.22792e+06	4.84626e+06	0.003484	1.52328	SARS-CoV-2-D1 up vs Mock-D1
Q8N6T3	ADP-ribosylation factor GTPase-activating protein 1 OS=Homo sapiens OX=9606 GN=ARFGAP1 PE=1 SV=2	ARFGAP1	443196	394862	391584	408219	710579	708350	556247	537839	0.00196551	1.52319	SARS-CoV-2-D1 up vs Mock-D1
P51606	N-acylglucosamine 2-epimerase OS=Homo sapiens OX=9606 GN=RENBP PE=1 SV=2	RENBP	614639	654901	629984	690123	1.13843e+06	1.16134e+06	853020	835218	0.00398411	1.52315	SARS-CoV-2-D1 up vs Mock-D1
Q9Y6K9	NF-kappa-B essential modulator OS=Homo sapiens OX=9606 GN=IKBKG PE=1 SV=2	IKBKG	436369	429286	420727	478882	813282	817912	572313	532463	0.0115602	1.52233	SARS-CoV-2-D1 up vs Mock-D1
Q86Y82	Syntaxin-12 OS=Homo sapiens OX=9606 GN=STX12 PE=1 SV=1	STX12	2.02145e+06	2.15471e+06	2.51659e+06	2.47992e+06	4.15564e+06	3.58317e+06	3.10099e+06	3.1592e+06	0.00280933	1.52202	SARS-CoV-2-D1 up vs Mock-D1
Q96AG4	Leucine-rich repeat-containing protein 59 OS=Homo sapiens OX=9606 GN=LRRC59 PE=1 SV=1	LRRC59	4.318e+06	4.4333e+06	4.13084e+06	4.23089e+06	7.85967e+06	6.98142e+06	5.70014e+06	5.72608e+06	0.0019587	1.52108	SARS-CoV-2-D1 up vs Mock-D1
Q6P2Q9	Pre-mRNA-processing-splicing factor 8 OS=Homo sapiens OX=9606 GN=PRPF8 PE=1 SV=2	PRPF8	939394	960841	883421	885653	1.50652e+06	1.69805e+06	1.22393e+06	1.20723e+06	0.0027137	1.52102	SARS-CoV-2-D1 up vs Mock-D1
O75175	CCR4-NOT transcription complex subunit 3 OS=Homo sapiens OX=9606 GN=CNOT3 PE=1 SV=1	CNOT3	57093.2	76325	82420.3	64953.7	126378	140931	61456.2	113940	0.0847661	1.52058	SARS-CoV-2-D1 up vs Mock-D1
Q93009	Ubiquitin carboxyl-terminal hydrolase 7 OS=Homo sapiens OX=9606 GN=USP7 PE=1 SV=2	USP7	373570	369824	379893	322254	767253	519933	495412	457462	0.0134714	1.52053	SARS-CoV-2-D1 up vs Mock-D1
Q96AE4	Far upstream element-binding protein 1 OS=Homo sapiens OX=9606 GN=FUBP1 PE=1 SV=3	FUBP1	1.85274e+06	1.93011e+06	1.84593e+06	1.88938e+06	3.22973e+06	2.87732e+06	2.54562e+06	2.81771e+06	0.000155051	1.52047	SARS-CoV-2-D1 up vs Mock-D1
Q6P2E9	Enhancer of mRNA-decapping protein 4 OS=Homo sapiens OX=9606 GN=EDC4 PE=1 SV=1	EDC4	432981	441639	473304	475580	955710	816456	491333	599320	0.032901	1.52002	SARS-CoV-2-D1 up vs Mock-D1
Q99459	Cell division cycle 5-like protein OS=Homo sapiens OX=9606 GN=CDC5L PE=1 SV=2	CDC5L	359092	320333	343589	363224	654905	601091	465559	418137	0.00862136	1.52001	SARS-CoV-2-D1 up vs Mock-D1
O75410	Transforming acidic coiled-coil-containing protein 1 OS=Homo sapiens OX=9606 GN=TACC1 PE=1 SV=2	TACC1	143848	200139	187880	218369	380691	356229	219606	211562	0.058588	1.51974	SARS-CoV-2-D1 up vs Mock-D1
P09497	Clathrin light chain B OS=Homo sapiens OX=9606 GN=CLTB PE=1 SV=1	CLTB	1.25237e+06	1.30989e+06	1.38777e+06	1.50491e+06	2.16335e+06	2.14611e+06	2.00047e+06	1.96762e+06	0.000104125	1.51972	SARS-CoV-2-D1 up vs Mock-D1
Q8WYP5	Protein ELYS OS=Homo sapiens OX=9606 GN=AHCTF1 PE=1 SV=3	AHCTF1	34554.3	33430.2	36647.6	37327	69271.4	67887.8	40418.4	44325.6	0.0263746	1.51956	SARS-CoV-2-D1 up vs Mock-D1
P37840	Alpha-synuclein OS=Homo sapiens OX=9606 GN=SNCA PE=1 SV=1	SNCA	341257	273632	231083	325906	648329	662089	306860	284309	0.14162	1.51909	SARS-CoV-2-D1 up vs Mock-D1
Q6IAA8	Ragulator complex protein LAMTOR1 OS=Homo sapiens OX=9606 GN=LAMTOR1 PE=1 SV=2	LAMTOR1	1.37296e+06	1.41587e+06	1.54261e+06	1.38706e+06	2.50319e+06	2.77511e+06	1.7654e+06	1.80249e+06	0.0121152	1.51832	SARS-CoV-2-D1 up vs Mock-D1
P61960	Ubiquitin-fold modifier 1 OS=Homo sapiens OX=9606 GN=UFM1 PE=1 SV=1	UFM1	2.63727e+06	2.35885e+06	2.44158e+06	2.56665e+06	4.5575e+06	4.1328e+06	3.18647e+06	3.44753e+06	0.0027897	1.51783	SARS-CoV-2-D1 up vs Mock-D1
P52294	Importin subunit alpha-5 OS=Homo sapiens OX=9606 GN=KPNA1 PE=1 SV=3	KPNA1	9936.86	16917.4	16343.4	18481.3	26480.3	26846.1	19057.9	19876.1	0.046767	1.51753	SARS-CoV-2-D1 up vs Mock-D1
P16298	Serine/threonine-protein phosphatase 2B catalytic subunit beta isoform OS=Homo sapiens OX=9606 GN=PPP3CB PE=1 SV=2	PPP3CB	113629	127241	122007	124649	213516	193013	168416	168005	0.000575151	1.51752	SARS-CoV-2-D1 up vs Mock-D1
Q04446	1,4-alpha-glucan-branching enzyme OS=Homo sapiens OX=9606 GN=GBE1 PE=1 SV=3	GBE1	742762	759733	734495	735808	1.20318e+06	1.21014e+06	1.06796e+06	1.03948e+06	4.77635e-05	1.51729	SARS-CoV-2-D1 up vs Mock-D1
Q99614	Tetratricopeptide repeat protein 1 OS=Homo sapiens OX=9606 GN=TTC1 PE=1 SV=1	TTC1	337512	367805	283282	361237	609242	591156	415802	449132	0.0103293	1.51691	SARS-CoV-2-D1 up vs Mock-D1
A1L0T0	2-hydroxyacyl-CoA lyase 2 OS=Homo sapiens OX=9606 GN=ILVBL PE=1 SV=2	ILVBL	458277	449862	395789	415255	813648	773458	521055	547060	0.0133743	1.51688	SARS-CoV-2-D1 up vs Mock-D1
O14744	Protein arginine N-methyltransferase 5 OS=Homo sapiens OX=9606 GN=PRMT5 PE=1 SV=4	PRMT5	351957	347329	335035	324584	644702	614808	419043	423536	0.01229	1.5167	SARS-CoV-2-D1 up vs Mock-D1
Q9NS87	Kinesin-like protein KIF15 OS=Homo sapiens OX=9606 GN=KIF15 PE=1 SV=1	KIF15	29467.4	27954.6	30837.2	2670.22	27498.7	19004.4	32218.5	21312.5	0.521466	1.5166	SARS-CoV-2-D1 up vs Mock-D1
Q16836	Hydroxyacyl-coenzyme A dehydrogenase, mitochondrial OS=Homo sapiens OX=9606 GN=HADH PE=1 SV=3	HADH	831054	763230	691882	691006	1.31445e+06	1.28961e+06	1.00345e+06	942622	0.00491747	1.51639	SARS-CoV-2-D1 up vs Mock-D1
Q9Y520	Protein PRRC2C OS=Homo sapiens OX=9606 GN=PRRC2C PE=1 SV=4	PRRC2C	221915	214218	236720	236342	398121	342476	327650	314612	0.000336036	1.51619	SARS-CoV-2-D1 up vs Mock-D1
Q14012	Calcium/calmodulin-dependent protein kinase type 1 OS=Homo sapiens OX=9606 GN=CAMK1 PE=1 SV=1	CAMK1	412455	404557	469178	472433	839478	744458	519294	602198	0.0110664	1.51615	SARS-CoV-2-D1 up vs Mock-D1
O95486	Protein transport protein Sec24A OS=Homo sapiens OX=9606 GN=SEC24A PE=1 SV=2	SEC24A	288442	250148	274160	281414	530962	457765	343152	352545	0.00907911	1.516	SARS-CoV-2-D1 up vs Mock-D1
P52789	Hexokinase-2 OS=Homo sapiens OX=9606 GN=HK2 PE=1 SV=2	HK2	1.26913e+06	1.20209e+06	1.27772e+06	1.27009e+06	2.32985e+06	2.01662e+06	1.61541e+06	1.71725e+06	0.00255534	1.51474	SARS-CoV-2-D1 up vs Mock-D1
P60468	Protein transport protein Sec61 subunit beta OS=Homo sapiens OX=9606 GN=SEC61B PE=1 SV=2	SEC61B	630423	798769	684962	668721	1.14658e+06	1.12049e+06	976801	965777	0.000852485	1.51402	SARS-CoV-2-D1 up vs Mock-D1
P04792	Heat shock protein beta-1 OS=Homo sapiens OX=9606 GN=HSPB1 PE=1 SV=2	HSPB1	3.54979e+06	3.65254e+06	3.56086e+06	3.93923e+06	6.52499e+06	6.11499e+06	4.89561e+06	4.88745e+06	0.00190208	1.51365	SARS-CoV-2-D1 up vs Mock-D1
O00487	26S proteasome non-ATPase regulatory subunit 14 OS=Homo sapiens OX=9606 GN=PSMD14 PE=1 SV=1	PSMD14	1.10659e+06	1.08713e+06	1.18812e+06	1.2236e+06	2.07436e+06	2.04462e+06	1.48864e+06	1.45382e+06	0.00641306	1.51359	SARS-CoV-2-D1 up vs Mock-D1
Q8NB37	Glutamine amidotransferase-like class 1 domain-containing protein 1 OS=Homo sapiens OX=9606 GN=GATD1 PE=1 SV=1	GATD1	402548	409110	401553	423916	810452	740998	508185	481857	0.0199793	1.51339	SARS-CoV-2-D1 up vs Mock-D1
Q9BXP5	Serrate RNA effector molecule homolog OS=Homo sapiens OX=9606 GN=SRRT PE=1 SV=1	SRRT	444517	449919	420134	411281	770178	746520	578288	545166	0.00376404	1.51335	SARS-CoV-2-D1 up vs Mock-D1
P53367	Arfaptin-1 OS=Homo sapiens OX=9606 GN=ARFIP1 PE=1 SV=2	ARFIP1	386130	444295	455372	493994	763564	727754	609677	597317	0.0021069	1.51325	SARS-CoV-2-D1 up vs Mock-D1
P09651	Heterogeneous nuclear ribonucleoprotein A1 OS=Homo sapiens OX=9606 GN=HNRNPA1 PE=1 SV=5	HNRNPA1	1.32374e+07	1.43897e+07	1.33707e+07	1.3712e+07	2.42468e+07	2.39952e+07	1.77872e+07	1.76813e+07	0.0038418	1.51294	SARS-CoV-2-D1 up vs Mock-D1
P60891	Ribose-phosphate pyrophosphokinase 1 OS=Homo sapiens OX=9606 GN=PRPS1 PE=1 SV=2	PRPS1	249537	254028	239943	228118	430808	444815	303445	312515	0.00749725	1.5128	SARS-CoV-2-D1 up vs Mock-D1
P11908	Ribose-phosphate pyrophosphokinase 2 OS=Homo sapiens OX=9606 GN=PRPS2 PE=1 SV=2	PRPS2	637889	649369	613364	583136	1.10127e+06	1.13707e+06	775691	798877	0.00749725	1.5128	SARS-CoV-2-D1 up vs Mock-D1
P04062	Lysosomal acid glucosylceramidase OS=Homo sapiens OX=9606 GN=GBA PE=1 SV=3	GBA	977720	1.22024e+06	1.02594e+06	1.47773e+06	2.1628e+06	2.01798e+06	1.45867e+06	1.48755e+06	0.0243687	1.51268	SARS-CoV-2-D1 up vs Mock-D1
Q9UNZ2	NSFL1 cofactor p47 OS=Homo sapiens OX=9606 GN=NSFL1C PE=1 SV=2	NSFL1C	782804	816370	855966	924263	1.63248e+06	1.56848e+06	1.00761e+06	1.02575e+06	0.0227184	1.51258	SARS-CoV-2-D1 up vs Mock-D1
Q7L5N7	Lysophosphatidylcholine acyltransferase 2 OS=Homo sapiens OX=9606 GN=LPCAT2 PE=1 SV=1	LPCAT2	606421	612726	613737	589057	1.14343e+06	962877	833816	765821	0.00338338	1.51252	SARS-CoV-2-D1 up vs Mock-D1
P04632	Calpain small subunit 1 OS=Homo sapiens OX=9606 GN=CAPNS1 PE=1 SV=1	CAPNS1	2.18836e+06	2.29036e+06	2.1945e+06	2.21368e+06	4.30955e+06	3.86992e+06	2.86585e+06	2.66498e+06	0.0119618	1.51235	SARS-CoV-2-D1 up vs Mock-D1
Q9Y2I1	Nischarin OS=Homo sapiens OX=9606 GN=NISCH PE=1 SV=3	NISCH	20104.2	18766	32765.2	26709.7	44958.5	39065.6	40830.9	24061.2	0.0727553	1.51197	SARS-CoV-2-D1 up vs Mock-D1
Q13555	Calcium/calmodulin-dependent protein kinase type II subunit gamma OS=Homo sapiens OX=9606 GN=CAMK2G PE=1 SV=4	CAMK2G	268793	246815	271065	277222	483954	460678	327208	357113	0.00578853	1.51194	SARS-CoV-2-D1 up vs Mock-D1
P26583	High mobility group protein B2 OS=Homo sapiens OX=9606 GN=HMGB2 PE=1 SV=2	HMGB2	945782	955500	909732	998954	1.82358e+06	1.72102e+06	1.15507e+06	1.18352e+06	0.0147949	1.51183	SARS-CoV-2-D1 up vs Mock-D1
Q7L576	Cytoplasmic FMR1-interacting protein 1 OS=Homo sapiens OX=9606 GN=CYFIP1 PE=1 SV=1	CYFIP1	1.11756e+06	1.16139e+06	1.17882e+06	1.25448e+06	2.17195e+06	2.03699e+06	1.56094e+06	1.45183e+06	0.00654582	1.5118	SARS-CoV-2-D1 up vs Mock-D1
Q96A26	Protein FAM162A OS=Homo sapiens OX=9606 GN=FAM162A PE=1 SV=2	FAM162A	914625	1.0132e+06	1.03312e+06	1.02182e+06	1.82396e+06	1.89028e+06	1.17739e+06	1.25875e+06	0.016845	1.51176	SARS-CoV-2-D1 up vs Mock-D1
Q9BZZ5	Apoptosis inhibitor 5 OS=Homo sapiens OX=9606 GN=API5 PE=1 SV=3	API5	1.09175e+06	1.13024e+06	1.08047e+06	1.04427e+06	1.79323e+06	1.83436e+06	1.55284e+06	1.42333e+06	0.00057252	1.51168	SARS-CoV-2-D1 up vs Mock-D1
Q9BTV4	Transmembrane protein 43 OS=Homo sapiens OX=9606 GN=TMEM43 PE=1 SV=1	TMEM43	946697	943144	899732	965387	1.6651e+06	1.6124e+06	1.21303e+06	1.24324e+06	0.00281785	1.51159	SARS-CoV-2-D1 up vs Mock-D1
P62314	Small nuclear ribonucleoprotein Sm D1 OS=Homo sapiens OX=9606 GN=SNRPD1 PE=1 SV=1	SNRPD1	1.59395e+06	1.43547e+06	1.56042e+06	1.91638e+06	2.34041e+06	2.61969e+06	2.38543e+06	2.4419e+06	0.000753089	1.51151	SARS-CoV-2-D1 up vs Mock-D1
P62937	Peptidyl-prolyl cis-trans isomerase A OS=Homo sapiens OX=9606 GN=PPIA PE=1 SV=2	PPIA	3.59517e+07	3.86254e+07	3.53954e+07	3.59884e+07	6.42481e+07	6.45856e+07	4.58685e+07	4.84885e+07	0.00432924	1.51134	SARS-CoV-2-D1 up vs Mock-D1
O95487	Protein transport protein Sec24B OS=Homo sapiens OX=9606 GN=SEC24B PE=1 SV=2	SEC24B	219573	181989	205940	200071	382523	302385	252203	294262	0.00471375	1.51108	SARS-CoV-2-D1 up vs Mock-D1
P84103	Serine/arginine-rich splicing factor 3 OS=Homo sapiens OX=9606 GN=SRSF3 PE=1 SV=1	SRSF3	2.40092e+06	2.27868e+06	2.50227e+06	2.53899e+06	4.12209e+06	3.73839e+06	3.39651e+06	3.46064e+06	0.000176496	1.51089	SARS-CoV-2-D1 up vs Mock-D1
Q53GQ0	Very-long-chain 3-oxoacyl-CoA reductase OS=Homo sapiens OX=9606 GN=HSD17B12 PE=1 SV=2	HSD17B12	1.56065e+06	1.35962e+06	1.52815e+06	1.28387e+06	2.83393e+06	2.10355e+06	2.38591e+06	1.52488e+06	0.024989	1.5108	SARS-CoV-2-D1 up vs Mock-D1
Q9UKM9	RNA-binding protein Raly OS=Homo sapiens OX=9606 GN=RALY PE=1 SV=1	RALY	916257	926584	906250	865922	1.58565e+06	1.54046e+06	1.17185e+06	1.21228e+06	0.00211974	1.51069	SARS-CoV-2-D1 up vs Mock-D1
O60496	Docking protein 2 OS=Homo sapiens OX=9606 GN=DOK2 PE=1 SV=2	DOK2	594703	542386	630733	641073	1.00026e+06	1.07128e+06	832523	761293	0.00332597	1.51061	SARS-CoV-2-D1 up vs Mock-D1
P13995	Bifunctional methylenetetrahydrofolate dehydrogenase/cyclohydrolase, mitochondrial OS=Homo sapiens OX=9606 GN=MTHFD2 PE=1 SV=2	MTHFD2	570594	462394	516503	540917	822212	869742	741417	723287	0.000573787	1.51026	SARS-CoV-2-D1 up vs Mock-D1
Q99757	Thioredoxin, mitochondrial OS=Homo sapiens OX=9606 GN=TXN2 PE=1 SV=2	TXN2	1.28505e+06	1.34142e+06	1.24634e+06	1.21648e+06	2.16265e+06	2.18841e+06	1.67366e+06	1.71635e+06	0.00155116	1.51022	SARS-CoV-2-D1 up vs Mock-D1
Q16186	Proteasomal ubiquitin receptor ADRM1 OS=Homo sapiens OX=9606 GN=ADRM1 PE=1 SV=2	ADRM1	518012	496250	575259	563541	974546	926666	701842	683638	0.00575954	1.51005	SARS-CoV-2-D1 up vs Mock-D1
Q99571	P2X purinoceptor 4 OS=Homo sapiens OX=9606 GN=P2RX4 PE=1 SV=2	P2RX4	790910	743916	789108	815051	1.40802e+06	1.46385e+06	995784	958255	0.0108938	1.50989	SARS-CoV-2-D1 up vs Mock-D1
Q13011	Delta(3,5)-Delta(2,4)-dienoyl-CoA isomerase, mitochondrial OS=Homo sapiens OX=9606 GN=ECH1 PE=1 SV=2	ECH1	2.44043e+06	2.39363e+06	2.48564e+06	2.4239e+06	4.156e+06	4.02313e+06	3.30714e+06	3.30656e+06	0.000568477	1.50972	SARS-CoV-2-D1 up vs Mock-D1
Q9Y320	Thioredoxin-related transmembrane protein 2 OS=Homo sapiens OX=9606 GN=TMX2 PE=1 SV=1	TMX2	223337	241359	221119	212329	389195	407213	281804	294194	0.0057062	1.50948	SARS-CoV-2-D1 up vs Mock-D1
Q6ZSR9	Uncharacterized protein FLJ45252 OS=Homo sapiens OX=9606 PE=2 SV=2	Uncharacterized protein FLJ45252 OS=Homo sapiens OX=9606	116831	111970	123483	93608.7	209607	165062	155576	145848	0.00601891	1.50948	SARS-CoV-2-D1 up vs Mock-D1
Q8NDA8	Maestro heat-like repeat-containing protein family member 1 OS=Homo sapiens OX=9606 GN=MROH1 PE=2 SV=3	MROH1	14041.3	14775.5	21861.8	20145.5	24360.8	30949.4	31763	19759.8	0.0397029	1.50855	SARS-CoV-2-D1 up vs Mock-D1
Q5VYK3	Proteasome adapter and scaffold protein ECM29 OS=Homo sapiens OX=9606 GN=ECPAS PE=1 SV=2	ECPAS	423353	434432	433336	413899	705447	661896	598970	610764	4.55823e-05	1.50851	SARS-CoV-2-D1 up vs Mock-D1
P48444	Coatomer subunit delta OS=Homo sapiens OX=9606 GN=ARCN1 PE=1 SV=1	ARCN1	2.27873e+06	2.33788e+06	2.25677e+06	2.29121e+06	3.90231e+06	3.7453e+06	3.11868e+06	3.12836e+06	0.000451048	1.50837	SARS-CoV-2-D1 up vs Mock-D1
Q13617	Cullin-2 OS=Homo sapiens OX=9606 GN=CUL2 PE=1 SV=2	CUL2	238284	233212	203472	234749	417971	368698	293874	303259	0.00405133	1.5082	SARS-CoV-2-D1 up vs Mock-D1
P62942	Peptidyl-prolyl cis-trans isomerase FKBP1A OS=Homo sapiens OX=9606 GN=FKBP1A PE=1 SV=2	FKBP1A	7.34197e+06	7.58473e+06	7.32155e+06	7.9017e+06	1.33222e+07	1.26621e+07	9.58893e+06	1.02999e+07	0.00232525	1.508	SARS-CoV-2-D1 up vs Mock-D1
Q15382	GTP-binding protein Rheb OS=Homo sapiens OX=9606 GN=RHEB PE=1 SV=1	RHEB	166271	162052	147662	143652	279003	292110	193358	187414	0.0155108	1.50771	SARS-CoV-2-D1 up vs Mock-D1
Q14008	Cytoskeleton-associated protein 5 OS=Homo sapiens OX=9606 GN=CKAP5 PE=1 SV=3	CKAP5	605431	597684	640726	595954	1.043e+06	1.09925e+06	816799	762198	0.00415902	1.5076	SARS-CoV-2-D1 up vs Mock-D1
Q9UPY8	Microtubule-associated protein RP/EB family member 3 OS=Homo sapiens OX=9606 GN=MAPRE3 PE=1 SV=1	MAPRE3	47178	45072.1	48288	43366.8	74837.8	75317.4	61901	65616.2	0.000283817	1.50581	SARS-CoV-2-D1 up vs Mock-D1
Q5JTV8	Torsin-1A-interacting protein 1 OS=Homo sapiens OX=9606 GN=TOR1AIP1 PE=1 SV=2	TOR1AIP1	694074	669931	676112	814120	1.33014e+06	1.26244e+06	868649	900712	0.014363	1.50522	SARS-CoV-2-D1 up vs Mock-D1
P61026	Ras-related protein Rab-10 OS=Homo sapiens OX=9606 GN=RAB10 PE=1 SV=1	RAB10	2.72094e+06	2.87328e+06	2.93361e+06	2.73952e+06	4.5636e+06	4.62249e+06	3.94182e+06	3.87586e+06	0.000184876	1.50494	SARS-CoV-2-D1 up vs Mock-D1
Q96QD9	UAP56-interacting factor OS=Homo sapiens OX=9606 GN=FYTTD1 PE=1 SV=3	FYTTD1	71218.2	86515.8	101537	83399.3	140729	134819	122581	115038	0.0031325	1.50481	SARS-CoV-2-D1 up vs Mock-D1
Q5SW79	Centrosomal protein of 170 kDa OS=Homo sapiens OX=9606 GN=CEP170 PE=1 SV=1	CEP170	450888	463654	444099	453496	804050	736323	588802	618787	0.00144563	1.50448	SARS-CoV-2-D1 up vs Mock-D1
P27169	Serum paraoxonase/arylesterase 1 OS=Homo sapiens OX=9606 GN=PON1 PE=1 SV=3	PON1	162364	173023	191750	200095	334573	332411	211438	234814	0.0185747	1.50445	SARS-CoV-2-D1 up vs Mock-D1
Q9NPD3	Exosome complex component RRP41 OS=Homo sapiens OX=9606 GN=EXOSC4 PE=1 SV=3	EXOSC4	136457	157175	121910	137974	237909	242640	195399	163778	0.00848908	1.5043	SARS-CoV-2-D1 up vs Mock-D1
P30405	Peptidyl-prolyl cis-trans isomerase F, mitochondrial OS=Homo sapiens OX=9606 GN=PPIF PE=1 SV=1	PPIF	3.90277e+06	3.8757e+06	4.05272e+06	4.34839e+06	6.8124e+06	6.48316e+06	5.60864e+06	5.50841e+06	0.000447616	1.50416	SARS-CoV-2-D1 up vs Mock-D1
P52272	Heterogeneous nuclear ribonucleoprotein M OS=Homo sapiens OX=9606 GN=HNRNPM PE=1 SV=3	HNRNPM	2.95834e+06	2.96642e+06	2.87045e+06	2.77027e+06	5.66813e+06	5.12065e+06	3.45982e+06	3.55436e+06	0.0181864	1.50386	SARS-CoV-2-D1 up vs Mock-D1
Q01518	Adenylyl cyclase-associated protein 1 OS=Homo sapiens OX=9606 GN=CAP1 PE=1 SV=5	CAP1	1.88598e+07	1.81885e+07	1.90156e+07	1.96636e+07	3.38064e+07	3.24746e+07	2.41076e+07	2.47739e+07	0.00393777	1.50365	SARS-CoV-2-D1 up vs Mock-D1
Q969G6	Riboflavin kinase OS=Homo sapiens OX=9606 GN=RFK PE=1 SV=2	RFK	140695	143592	162007	146662	271746	249548	186550	193916	0.00588556	1.50355	SARS-CoV-2-D1 up vs Mock-D1
Q9H0U3	Magnesium transporter protein 1 OS=Homo sapiens OX=9606 GN=MAGT1 PE=1 SV=1	MAGT1	479468	468839	519854	566589	933689	837218	638208	677855	0.00621504	1.50332	SARS-CoV-2-D1 up vs Mock-D1
O95861	3'(2'),5'-bisphosphate nucleotidase 1 OS=Homo sapiens OX=9606 GN=BPNT1 PE=1 SV=1	BPNT1	264023	269391	262911	241433	475603	404011	362462	331050	0.00246328	1.50328	SARS-CoV-2-D1 up vs Mock-D1
Q9UNM6	26S proteasome non-ATPase regulatory subunit 13 OS=Homo sapiens OX=9606 GN=PSMD13 PE=1 SV=2	PSMD13	1.40785e+06	1.2044e+06	1.36439e+06	1.44182e+06	2.51103e+06	2.32999e+06	1.83326e+06	1.5867e+06	0.0115025	1.50292	SARS-CoV-2-D1 up vs Mock-D1
Q9P0J0	NADH dehydrogenase [ubiquinone] 1 alpha subcomplex subunit 13 OS=Homo sapiens OX=9606 GN=NDUFA13 PE=1 SV=3	NDUFA13	163211	174203	149289	191954	280432	281156	232741	226360	0.00209654	1.50264	SARS-CoV-2-D1 up vs Mock-D1
Q6YN16	Hydroxysteroid dehydrogenase-like protein 2 OS=Homo sapiens OX=9606 GN=HSDL2 PE=1 SV=1	HSDL2	170516	160361	153404	155810	326483	271280	192068	195830	0.0211633	1.50255	SARS-CoV-2-D1 up vs Mock-D1
Q5JSL3	Dedicator of cytokinesis protein 11 OS=Homo sapiens OX=9606 GN=DOCK11 PE=1 SV=2	DOCK11	51217.2	67561.6	63772.8	65598	121301	93312.3	75967	85638.6	0.0135089	1.50181	SARS-CoV-2-D1 up vs Mock-D1
Q99417	c-Myc-binding protein OS=Homo sapiens OX=9606 GN=MYCBP PE=1 SV=3	MYCBP	478591	497342	468097	451803	755659	831336	615440	662030	0.00115052	1.50164	SARS-CoV-2-D1 up vs Mock-D1
Q93008	Probable ubiquitin carboxyl-terminal hydrolase FAF-X OS=Homo sapiens OX=9606 GN=USP9X PE=1 SV=4	USP9X	351788	336379	371454	396095	606212	610003	490058	488038	0.00133932	1.50128	SARS-CoV-2-D1 up vs Mock-D1
P26641	Elongation factor 1-gamma OS=Homo sapiens OX=9606 GN=EEF1G PE=1 SV=3	EEF1G	5.11908e+06	5.14196e+06	5.1502e+06	5.47735e+06	8.49522e+06	8.64586e+06	6.89009e+06	7.4404e+06	0.000373837	1.50062	SARS-CoV-2-D1 up vs Mock-D1
Q9UGP8	Translocation protein SEC63 homolog OS=Homo sapiens OX=9606 GN=SEC63 PE=1 SV=2	SEC63	484490	445219	477492	491715	826772	783084	636320	623280	0.00164835	1.50056	SARS-CoV-2-D1 up vs Mock-D1
P68133	Actin, alpha skeletal muscle OS=Homo sapiens OX=9606 GN=ACTA1 PE=1 SV=1	ACTA1	245004	260693	266326	266221	510426	560031	283320	283203	0.0713168	1.50017	SARS-CoV-2-D1 up vs Mock-D1
Q7Z5R6	Amyloid beta A4 precursor protein-binding family B member 1-interacting protein OS=Homo sapiens OX=9606 GN=APBB1IP PE=1 SV=1	APBB1IP	833724	930624	945298	970217	1.63027e+06	1.53472e+06	1.28646e+06	1.11934e+06	0.0044912	1.50004	SARS-CoV-2-D1 up vs Mock-D1
P83111	Serine beta-lactamase-like protein LACTB, mitochondrial OS=Homo sapiens OX=9606 GN=LACTB PE=1 SV=2	LACTB	2.45526e+06	2.18692e+06	2.18601e+06	2.20536e+06	4.05597e+06	3.71162e+06	2.79721e+06	3.11233e+06	0.00378942	1.50004	SARS-CoV-2-D1 up vs Mock-D1
Q96BW5	Phosphotriesterase-related protein OS=Homo sapiens OX=9606 GN=PTER PE=1 SV=1	PTER	138383	114616	128246	134510	214763	210998	169040	180665	0.00133105	1.49966	SARS-CoV-2-D1 up vs Mock-D1
P62140	Serine/threonine-protein phosphatase PP1-beta catalytic subunit OS=Homo sapiens OX=9606 GN=PPP1CB PE=1 SV=3	PPP1CB	2.37002e+06	2.45526e+06	2.49767e+06	2.68162e+06	4.14699e+06	4.27603e+06	3.34137e+06	3.32325e+06	0.00141537	1.49924	SARS-CoV-2-D1 up vs Mock-D1
Q15084	Protein disulfide-isomerase A6 OS=Homo sapiens OX=9606 GN=PDIA6 PE=1 SV=1	PDIA6	1.08594e+07	1.20484e+07	1.21874e+07	1.365e+07	2.18559e+07	2.1535e+07	1.53361e+07	1.52298e+07	0.0109384	1.49912	SARS-CoV-2-D1 up vs Mock-D1
Q9UI30	Multifunctional methyltransferase subunit TRM112-like protein OS=Homo sapiens OX=9606 GN=TRMT112 PE=1 SV=1	TRMT112	770924	737390	756969	775746	1.41893e+06	1.40351e+06	921132	917676	0.0173368	1.49855	SARS-CoV-2-D1 up vs Mock-D1
O95139	NADH dehydrogenase [ubiquinone] 1 beta subcomplex subunit 6 OS=Homo sapiens OX=9606 GN=NDUFB6 PE=1 SV=3	NDUFB6	88393.3	82656.4	81491.6	99910.2	164941	117361	111012	139598	0.00708799	1.49855	SARS-CoV-2-D1 up vs Mock-D1
P24534	Elongation factor 1-beta OS=Homo sapiens OX=9606 GN=EEF1B2 PE=1 SV=3	EEF1B2	7.44838e+06	8.12895e+06	8.18928e+06	8.2683e+06	1.3482e+07	1.31435e+07	1.05337e+07	1.10715e+07	0.000865335	1.49839	SARS-CoV-2-D1 up vs Mock-D1
P49841	Glycogen synthase kinase-3 beta OS=Homo sapiens OX=9606 GN=GSK3B PE=1 SV=2	GSK3B	312780	263660	278015	285916	481133	463276	352405	420663	0.00206609	1.49838	SARS-CoV-2-D1 up vs Mock-D1
Q7Z3C6	Autophagy-related protein 9A OS=Homo sapiens OX=9606 GN=ATG9A PE=1 SV=3	ATG9A	33669.3	31496.6	31137.2	31939.7	78858.1	53890.4	38269.3	32676.1	0.085171	1.49824	SARS-CoV-2-D1 up vs Mock-D1
Q9H269	Vacuolar protein sorting-associated protein 16 homolog OS=Homo sapiens OX=9606 GN=VPS16 PE=1 SV=2	VPS16	570998	556759	567883	588010	1.04826e+06	1.01247e+06	698076	721631	0.00983019	1.49806	SARS-CoV-2-D1 up vs Mock-D1
O95716	Ras-related protein Rab-3D OS=Homo sapiens OX=9606 GN=RAB3D PE=1 SV=1	RAB3D	397145	446112	405740	440220	692189	755387	537941	566278	0.00328372	1.49783	SARS-CoV-2-D1 up vs Mock-D1
O15270	Serine palmitoyltransferase 2 OS=Homo sapiens OX=9606 GN=SPTLC2 PE=1 SV=1	SPTLC2	142262	134488	168984	159369	291201	242778	197986	185272	0.012656	1.49781	SARS-CoV-2-D1 up vs Mock-D1
O75348	V-type proton ATPase subunit G 1 OS=Homo sapiens OX=9606 GN=ATP6V1G1 PE=1 SV=3	ATP6V1G1	2.72161e+06	2.98792e+06	2.8379e+06	2.80658e+06	5.85048e+06	5.05817e+06	3.26425e+06	3.37439e+06	0.0334961	1.49778	SARS-CoV-2-D1 up vs Mock-D1
P31942	Heterogeneous nuclear ribonucleoprotein H3 OS=Homo sapiens OX=9606 GN=HNRNPH3 PE=1 SV=2	HNRNPH3	1.30217e+06	1.3575e+06	1.40229e+06	1.53567e+06	2.52571e+06	2.38593e+06	1.95868e+06	1.6204e+06	0.00922761	1.49717	SARS-CoV-2-D1 up vs Mock-D1
Q92747	Actin-related protein 2/3 complex subunit 1A OS=Homo sapiens OX=9606 GN=ARPC1A PE=1 SV=2	ARPC1A	91639.2	88968.7	86860.4	78899	174380	168137	93176.7	102703	0.0513307	1.49696	SARS-CoV-2-D1 up vs Mock-D1
Q7KZI7	Serine/threonine-protein kinase MARK2 OS=Homo sapiens OX=9606 GN=MARK2 PE=1 SV=2	MARK2	104603	107320	119103	102366	171777	165063	156611	154765	6.664e-05	1.49693	SARS-CoV-2-D1 up vs Mock-D1
Q9Y5L0	Transportin-3 OS=Homo sapiens OX=9606 GN=TNPO3 PE=1 SV=3	TNPO3	269850	277189	280226	260796	507699	471137	332284	345238	0.00993198	1.49682	SARS-CoV-2-D1 up vs Mock-D1
Q13526	Peptidyl-prolyl cis-trans isomerase NIMA-interacting 1 OS=Homo sapiens OX=9606 GN=PIN1 PE=1 SV=1	PIN1	379608	423266	414524	404515	743722	712614	503731	505107	0.0101074	1.49573	SARS-CoV-2-D1 up vs Mock-D1
O14561	Acyl carrier protein, mitochondrial OS=Homo sapiens OX=9606 GN=NDUFAB1 PE=1 SV=3	NDUFAB1	1.63707e+06	1.65828e+06	1.53653e+06	1.56825e+06	2.89351e+06	2.83782e+06	1.95833e+06	2.03509e+06	0.00908398	1.49555	SARS-CoV-2-D1 up vs Mock-D1
Q15041	ADP-ribosylation factor-like protein 6-interacting protein 1 OS=Homo sapiens OX=9606 GN=ARL6IP1 PE=1 SV=2	ARL6IP1	2.04503e+06	2.16343e+06	1.95901e+06	2.08829e+06	3.31005e+06	3.47589e+06	2.75164e+06	2.85804e+06	0.000536506	1.49528	SARS-CoV-2-D1 up vs Mock-D1
P00338	L-lactate dehydrogenase A chain OS=Homo sapiens OX=9606 GN=LDHA PE=1 SV=2	LDHA	2.25924e+07	2.23447e+07	2.42062e+07	2.53176e+07	3.85229e+07	3.6941e+07	3.25844e+07	3.33289e+07	0.00019518	1.49501	SARS-CoV-2-D1 up vs Mock-D1
O60832	H/ACA ribonucleoprotein complex subunit DKC1 OS=Homo sapiens OX=9606 GN=DKC1 PE=1 SV=3	DKC1	262222	250957	248713	258152	495462	441580	315596	305670	0.0161066	1.495	SARS-CoV-2-D1 up vs Mock-D1
Q16630	Cleavage and polyadenylation specificity factor subunit 6 OS=Homo sapiens OX=9606 GN=CPSF6 PE=1 SV=2	CPSF6	731447	658443	711303	876147	1.2398e+06	1.20797e+06	1.00929e+06	990946	0.00308861	1.49464	SARS-CoV-2-D1 up vs Mock-D1
Q9Y224	RNA transcription, translation and transport factor protein OS=Homo sapiens OX=9606 GN=RTRAF PE=1 SV=1	RTRAF	774635	746987	815254	768012	1.36933e+06	1.40698e+06	963203	973576	0.0089595	1.49435	SARS-CoV-2-D1 up vs Mock-D1
P61160	Actin-related protein 2 OS=Homo sapiens OX=9606 GN=ACTR2 PE=1 SV=1	ACTR2	6.89016e+06	6.38484e+06	6.9178e+06	6.44672e+06	1.1955e+07	1.12577e+07	7.19013e+06	1.01078e+07	0.0131997	1.49426	SARS-CoV-2-D1 up vs Mock-D1
Q7Z2W4	Zinc finger CCCH-type antiviral protein 1 OS=Homo sapiens OX=9606 GN=ZC3HAV1 PE=1 SV=3	ZC3HAV1	698462	661096	729078	843632	1.26299e+06	1.2525e+06	962355	928456	0.00636565	1.4936	SARS-CoV-2-D1 up vs Mock-D1
Q00688	Peptidyl-prolyl cis-trans isomerase FKBP3 OS=Homo sapiens OX=9606 GN=FKBP3 PE=1 SV=1	FKBP3	761105	787171	778222	842007	1.44236e+06	1.52381e+06	936591	948483	0.0235753	1.49335	SARS-CoV-2-D1 up vs Mock-D1
O14602	Eukaryotic translation initiation factor 1A, Y-chromosomal OS=Homo sapiens OX=9606 GN=EIF1AY PE=1 SV=4	EIF1AY	326126	284906	258752	225865	473035	521581	323364	338288	0.0305406	1.49312	SARS-CoV-2-D1 up vs Mock-D1
Q9P0L0	Vesicle-associated membrane protein-associated protein A OS=Homo sapiens OX=9606 GN=VAPA PE=1 SV=3	VAPA	2.39013e+06	2.56026e+06	2.38972e+06	2765241	4.41617e+06	4.16873e+06	3.19913e+06	3.41263e+06	0.00325257	1.49312	SARS-CoV-2-D1 up vs Mock-D1
P61158	Actin-related protein 3 OS=Homo sapiens OX=9606 GN=ACTR3 PE=1 SV=3	ACTR3	2.91084e+07	2.89473e+07	3.07724e+07	2.97995e+07	5.2921e+07	5.43135e+07	3.57841e+07	3.73113e+07	0.0116751	1.49285	SARS-CoV-2-D1 up vs Mock-D1
Q15283	Ras GTPase-activating protein 2 OS=Homo sapiens OX=9606 GN=RASA2 PE=1 SV=3	RASA2	98362.4	108403	100195	113276	182006	204487	134537	119982	0.0212546	1.49267	SARS-CoV-2-D1 up vs Mock-D1
Q99961	Endophilin-A2 OS=Homo sapiens OX=9606 GN=SH3GL1 PE=1 SV=1	SH3GL1	341878	370047	354411	361865	650350	612200	433157	466999	0.00743997	1.49264	SARS-CoV-2-D1 up vs Mock-D1
Q6PKG0	La-related protein 1 OS=Homo sapiens OX=9606 GN=LARP1 PE=1 SV=2	LARP1	269279	268542	274130	286554	470123	459315	367498	355253	0.00171798	1.49257	SARS-CoV-2-D1 up vs Mock-D1
Q9NUY8	TBC1 domain family member 23 OS=Homo sapiens OX=9606 GN=TBC1D23 PE=1 SV=3	TBC1D23	146160	197840	167954	163006	311428	279168	215201	209964	0.0134035	1.49252	SARS-CoV-2-D1 up vs Mock-D1
P11766	Alcohol dehydrogenase class-3 OS=Homo sapiens OX=9606 GN=ADH5 PE=1 SV=4	ADH5	1.12233e+06	1.1695e+06	987095	1.03204e+06	1.97975e+06	1.85213e+06	1.36071e+06	1.32908e+06	0.0108594	1.4923	SARS-CoV-2-D1 up vs Mock-D1
Q86UE4	Protein LYRIC OS=Homo sapiens OX=9606 GN=MTDH PE=1 SV=2	MTDH	1.0364e+06	1.03132e+06	1.12641e+06	1.24554e+06	1.83236e+06	2.12912e+06	1.35465e+06	1.40643e+06	0.0140807	1.49209	SARS-CoV-2-D1 up vs Mock-D1
P46776	60S ribosomal protein L27a OS=Homo sapiens OX=9606 GN=RPL27A PE=1 SV=2	RPL27A	8.01511e+06	8.96309e+06	9.26838e+06	8.19903e+06	1.50816e+07	1.52418e+07	1.08838e+07	1.08077e+07	0.00807244	1.49182	SARS-CoV-2-D1 up vs Mock-D1
P52701	DNA mismatch repair protein Msh6 OS=Homo sapiens OX=9606 GN=MSH6 PE=1 SV=2	MSH6	20622.6	26184.1	21445.2	23493.9	35605.6	41755.2	31964.3	28348.6	0.00646948	1.49173	SARS-CoV-2-D1 up vs Mock-D1
Q96ST3	Paired amphipathic helix protein Sin3a OS=Homo sapiens OX=9606 GN=SIN3A PE=1 SV=2	SIN3A	40670.6	32005.6	43863.7	47946.4	57118.3	72403.8	57304	57161.2	0.00883415	1.49147	SARS-CoV-2-D1 up vs Mock-D1
P49257	Protein ERGIC-53 OS=Homo sapiens OX=9606 GN=LMAN1 PE=1 SV=2	LMAN1	1.80604e+06	1.86819e+06	1.87594e+06	1.81075e+06	3.12579e+06	3.15402e+06	2.28888e+06	2.51211e+06	0.00258098	1.4913	SARS-CoV-2-D1 up vs Mock-D1
P14927	Cytochrome b-c1 complex subunit 7 OS=Homo sapiens OX=9606 GN=UQCRB PE=1 SV=2	UQCRB	785795	706468	723685	735416	1.33736e+06	1.39178e+06	885768	885962	0.0199086	1.49114	SARS-CoV-2-D1 up vs Mock-D1
P30050	60S ribosomal protein L12 OS=Homo sapiens OX=9606 GN=RPL12 PE=1 SV=1	RPL12	9.56821e+06	1.07448e+07	9.37649e+06	1.05056e+07	1.77782e+07	1.7442e+07	1.2647e+07	1.27577e+07	0.0072484	1.49087	SARS-CoV-2-D1 up vs Mock-D1
P15104	Glutamine synthetase OS=Homo sapiens OX=9606 GN=GLUL PE=1 SV=4	GLUL	2.06227e+06	2.02888e+06	2.01892e+06	2.07458e+06	3.42514e+06	3.45373e+06	2.73973e+06	2.67086e+06	0.00124095	1.4908	SARS-CoV-2-D1 up vs Mock-D1
Q96QH2	PML-RARA-regulated adapter molecule 1 OS=Homo sapiens OX=9606 GN=PRAM1 PE=1 SV=3	PRAM1	547350	554767	518374	508509	929879	878412	699320	691475	0.00239076	1.49044	SARS-CoV-2-D1 up vs Mock-D1
P34932	Heat shock 70 kDa protein 4 OS=Homo sapiens OX=9606 GN=HSPA4 PE=1 SV=4	HSPA4	2.97556e+06	3.06072e+06	3.00479e+06	3.15996e+06	5.58577e+06	5.40477e+06	3.66588e+06	3.85451e+06	0.0114656	1.49032	SARS-CoV-2-D1 up vs Mock-D1
Q9BUQ8	Probable ATP-dependent RNA helicase DDX23 OS=Homo sapiens OX=9606 GN=DDX23 PE=1 SV=3	DDX23	190651	194508	188405	175381	344368	324752	234414	230523	0.0102005	1.49024	SARS-CoV-2-D1 up vs Mock-D1
Q5JRA6	Transport and Golgi organization protein 1 homolog OS=Homo sapiens OX=9606 GN=MIA3 PE=1 SV=1	MIA3	140204	131257	156456	133313	232574	269203	178598	169277	0.0141945	1.49019	SARS-CoV-2-D1 up vs Mock-D1
O94905	Erlin-2 OS=Homo sapiens OX=9606 GN=ERLIN2 PE=1 SV=1	ERLIN2	568684	539529	604221	503138	960842	806593	858885	690988	0.00233885	1.49017	SARS-CoV-2-D1 up vs Mock-D1
Q9Y336	Sialic acid-binding Ig-like lectin 9 OS=Homo sapiens OX=9606 GN=SIGLEC9 PE=1 SV=2	SIGLEC9	343337	370445	363891	365141	612598	625990	468101	463898	0.00315417	1.4899	SARS-CoV-2-D1 up vs Mock-D1
Q12906	Interleukin enhancer-binding factor 3 OS=Homo sapiens OX=9606 GN=ILF3 PE=1 SV=3	ILF3	2.65117e+06	2.69951e+06	2.55366e+06	2.48952e+06	4.68776e+06	4.29487e+06	3.25113e+06	3.42411e+06	0.00439871	1.48979	SARS-CoV-2-D1 up vs Mock-D1
Q9Y4P3	Transducin beta-like protein 2 OS=Homo sapiens OX=9606 GN=TBL2 PE=1 SV=1	TBL2	917233	978885	941709	943954	1.66871e+06	1.61335e+06	1.20765e+06	1.20916e+06	0.00432844	1.48975	SARS-CoV-2-D1 up vs Mock-D1
Q9Y613	FH1/FH2 domain-containing protein 1 OS=Homo sapiens OX=9606 GN=FHOD1 PE=1 SV=3	FHOD1	303936	309578	343008	348459	566131	530155	442363	416758	0.00259511	1.48934	SARS-CoV-2-D1 up vs Mock-D1
Q96CM8	Medium-chain acyl-CoA ligase ACSF2, mitochondrial OS=Homo sapiens OX=9606 GN=ACSF2 PE=1 SV=2	ACSF2	151746	121229	137229	153821	245713	248644	174754	178851	0.0117513	1.48913	SARS-CoV-2-D1 up vs Mock-D1
Q05048	Cleavage stimulation factor subunit 1 OS=Homo sapiens OX=9606 GN=CSTF1 PE=1 SV=1	CSTF1	148534	128815	128463	126100	209025	203401	199655	179328	0.000224612	1.48867	SARS-CoV-2-D1 up vs Mock-D1
Q8IUR7	Armadillo repeat-containing protein 8 OS=Homo sapiens OX=9606 GN=ARMC8 PE=1 SV=2	ARMC8	65613.7	74674.6	85064.5	89343.7	116238	134140	122984	95347.4	0.00739466	1.48858	SARS-CoV-2-D1 up vs Mock-D1
Q9BT22	Chitobiosyldiphosphodolichol beta-mannosyltransferase OS=Homo sapiens OX=9606 GN=ALG1 PE=1 SV=2	ALG1	184760	166727	163535	178033	345053	300589	206339	205547	0.0258789	1.48818	SARS-CoV-2-D1 up vs Mock-D1
O94979	Protein transport protein Sec31A OS=Homo sapiens OX=9606 GN=SEC31A PE=1 SV=3	SEC31A	1.20072e+06	1.1863e+06	1.2015e+06	1.31386e+06	2.07829e+06	2.13817e+06	1.57179e+06	1.57851e+06	0.00393896	1.48806	SARS-CoV-2-D1 up vs Mock-D1
P13500	C-C motif chemokine 2 OS=Homo sapiens OX=9606 GN=CCL2 PE=1 SV=1	CCL2	92052	100897	120762	115344	179076	223774	115598	136926	0.0459847	1.48802	SARS-CoV-2-D1 up vs Mock-D1
P49903	Selenide, water dikinase 1 OS=Homo sapiens OX=9606 GN=SEPHS1 PE=1 SV=2	SEPHS1	222089	242240	207085	234731	425534	416769	282190	255795	0.0264849	1.48745	SARS-CoV-2-D1 up vs Mock-D1
P21333	Filamin-A OS=Homo sapiens OX=9606 GN=FLNA PE=1 SV=4	FLNA	3.08378e+07	3.16879e+07	3.12551e+07	3.12234e+07	5.39769e+07	5.22811e+07	4.06935e+07	4.06492e+07	0.00218134	1.48744	SARS-CoV-2-D1 up vs Mock-D1
Q9UMS4	Pre-mRNA-processing factor 19 OS=Homo sapiens OX=9606 GN=PRPF19 PE=1 SV=1	PRPF19	3.19211e+06	3.20055e+06	3.34199e+06	3.57965e+06	6.35873e+06	5.89936e+06	3.96123e+06	4.02328e+06	0.0207005	1.48717	SARS-CoV-2-D1 up vs Mock-D1
Q99623	Prohibitin-2 OS=Homo sapiens OX=9606 GN=PHB2 PE=1 SV=2	PHB2	1.93362e+06	1.79757e+06	1.79802e+06	1.81512e+06	3.05361e+06	3.05577e+06	2.40867e+06	2.46867e+06	0.00107715	1.48715	SARS-CoV-2-D1 up vs Mock-D1
Q13263	Transcription intermediary factor 1-beta OS=Homo sapiens OX=9606 GN=TRIM28 PE=1 SV=5	TRIM28	1.91728e+06	2.07262e+06	2.07028e+06	2.13801e+06	3.45043e+06	3.34911e+06	2.77348e+06	2.68164e+06	0.00114636	1.48678	SARS-CoV-2-D1 up vs Mock-D1
Q9BVG4	Protein PBDC1 OS=Homo sapiens OX=9606 GN=PBDC1 PE=1 SV=1	PBDC1	1.04642e+06	1.19697e+06	1.09192e+06	1.07346e+06	1.91788e+06	1.94516e+06	1.39842e+06	1.37408e+06	0.00749599	1.4865	SARS-CoV-2-D1 up vs Mock-D1
P09012	U1 small nuclear ribonucleoprotein A OS=Homo sapiens OX=9606 GN=SNRPA PE=1 SV=3	SNRPA	1.19437e+06	1.16987e+06	1.11776e+06	1.17289e+06	2.06394e+06	2.0292e+06	1.48657e+06	1.4353e+06	0.0069992	1.48616	SARS-CoV-2-D1 up vs Mock-D1
Q13155	Aminoacyl tRNA synthase complex-interacting multifunctional protein 2 OS=Homo sapiens OX=9606 GN=AIMP2 PE=1 SV=2	AIMP2	471480	514370	518764	547095	1.01468e+06	984036	587064	572294	0.0485558	1.48583	SARS-CoV-2-D1 up vs Mock-D1
P46109	Crk-like protein OS=Homo sapiens OX=9606 GN=CRKL PE=1 SV=1	CRKL	777015	811829	811138	850080	1.40774e+06	1.37253e+06	1.01569e+06	1.07852e+06	0.00348671	1.48524	SARS-CoV-2-D1 up vs Mock-D1
Q6P3R8	Serine/threonine-protein kinase Nek5 OS=Homo sapiens OX=9606 GN=NEK5 PE=2 SV=1	NEK5	27367.7	29148.7	32567.3	42625.5	45638.2	42602.3	54247.4	51091.5	0.0123377	1.48524	SARS-CoV-2-D1 up vs Mock-D1
Q92614	Unconventional myosin-XVIIIa OS=Homo sapiens OX=9606 GN=MYO18A PE=1 SV=3	MYO18A	282482	272162	311052	280718	530120	486568	348869	363007	0.0107126	1.48523	SARS-CoV-2-D1 up vs Mock-D1
Q13428	Treacle protein OS=Homo sapiens OX=9606 GN=TCOF1 PE=1 SV=3	TCOF1	171132	172919	186561	165284	264710	260147	231940	277913	0.000136286	1.48512	SARS-CoV-2-D1 up vs Mock-D1
A0AV96	RNA-binding protein 47 OS=Homo sapiens OX=9606 GN=RBM47 PE=1 SV=2	RBM47	464843	495542	419377	406696	723403	703093	565521	663247	0.00148282	1.48445	SARS-CoV-2-D1 up vs Mock-D1
Q14318	Peptidyl-prolyl cis-trans isomerase FKBP8 OS=Homo sapiens OX=9606 GN=FKBP8 PE=1 SV=2	FKBP8	266696	271836	290239	322358	534356	550907	330871	337806	0.0357108	1.48407	SARS-CoV-2-D1 up vs Mock-D1
P46977	Dolichyl-diphosphooligosaccharide--protein glycosyltransferase subunit STT3A OS=Homo sapiens OX=9606 GN=STT3A PE=1 SV=2	STT3A	1.10416e+06	1.06842e+06	942375	1.04765e+06	1.77015e+06	1.78391e+06	1.31948e+06	1.3558e+06	0.00441338	1.48403	SARS-CoV-2-D1 up vs Mock-D1
O60885	Bromodomain-containing protein 4 OS=Homo sapiens OX=9606 GN=BRD4 PE=1 SV=2	BRD4	72333	59056.5	67747.6	65061.9	120826	114625	73914.7	89069.9	0.0178678	1.48344	SARS-CoV-2-D1 up vs Mock-D1
Q8TDN6	Ribosome biogenesis protein BRX1 homolog OS=Homo sapiens OX=9606 GN=BRIX1 PE=1 SV=2	BRIX1	166708	160683	187410	174846	312549	295955	209795	218842	0.0104352	1.48311	SARS-CoV-2-D1 up vs Mock-D1
P30626	Sorcin OS=Homo sapiens OX=9606 GN=SRI PE=1 SV=1	SRI	1.68227e+06	1.83199e+06	2.19883e+06	1.88058e+06	3.1115e+06	3.1936e+06	2.7179e+06	2.27973e+06	0.00613893	1.48257	SARS-CoV-2-D1 up vs Mock-D1
Q9NSY1	BMP-2-inducible protein kinase OS=Homo sapiens OX=9606 GN=BMP2K PE=1 SV=2	BMP2K	303146	269854	283119	299365	485446	492067	350924	399324	0.00372586	1.48231	SARS-CoV-2-D1 up vs Mock-D1
P55060	Exportin-2 OS=Homo sapiens OX=9606 GN=CSE1L PE=1 SV=3	CSE1L	779432	847731	703670	782210	1.29922e+06	1.27805e+06	1.04975e+06	1.00663e+06	0.00207859	1.48205	SARS-CoV-2-D1 up vs Mock-D1
Q14320	Protein FAM50A OS=Homo sapiens OX=9606 GN=FAM50A PE=1 SV=2	FAM50A	235631	217639	253276	253904	417183	422924	311873	288763	0.0095465	1.48156	SARS-CoV-2-D1 up vs Mock-D1
Q08170	Serine/arginine-rich splicing factor 4 OS=Homo sapiens OX=9606 GN=SRSF4 PE=1 SV=2	SRSF4	416852	384392	336183	337828	628938	608645	457366	500204	0.00552933	1.48112	SARS-CoV-2-D1 up vs Mock-D1
P29084	Transcription initiation factor IIE subunit beta OS=Homo sapiens OX=9606 GN=GTF2E2 PE=1 SV=1	GTF2E2	39494.2	42405.8	44833.8	37327.4	58639.4	68763.5	58275.9	57301	0.000532308	1.48048	SARS-CoV-2-D1 up vs Mock-D1
P15311	Ezrin OS=Homo sapiens OX=9606 GN=EZR PE=1 SV=4	EZR	3.90799e+06	3.85116e+06	3.77292e+06	3.94243e+06	7.26826e+06	6.49243e+06	4.88144e+06	4.66381e+06	0.0111919	1.48008	SARS-CoV-2-D1 up vs Mock-D1
P51151	Ras-related protein Rab-9A OS=Homo sapiens OX=9606 GN=RAB9A PE=1 SV=1	RAB9A	280897	314077	304357	303903	530503	514031	387840	370108	0.0065791	1.47992	SARS-CoV-2-D1 up vs Mock-D1
Q9BZF1	Oxysterol-binding protein-related protein 8 OS=Homo sapiens OX=9606 GN=OSBPL8 PE=1 SV=3	OSBPL8	349395	323950	316441	298919	647559	562229	369395	381197	0.034628	1.47927	SARS-CoV-2-D1 up vs Mock-D1
P51532	Transcription activator BRG1 OS=Homo sapiens OX=9606 GN=SMARCA4 PE=1 SV=2	SMARCA4	5084.8	5134.02	3029.68	5151.23	11595.8	11502.5	3251.45	4489.33	0.30853	1.47852	SARS-CoV-2-D1 up vs Mock-D1
Q5BJH7	Protein YIF1B OS=Homo sapiens OX=9606 GN=YIF1B PE=1 SV=1	YIF1B	693145	667449	658149	638336	1.13241e+06	1.07867e+06	849198	895284	0.00162191	1.47847	SARS-CoV-2-D1 up vs Mock-D1
Q8IXH7	Negative elongation factor C/D OS=Homo sapiens OX=9606 GN=NELFCD PE=1 SV=2	NELFCD	54963.1	61411.4	63124.2	80448	116336	116206	85568.1	70773.7	0.0368399	1.47834	SARS-CoV-2-D1 up vs Mock-D1
Q8NFH5	Nucleoporin NUP35 OS=Homo sapiens OX=9606 GN=NUP35 PE=1 SV=1	NUP35	213420	198089	251983	264369	422602	359073	294027	301471	0.0113625	1.47832	SARS-CoV-2-D1 up vs Mock-D1
Q8N766	ER membrane protein complex subunit 1 OS=Homo sapiens OX=9606 GN=EMC1 PE=1 SV=1	EMC1	701255	741906	749645	717242	1.26005e+06	1.19491e+06	960895	922838	0.0026087	1.47807	SARS-CoV-2-D1 up vs Mock-D1
Q9BWU0	Kanadaptin OS=Homo sapiens OX=9606 GN=SLC4A1AP PE=1 SV=1	SLC4A1AP	126905	137367	126739	156392	267046	242931	155628	163286	0.0364402	1.47794	SARS-CoV-2-D1 up vs Mock-D1
P17858	ATP-dependent 6-phosphofructokinase, liver type OS=Homo sapiens OX=9606 GN=PFKL PE=1 SV=6	PFKL	3.8713e+06	3.97222e+06	3.84998e+06	4.20955e+06	6.88192e+06	6.62846e+06	5.0727e+06	5.1367e+06	0.00345697	1.4778	SARS-CoV-2-D1 up vs Mock-D1
Q6IC98	GRAM domain-containing protein 4 OS=Homo sapiens OX=9606 GN=GRAMD4 PE=1 SV=1	GRAMD4	103166	92266	97584	97231.1	173514	181400	112582	121469	0.0197197	1.47752	SARS-CoV-2-D1 up vs Mock-D1
Q9H0W9	Ester hydrolase C11orf54 OS=Homo sapiens OX=9606 GN=C11orf54 PE=1 SV=1	C11orf54	317073	308041	311321	361072	617096	574065	407963	361876	0.0274243	1.47734	SARS-CoV-2-D1 up vs Mock-D1
O60762	Dolichol-phosphate mannosyltransferase subunit 1 OS=Homo sapiens OX=9606 GN=DPM1 PE=1 SV=1	DPM1	291899	287085	268117	271908	491987	490694	350619	343330	0.00897462	1.47683	SARS-CoV-2-D1 up vs Mock-D1
Q8N5N7	39S ribosomal protein L50, mitochondrial OS=Homo sapiens OX=9606 GN=MRPL50 PE=1 SV=2	MRPL50	166615	150001	169492	165344	283828	277690	206657	204507	0.00609059	1.47675	SARS-CoV-2-D1 up vs Mock-D1
P45880	Voltage-dependent anion-selective channel protein 2 OS=Homo sapiens OX=9606 GN=VDAC2 PE=1 SV=2	VDAC2	4.86684e+06	5.04707e+06	4.81601e+06	4.67673e+06	7.74684e+06	7.64043e+06	6.6042e+06	6.72668e+06	0.000123655	1.47651	SARS-CoV-2-D1 up vs Mock-D1
P51659	Peroxisomal multifunctional enzyme type 2 OS=Homo sapiens OX=9606 GN=HSD17B4 PE=1 SV=3	HSD17B4	5.04814e+06	4.73867e+06	5.57447e+06	5.45126e+06	9.53841e+06	8.77661e+06	6.381e+06	6.46469e+06	0.0122204	1.47634	SARS-CoV-2-D1 up vs Mock-D1
Q14839	Chromodomain-helicase-DNA-binding protein 4 OS=Homo sapiens OX=9606 GN=CHD4 PE=1 SV=2	CHD4	178389	186598	187662	171342	298548	281254	236542	255942	0.000421422	1.47626	SARS-CoV-2-D1 up vs Mock-D1
O95777	U6 snRNA-associated Sm-like protein LSm8 OS=Homo sapiens OX=9606 GN=LSM8 PE=1 SV=3	LSM8	546805	523701	492255	485283	863491	856584	648974	676600	0.00292199	1.47612	SARS-CoV-2-D1 up vs Mock-D1
P08134	Rho-related GTP-binding protein RhoC OS=Homo sapiens OX=9606 GN=RHOC PE=1 SV=1	RHOC	1.14361e+06	1.06765e+06	1.13897e+06	1.27982e+06	1.78643e+06	1.92824e+06	1.54091e+06	1.59059e+06	0.000910117	1.4758	SARS-CoV-2-D1 up vs Mock-D1
Q99426	Tubulin-folding cofactor B OS=Homo sapiens OX=9606 GN=TBCB PE=1 SV=2	TBCB	842975	798937	780160	966855	1.52829e+06	1.54329e+06	988083	1.03386e+06	0.0244359	1.47574	SARS-CoV-2-D1 up vs Mock-D1
P78347	General transcription factor II-I OS=Homo sapiens OX=9606 GN=GTF2I PE=1 SV=2	GTF2I	418779	501554	490152	471551	866090	737450	608255	592243	0.00727699	1.47547	SARS-CoV-2-D1 up vs Mock-D1
Q9BTW9	Tubulin-specific chaperone D OS=Homo sapiens OX=9606 GN=TBCD PE=1 SV=2	TBCD	60913.1	62364.9	63589	52658.8	104066	89280	83357.3	77836.2	0.00210881	1.47544	SARS-CoV-2-D1 up vs Mock-D1
P15848	Arylsulfatase B OS=Homo sapiens OX=9606 GN=ARSB PE=1 SV=1	ARSB	348174	338702	341669	374588	552144	637254	445813	455718	0.00439682	1.47523	SARS-CoV-2-D1 up vs Mock-D1
P61978	Heterogeneous nuclear ribonucleoprotein K OS=Homo sapiens OX=9606 GN=HNRNPK PE=1 SV=1	HNRNPK	1.78514e+07	1.47159e+07	1.58613e+07	1.65298e+07	2.68169e+07	2.76692e+07	2.04855e+07	2.14588e+07	0.00410538	1.47519	SARS-CoV-2-D1 up vs Mock-D1
P22314	Ubiquitin-like modifier-activating enzyme 1 OS=Homo sapiens OX=9606 GN=UBA1 PE=1 SV=3	UBA1	8.01275e+06	7.03319e+06	7.9705e+06	7.4781e+06	1.19313e+07	1.2003e+07	1.04506e+07	1.06289e+07	0.000189414	1.47519	SARS-CoV-2-D1 up vs Mock-D1
O75907	Diacylglycerol O-acyltransferase 1 OS=Homo sapiens OX=9606 GN=DGAT1 PE=1 SV=2	DGAT1	14460.6	19698.5	15226.7	27557.7	43816.6	28265.8	15080.2	30303.2	0.194261	1.47514	SARS-CoV-2-D1 up vs Mock-D1
Q13362	Serine/threonine-protein phosphatase 2A 56 kDa regulatory subunit gamma isoform OS=Homo sapiens OX=9606 GN=PPP2R5C PE=1 SV=3	PPP2R5C	70648.3	65486.7	85383	76055.9	133556	136213	90811.7	86070.2	0.0280214	1.47496	SARS-CoV-2-D1 up vs Mock-D1
P17812	CTP synthase 1 OS=Homo sapiens OX=9606 GN=CTPS1 PE=1 SV=2	CTPS1	356436	383350	354420	315960	500664	593871	517793	470347	0.000864848	1.47493	SARS-CoV-2-D1 up vs Mock-D1
Q8NBX0	Saccharopine dehydrogenase-like oxidoreductase OS=Homo sapiens OX=9606 GN=SCCPDH PE=1 SV=1	SCCPDH	350362	315147	339320	325072	575771	577024	398210	435056	0.00761178	1.47442	SARS-CoV-2-D1 up vs Mock-D1
Q96GG9	DCN1-like protein 1 OS=Homo sapiens OX=9606 GN=DCUN1D1 PE=1 SV=1	DCUN1D1	568653	561664	531317	639709	898581	889005	840606	763554	0.00036491	1.47421	SARS-CoV-2-D1 up vs Mock-D1
Q9UL18	Protein argonaute-1 OS=Homo sapiens OX=9606 GN=AGO1 PE=1 SV=3	AGO1	188294	165445	153689	168871	267822	285909	227287	219329	0.00226187	1.47406	SARS-CoV-2-D1 up vs Mock-D1
O14618	Copper chaperone for superoxide dismutase OS=Homo sapiens OX=9606 GN=CCS PE=1 SV=1	CCS	139289	128988	121431	106589	208973	217880	146819	164143	0.0126871	1.47384	SARS-CoV-2-D1 up vs Mock-D1
Q9BVJ6	U3 small nucleolar RNA-associated protein 14 homolog A OS=Homo sapiens OX=9606 GN=UTP14A PE=1 SV=1	UTP14A	40066.1	45673.6	52431.7	44914.4	76262.3	68155.5	64581.7	60489.1	0.0019143	1.47331	SARS-CoV-2-D1 up vs Mock-D1
O00273	DNA fragmentation factor subunit alpha OS=Homo sapiens OX=9606 GN=DFFA PE=1 SV=1	DFFA	214787	229214	209499	231622	374915	375853	270746	295018	0.00438232	1.47329	SARS-CoV-2-D1 up vs Mock-D1
Q15131	Cyclin-dependent kinase 10 OS=Homo sapiens OX=9606 GN=CDK10 PE=1 SV=1	CDK10	86789.7	90978.5	90346.7	91295.1	150236	178516	118235	96752.8	0.0282812	1.47324	SARS-CoV-2-D1 up vs Mock-D1
P35232	Prohibitin OS=Homo sapiens OX=9606 GN=PHB PE=1 SV=1	PHB	3.08543e+06	3.02482e+06	2.8269e+06	3.04158e+06	5.26101e+06	5.18807e+06	3.61933e+06	3.82324e+06	0.00847788	1.47291	SARS-CoV-2-D1 up vs Mock-D1
Q9Y5S9	RNA-binding protein 8A OS=Homo sapiens OX=9606 GN=RBM8A PE=1 SV=1	RBM8A	668397	683654	659862	695679	1.10044e+06	1.10134e+06	952972	854687	0.000823731	1.47286	SARS-CoV-2-D1 up vs Mock-D1
Q7Z4R8	UPF0669 protein C6orf120 OS=Homo sapiens OX=9606 GN=C6orf120 PE=1 SV=1	C6orf120	200790	138248	158527	125293	304141	220720	216437	178359	0.042338	1.47241	SARS-CoV-2-D1 up vs Mock-D1
Q08752	Peptidyl-prolyl cis-trans isomerase D OS=Homo sapiens OX=9606 GN=PPID PE=1 SV=3	PPID	364390	358351	399321	429993	720282	676637	495969	435847	0.0234603	1.4723	SARS-CoV-2-D1 up vs Mock-D1
Q6L8Q7	2',5'-phosphodiesterase 12 OS=Homo sapiens OX=9606 GN=PDE12 PE=1 SV=2	PDE12	460703	433207	422593	417922	747059	721128	552823	555429	0.00375722	1.47184	SARS-CoV-2-D1 up vs Mock-D1
Q07866	Kinesin light chain 1 OS=Homo sapiens OX=9606 GN=KLC1 PE=1 SV=2	KLC1	730769	801918	813081	823935	1.24159e+06	1.18711e+06	1.09469e+06	1.14139e+06	5.48901e-05	1.47169	SARS-CoV-2-D1 up vs Mock-D1
P00441	Superoxide dismutase [Cu-Zn] OS=Homo sapiens OX=9606 GN=SOD1 PE=1 SV=2	SOD1	4.43517e+06	4.30959e+06	4.08371e+06	4.01494e+06	7.7985e+06	7.66962e+06	4.85865e+06	5.04991e+06	0.0257079	1.47105	SARS-CoV-2-D1 up vs Mock-D1
Q8WX92	Negative elongation factor B OS=Homo sapiens OX=9606 GN=NELFB PE=1 SV=1	NELFB	195042	196499	171885	206600	300777	328462	231680	278207	0.00371636	1.47073	SARS-CoV-2-D1 up vs Mock-D1
P19404	NADH dehydrogenase [ubiquinone] flavoprotein 2, mitochondrial OS=Homo sapiens OX=9606 GN=NDUFV2 PE=1 SV=2	NDUFV2	287026	297676	315780	293723	551561	487779	352476	390888	0.00999365	1.47063	SARS-CoV-2-D1 up vs Mock-D1
P14868	Aspartate--tRNA ligase, cytoplasmic OS=Homo sapiens OX=9606 GN=DARS1 PE=1 SV=2	DARS1	1.86181e+06	1.81057e+06	1.83605e+06	1.80705e+06	3.15291e+06	2.98815e+06	2.39568e+06	2.31759e+06	0.00254542	1.4706	SARS-CoV-2-D1 up vs Mock-D1
Q8NHL6	Leukocyte immunoglobulin-like receptor subfamily B member 1 OS=Homo sapiens OX=9606 GN=LILRB1 PE=1 SV=1	LILRB1	506001	532881	574132	678759	1.1427e+06	983107	645344	676534	0.0465709	1.46986	SARS-CoV-2-D1 up vs Mock-D1
Q96PY5	Formin-like protein 2 OS=Homo sapiens OX=9606 GN=FMNL2 PE=1 SV=3	FMNL2	114172	100352	120529	116134	211657	183071	141230	136758	0.0139711	1.46977	SARS-CoV-2-D1 up vs Mock-D1
Q13573	SNW domain-containing protein 1 OS=Homo sapiens OX=9606 GN=SNW1 PE=1 SV=1	SNW1	363108	332606	358393	405469	618053	611982	455566	474875	0.00545067	1.46944	SARS-CoV-2-D1 up vs Mock-D1
Q02978	Mitochondrial 2-oxoglutarate/malate carrier protein OS=Homo sapiens OX=9606 GN=SLC25A11 PE=1 SV=3	SLC25A11	888772	931867	938262	943977	1.46288e+06	1.54e+06	1.20816e+06	1.25594e+06	0.000686211	1.46926	SARS-CoV-2-D1 up vs Mock-D1
P04844	Dolichyl-diphosphooligosaccharide--protein glycosyltransferase subunit 2 OS=Homo sapiens OX=9606 GN=RPN2 PE=1 SV=3	RPN2	5.46276e+06	5.95705e+06	5.89612e+06	6.25791e+06	1.01351e+07	1.05321e+07	7.24787e+06	7.23047e+06	0.0113151	1.46916	SARS-CoV-2-D1 up vs Mock-D1
Q15369	Elongin-C OS=Homo sapiens OX=9606 GN=ELOC PE=1 SV=1	ELOC	1.3014e+06	1.22875e+06	1.17692e+06	1.17415e+06	2.12332e+06	2.01781e+06	1.43335e+06	1.67635e+06	0.00615467	1.46915	SARS-CoV-2-D1 up vs Mock-D1
Q9Y3A6	Transmembrane emp24 domain-containing protein 5 OS=Homo sapiens OX=9606 GN=TMED5 PE=1 SV=1	TMED5	1.48771e+06	1.47892e+06	1.48914e+06	1.62555e+06	2.83979e+06	2.54912e+06	1.90876e+06	1.79552e+06	0.0145	1.46911	SARS-CoV-2-D1 up vs Mock-D1
P51003	Poly(A) polymerase alpha OS=Homo sapiens OX=9606 GN=PAPOLA PE=1 SV=4	PAPOLA	107846	125959	129118	124253	208678	221609	154496	142010	0.0166446	1.4689	SARS-CoV-2-D1 up vs Mock-D1
Q13144	Translation initiation factor eIF-2B subunit epsilon OS=Homo sapiens OX=9606 GN=EIF2B5 PE=1 SV=3	EIF2B5	365944	364819	378501	400066	610084	593418	509308	510184	0.000340289	1.46873	SARS-CoV-2-D1 up vs Mock-D1
Q8IX05	CD302 antigen OS=Homo sapiens OX=9606 GN=CD302 PE=1 SV=1	CD302	126321	103429	129936	112510	187693	221025	135278	158238	0.0176635	1.46841	SARS-CoV-2-D1 up vs Mock-D1
P32121	Beta-arrestin-2 OS=Homo sapiens OX=9606 GN=ARRB2 PE=1 SV=2	ARRB2	537089	547902	561104	568253	901101	935969	700925	737751	0.00188281	1.46832	SARS-CoV-2-D1 up vs Mock-D1
P35241	Radixin OS=Homo sapiens OX=9606 GN=RDX PE=1 SV=1	RDX	1.22994e+06	1.25768e+06	1.17839e+06	1.26979e+06	2.13083e+06	1.99342e+06	1.61335e+06	1.56589e+06	0.00270936	1.46737	SARS-CoV-2-D1 up vs Mock-D1
Q8N122	Regulatory-associated protein of mTOR OS=Homo sapiens OX=9606 GN=RPTOR PE=1 SV=1	RPTOR	66872.7	52964.8	71525.5	48438.1	76628.7	83346.3	102117	87220.8	0.0133708	1.46733	SARS-CoV-2-D1 up vs Mock-D1
P26358	DNA (cytosine-5)-methyltransferase 1 OS=Homo sapiens OX=9606 GN=DNMT1 PE=1 SV=2	DNMT1	155545	165428	161802	167149	259322	261708	223921	211920	0.000445641	1.4667	SARS-CoV-2-D1 up vs Mock-D1
Q9NRN7	L-aminoadipate-semialdehyde dehydrogenase-phosphopantetheinyl transferase OS=Homo sapiens OX=9606 GN=AASDHPPT PE=1 SV=2	AASDHPPT	227041	235155	283888	304696	317411	327064	428525	480024	0.0216031	1.46641	SARS-CoV-2-D1 up vs Mock-D1
P26440	Isovaleryl-CoA dehydrogenase, mitochondrial OS=Homo sapiens OX=9606 GN=IVD PE=1 SV=2	IVD	129250	123059	145136	148111	221510	247723	180033	159990	0.0123845	1.46631	SARS-CoV-2-D1 up vs Mock-D1
P00505	Aspartate aminotransferase, mitochondrial OS=Homo sapiens OX=9606 GN=GOT2 PE=1 SV=3	GOT2	840130	868493	848171	833577	1.34106e+06	1.31195e+06	1.13642e+06	1.19265e+06	7.64046e-05	1.46628	SARS-CoV-2-D1 up vs Mock-D1
P38606	V-type proton ATPase catalytic subunit A OS=Homo sapiens OX=9606 GN=ATP6V1A PE=1 SV=2	ATP6V1A	1.40342e+07	1.44786e+07	1.36292e+07	1.45611e+07	2.45777e+07	2.49308e+07	1.78238e+07	1.70553e+07	0.00982059	1.46602	SARS-CoV-2-D1 up vs Mock-D1
P78362	SRSF protein kinase 2 OS=Homo sapiens OX=9606 GN=SRPK2 PE=1 SV=3	SRPK2	121133	137183	125152	160947	233135	216717	167376	182774	0.00840745	1.46591	SARS-CoV-2-D1 up vs Mock-D1
[truncated: 2,138 more rows]

## Sheet: Day 3
Accession	Description	Gene_Names	MockD3-1	MockD3-2	MockD3-3	MockD3-4	SARS-CoV-2D3-1	SARS-CoV-2D3-2	SARS-CoV-2D3-3	SARS-CoV-2D3-4	p-value(SARS-CoV-2-D3 vs. Mock-D3)	Ratio(SARS-CoV-2-D3 vs. Mock-D3)	Fold-Change(SARS-CoV-2-D3 vs. Mock-D3)	Fold-Change(SARS-CoV-2-D3 vs. Mock-D3) (Description)
[truncated: 4,296 more rows]

[truncated: 1 more sheets: Day 5]
