# Supplementary material for: Defining the Innate Immune Responses for SARS-CoV-2-Human Macrophage Interactions
Source: Front Immunol. 2021 Oct 4;12:741502. doi: 10.3389/fimmu.2021.741502 (PMC8521106; doi:10.3389/fimmu.2021.741502)
Supplement: Supplementary file 15 [file Table_9.xlsx]

## Sheet: SARS_D5vsUni_D5_withSARS_CoV-2
Accession	Description	Gene_names	SARS-CoV-2-1a	SARS-CoV-2-1b	SARS-CoV-2-2a	SARS-CoV-2-2b	SARS-CoV-2-3a	SARS-CoV-2-3b	MockD5-1a	MockD5-1b	MockD5-2a	MockD5-2b	MockD5-3a	MockD5-3b	p-value(SARS-CoV-2D5 vs. MockD5)	MeanRatio(SARS-CoV-2D5 vs. MockD5)	Fold-Change(SARS-CoV-2D5 vs. MockD5)	Fold-Change(SARS-CoV-2D5 vs. MockD5) (Description)
P09429|HMGB1_HUMAN	High mobility group protein B1 OS=Homo sapiens OX=9606 GN=HMGB1 PE=1 SV=3	HMGB1	1.11131e+08	1.10101e+08	3.02174e+08	3.24437e+08	1.83093e+08	183286045	7.47808e+07	8.82161e+07	7.22352e+07	7.11229e+07	7.38396e+07	7.46081e+07	0.00727124	2.66978	2.66978	SARS-CoV-2D5 up vs MockD5
Q13568|IRF5_HUMAN	Interferon regulatory factor 5 OS=Homo sapiens OX=9606 GN=IRF5 PE=1 SV=2	IRF5	2.10233e+07	2.44589e+07	6.59701e+07	5.16602e+07	4.29421e+07	3.91491e+07	2.48982e+07	1.32322e+07	2.00408e+07	2.01783e+07	1.96106e+07	2.01901e+07	0.0131539	2.07535	2.07535	SARS-CoV-2D5 up vs MockD5
P02649|APOE_HUMAN	Apolipoprotein E OS=Homo sapiens OX=9606 GN=APOE PE=1 SV=1	APOE	9.52968e+07	8.7333e+07	3.13541e+08	3.21695e+08	1.88174e+08	196007525	1.08218e+08	9.47981e+07	1.09407e+08	1.03624e+08	119071347	1.12706e+08	0.0505398	1.85551	1.85551	SARS-CoV-2D5 up vs MockD5
O14786|NRP1_HUMAN	Neuropilin-1 OS=Homo sapiens OX=9606 GN=NRP1 PE=1 SV=3	NRP1	2.07695e+07	2.0368e+07	4.44771e+07	4.46925e+07	3.01598e+07	3.02017e+07	1.82186e+07	1.91158e+07	1.93996e+07	1.99743e+07	1.87243e+07	1.92196e+07	0.0167883	1.66302	1.66302	SARS-CoV-2D5 up vs MockD5
P35232|PHB_HUMAN	Prohibitin OS=Homo sapiens OX=9606 GN=PHB PE=1 SV=1	PHB	4.48408e+07	4.58307e+07	8.10008e+07	8.14094e+07	5.87016e+07	5.95592e+07	4.00011e+07	4.00448e+07	3.89779e+07	4.0274e+07	3.92335e+07	3.89701e+07	0.00708618	1.56354	1.56354	SARS-CoV-2D5 up vs MockD5
Q9Y6K9|NEMO_HUMAN	NF-kappa-B essential modulator OS=Homo sapiens OX=9606 GN=IKBKG PE=1 SV=2	IKBKG	4.65703e+07	5.217e+07	9.66739e+07	7.8012e+07	8.15599e+07	7.75798e+07	4.74886e+07	3.57121e+07	5.07733e+07	49538715	4.70773e+07	4.95067e+07	0.0104605	1.54434	1.54434	SARS-CoV-2D5 up vs MockD5
P35613|BASI_HUMAN	Basigin OS=Homo sapiens OX=9606 GN=BSG PE=1 SV=2	BSG	3.76493e+07	3.45501e+07	9.67429e+07	9.87477e+07	5.31723e+07	5.23186e+07	3.39672e+07	3.57956e+07	4.75229e+07	4.789e+07	3.85066e+07	3.84904e+07	0.0965332	1.54097	1.54097	SARS-CoV-2D5 up vs MockD5
P68104|EF1A1_HUMAN	Elongation factor 1-alpha 1 OS=Homo sapiens OX=9606 GN=EEF1A1 PE=1 SV=1	EEF1A1	1.33371e+08	1.30942e+08	2.44433e+08	2.50271e+08	1.77263e+08	186266768	1.35698e+08	1.33699e+08	1.15776e+08	1.12453e+08	1.20816e+08	1.25856e+08	0.014968	1.50819	1.50819	SARS-CoV-2D5 up vs MockD5
P0DTC2|SPIKE_SARS2	Spike glycoprotein OS=Severe acute respiratory syndrome coronavirus 2 OX=2697049 GN=S PE=1 SV=1	SARS2	1.09897e+07	1.05439e+07	2.04384e+07	2.06652e+07	1.48219e+07	1.51738e+07	1.26913e+07	1.32266e+07	8.56159e+06	8.02259e+06	9.80261e+06	1.04629e+07	0.0315609	1.47581	1.47581	SARS-CoV-2D5 up vs MockD5
P51149|RAB7A_HUMAN	Ras-related protein Rab-7a OS=Homo sapiens OX=9606 GN=RAB7A PE=1 SV=1	RAB7A	4.78504e+07	4.79489e+07	9.04506e+07	9.35526e+07	7.35949e+07	7.55564e+07	4.27004e+07	5.07157e+07	5.44295e+07	4.43416e+07	4.89522e+07	5.25188e+07	0.022164	1.46073	1.46073	SARS-CoV-2D5 up vs MockD5
P59594|SPIKE_SARS	Spike glycoprotein OS=Severe acute respiratory syndrome coronavirus OX=694009 GN=S PE=1 SV=1	SARS	1.31278e+07	1.37766e+07	1.23116e+07	1.28784e+07	1.21438e+07	1.14665e+07	9.3726e+06	8.83196e+06	8.35999e+06	8.46273e+06	8.87376e+06	8.73292e+06	9.38854e-07	1.43832	1.43832	SARS-CoV-2D5 up vs MockD5
P52948|NUP98_HUMAN	Nuclear pore complex protein Nup98-Nup96 OS=Homo sapiens OX=9606 GN=NUP98 PE=1 SV=4	NUP98	5.44769e+07	5.31506e+07	9.39133e+07	9.53135e+07	6.70188e+07	6.3343e+07	6.33083e+07	6.10791e+07	4.09168e+07	4.02639e+07	4.66342e+07	4.59023e+07	0.0334043	1.43311	1.43311	SARS-CoV-2D5 up vs MockD5
Q4KMQ2|ANO6_HUMAN	Anoctamin-6 OS=Homo sapiens OX=9606 GN=ANO6 PE=1 SV=2	ANO6	3.83666e+07	3.49191e+07	4.84897e+07	4.8552e+07	3.85827e+07	3.84259e+07	3.21818e+07	3.58202e+07	2.61886e+07	2.65526e+07	2.79643e+07	2.67401e+07	0.0018647	1.40974	1.40974	SARS-CoV-2D5 up vs MockD5
Q01628|IFM3_HUMAN	Interferon-induced transmembrane protein 3 OS=Homo sapiens OX=9606 GN=IFITM3 PE=1 SV=2	IFITM3	405769	379571	270322	246118	317119	388495	230943	208163	257595	249270	246748	283908	0.0125862	1.35944	1.35944	SARS-CoV-2D5 up vs MockD5
P04439|HLAA_HUMAN	HLA class I histocompatibility antigen, A alpha chain OS=Homo sapiens OX=9606 GN=HLA-A PE=1 SV=2	HLA-A	4.39922e+07	4.34479e+07	7.88967e+07	8.04892e+07	5.49855e+07	5.58732e+07	46898922	4.74209e+07	4.24694e+07	4.19047e+07	4.45152e+07	4.48602e+07	0.0517884	1.3343	1.3343	SARS-CoV-2D5 up vs MockD5
Q7Z434|MAVS_HUMAN	Mitochondrial antiviral-signaling protein OS=Homo sapiens OX=9606 GN=MAVS PE=1 SV=2	MAVS	1.60168e+07	1.54307e+07	2.16582e+07	2.17449e+07	1.56471e+07	1.51167e+07	1.16868e+07	1.54865e+07	1.37255e+07	1.29382e+07	1.21197e+07	1.35554e+07	0.0117071	1.32828	1.32828	SARS-CoV-2D5 up vs MockD5
P29597|TYK2_HUMAN	Non-receptor tyrosine-protein kinase TYK2 OS=Homo sapiens OX=9606 GN=TYK2 PE=1 SV=3	TYK2	3.14888e+07	3.0743e+07	6.22353e+07	60914282	38246893	3.9149e+07	2.52664e+07	2.23072e+07	4.49746e+07	4.54548e+07	3.25685e+07	3.12034e+07	0.178494	1.30233	1.30233	SARS-CoV-2D5 up vs MockD5
Q9NVJ2|ARL8B_HUMAN	ADP-ribosylation factor-like protein 8B OS=Homo sapiens OX=9606 GN=ARL8B PE=1 SV=1	ARL8B	161390694	1.65268e+08	1.61796e+08	1.67471e+08	1.59819e+08	1.58098e+08	1.36345e+08	1.20302e+08	1.23447e+08	1.33757e+08	1.22097e+08	1.23734e+08	4.06179e-07	1.28191	1.28191	SARS-CoV-2D5 up vs MockD5
P05161|ISG15_HUMAN	Ubiquitin-like protein ISG15 OS=Homo sapiens OX=9606 GN=ISG15 PE=1 SV=5	ISG15	1.26028e+07	1.24113e+07	1.72328e+07	1.75917e+07	1.43033e+07	1.42293e+07	1.26511e+07	1.33968e+07	9.86107e+06	1.02456e+07	1.11072e+07	12004618	0.0139273	1.27582	1.27582	SARS-CoV-2D5 up vs MockD5
O95786|DDX58_HUMAN	Probable ATP-dependent RNA helicase DDX58 OS=Homo sapiens OX=9606 GN=DDX58 PE=1 SV=2	DDX58	4.79639e+07	5.16947e+07	8.55889e+07	8.57654e+07	6.3671e+07	6.10388e+07	5.89185e+07	4.31011e+07	5.49385e+07	5.24995e+07	5.05819e+07	5.49918e+07	0.0845194	1.25614	1.25614	SARS-CoV-2D5 up vs MockD5
P01889|HLAB_HUMAN	HLA class I histocompatibility antigen, B alpha chain OS=Homo sapiens OX=9606 GN=HLA-B PE=1 SV=3	HLA-B	1.33629e+07	1.36054e+07	2.04505e+07	2.0605e+07	1.46176e+07	1.46397e+07	1.297e+07	1.33209e+07	1.35674e+07	1.31633e+07	1.27006e+07	1.2329e+07	0.0441479	1.24638	1.24638	SARS-CoV-2D5 up vs MockD5
P20701|ITAL_HUMAN	Integrin alpha-L OS=Homo sapiens OX=9606 GN=ITGAL PE=1 SV=3	ITGAL	4.01931e+07	3.85717e+07	7.666e+07	7.9459e+07	5.2739e+07	5.49017e+07	4.76807e+07	4.6441e+07	4.63451e+07	4.57359e+07	4.46655e+07	4.52414e+07	0.15352	1.24054	1.24054	SARS-CoV-2D5 up vs MockD5
P13164|IFM1_HUMAN	Interferon-induced transmembrane protein 1 OS=Homo sapiens OX=9606 GN=IFITM1 PE=1 SV=3	IFITM1	674228	699650	898995	877415	799703	750795	785338	662040	625286	596296	589759	636261	0.0182833	1.20688	1.20688	SARS-CoV-2D5 up vs MockD5
Q01629|IFM2_HUMAN	Interferon-induced transmembrane protein 2 OS=Homo sapiens OX=9606 GN=IFITM2 PE=1 SV=2	IFITM2	1.42312e+07	1.2991e+07	1.55427e+07	1.85383e+07	1.30105e+07	1.33038e+07	1.43125e+07	1.52244e+07	1.18486e+07	1.13766e+07	1.18182e+07	1.2007e+07	0.124295	1.14402	1.14402	SARS-CoV-2D5 up vs MockD5
Q96JC1|VPS39_HUMAN	Vam6/Vps39-like protein OS=Homo sapiens OX=9606 GN=VPS39 PE=1 SV=2	VPS39	4.16705e+07	4.1259e+07	4.29569e+07	4.43058e+07	3.69387e+07	3.96512e+07	3.79819e+07	3.73578e+07	3.62287e+07	3.46443e+07	3.4494e+07	3.54324e+07	0.00174424	1.14177	1.14177	SARS-CoV-2D5 up vs MockD5
P05109|S10A8_HUMAN	Protein S100-A8 OS=Homo sapiens OX=9606 GN=S100A8 PE=1 SV=1	S100A8	7.93092e+07	8.00472e+07	1.80587e+08	1.7413e+08	118183908	1.24575e+08	1.1543e+08	109548061	1.20327e+08	113294746	1.05381e+08	9.94841e+07	0.412355	1.14073	1.14073	SARS-CoV-2D5 up vs MockD5
Q9NR97|TLR8_HUMAN	Toll-like receptor 8 OS=Homo sapiens OX=9606 GN=TLR8 PE=1 SV=1	TLR8	4.83162e+07	4.75658e+07	5.1848e+07	4.66024e+07	4.32689e+07	4.44332e+07	4.54419e+07	5.01081e+07	3.80598e+07	3.73437e+07	4.15322e+07	4.02242e+07	0.063297	1.11604	1.11604	SARS-CoV-2D5 up vs MockD5
Q9BV40|VAMP8_HUMAN	Vesicle-associated membrane protein 8 OS=Homo sapiens OX=9606 GN=VAMP8 PE=1 SV=1	VAMP8	1.38284e+07	1.34664e+07	2.46493e+07	2.49168e+07	1.82733e+07	1.80169e+07	1.85591e+07	1.90599e+07	1.65571e+07	1.59136e+07	1.80965e+07	1.75699e+07	0.571113	1.06993	1.06993	SARS-CoV-2D5 up vs MockD5
P04233|HG2A_HUMAN	HLA class II histocompatibility antigen gamma chain OS=Homo sapiens OX=9606 GN=CD74 PE=1 SV=3	CD74	1.15143e+08	1.06554e+08	1.78975e+08	1.72741e+08	1.3044e+08	1.34174e+08	1.35686e+08	1.39027e+08	124662437	1.30969e+08	1.32334e+08	1.33602e+08	0.585344	1.05243	1.05243	SARS-CoV-2D5 up vs MockD5
O94826|TOM70_HUMAN	Mitochondrial import receptor subMockt TOM70 OS=Homo sapiens OX=9606 GN=TOMM70 PE=1 SV=1	TOMM70	2.33038e+07	2.35711e+07	3.72341e+07	3.53987e+07	3.16643e+07	2.85568e+07	2.91815e+07	2.84195e+07	3.36778e+07	3.28623e+07	3.03925e+07	3.04012e+07	0.73977	0.971849	-1.02897	SARS-CoV-2D5 down vs MockD5
P62937|PPIA_HUMAN	Peptidyl-prolyl cis-trans isomerase A OS=Homo sapiens OX=9606 GN=PPIA PE=1 SV=2	PPIA	6.84643e+07	6.88481e+07	1.05575e+08	1.113e+08	8.12885e+07	8.24254e+07	8.55332e+07	8.8822e+07	9.18338e+07	9.76915e+07	9.08895e+07	8.99861e+07	0.569781	0.950702	-1.05185	SARS-CoV-2D5 down vs MockD5
Q92499|DDX1_HUMAN	ATP-dependent RNA helicase DDX1 OS=Homo sapiens OX=9606 GN=DDX1 PE=1 SV=2	DDX1	3.07879e+07	2.96585e+07	3.36167e+07	3.4356e+07	3.03148e+07	2.88569e+07	3.12615e+07	3.288e+07	3.65294e+07	3.69139e+07	3.12531e+07	3.14255e+07	0.166445	0.93672	-1.06755	SARS-CoV-2D5 down vs MockD5
O95721|SNP29_HUMAN	Synaptosomal-associated protein 29 OS=Homo sapiens OX=9606 GN=SNAP29 PE=1 SV=1	SNAP29	5.99809e+06	6.13855e+06	6.86102e+06	6.55521e+06	5.88039e+06	6.15903e+06	6.80181e+06	7.11621e+06	6.81588e+06	6.81287e+06	6.68539e+06	6.13486e+06	0.0440909	0.931262	-1.07381	SARS-CoV-2D5 down vs MockD5
P49754|VPS41_HUMAN	Vacuolar protein sorting-associated protein 41 homolog OS=Homo sapiens OX=9606 GN=VPS41 PE=1 SV=3	VPS41	4.11361e+07	4.13081e+07	3.7696e+07	3.61388e+07	4.11575e+07	3.89498e+07	3.45282e+07	3.52728e+07	5.08512e+07	5.01255e+07	4.14722e+07	4.27784e+07	0.323298	0.926903	-1.07886	SARS-CoV-2D5 down vs MockD5
Q14653|IRF3_HUMAN	Interferon regulatory factor 3 OS=Homo sapiens OX=9606 GN=IRF3 PE=1 SV=1	IRF3	5.53249e+06	5.09943e+06	4.98707e+06	5.31195e+06	4.70915e+06	4.95272e+06	5.44827e+06	5.4926e+06	5.47278e+06	5.69889e+06	5.64713e+06	5.60885e+06	0.00421818	0.916817	-1.09073	SARS-CoV-2D5 down vs MockD5
P07711|CATL1_HUMAN	Cathepsin L1 OS=Homo sapiens OX=9606 GN=CTSL PE=1 SV=2	CTSL	2.85654e+07	2.91261e+07	1.87191e+07	1.98682e+07	2.17968e+07	2.26036e+07	3.12266e+07	3.01431e+07	2.48436e+07	2.52625e+07	2.77005e+07	2.78483e+07	0.0606631	0.842267	-1.18727	SARS-CoV-2D5 down vs MockD5
P13747|HLAE_HUMAN	HLA class I histocompatibility antigen, alpha chain E OS=Homo sapiens OX=9606 GN=HLA-E PE=1 SV=4	HLA-E	8.30075e+06	8.52295e+06	1.18702e+07	1.12233e+07	1.02439e+07	1.0129e+07	1.06694e+07	1.09752e+07	1.29786e+07	1.30402e+07	1.19981e+07	1.22817e+07	0.0208066	0.838025	-1.19328	SARS-CoV-2D5 down vs MockD5
O43765|SGTA_HUMAN	Small glutamine-rich tetratricopeptide repeat-containing protein alpha OS=Homo sapiens OX=9606 GN=SGTA PE=1 SV=1	SGTA	9.96944e+06	9.00358e+06	9.86371e+06	1.02508e+07	9.19714e+06	8.72467e+06	1.03231e+07	1.11714e+07	1.39713e+07	1.35651e+07	1.19459e+07	1.24823e+07	0.00130511	0.77607	-1.28854	SARS-CoV-2D5 down vs MockD5
Q99623|PHB2_HUMAN	Prohibitin-2 OS=Homo sapiens OX=9606 GN=PHB2 PE=1 SV=2	PHB2	6.11004e+07	3.87302e+07	3.91727e+07	8.49203e+07	3.56996e+07	6.51073e+07	5.84613e+07	5.9008e+07	7.67454e+07	7.49054e+07	1.02825e+08	7.40291e+07	0.0797848	0.728137	-1.37337	SARS-CoV-2D5 down vs MockD5
Q9H074|PAIP1_HUMAN	Polyadenylate-binding protein-interacting protein 1 OS=Homo sapiens OX=9606 GN=PAIP1 PE=1 SV=1	PAIP1	1.50086e+07	1.51119e+07	1.57978e+07	1.47695e+07	1.38915e+07	1.43783e+07	1.82623e+07	2.00371e+07	2.05774e+07	2.21474e+07	2.03827e+07	2.08492e+07	2.40985e-06	0.727632	-1.37432	SARS-CoV-2D5 down vs MockD5
Q9UHD2|TBK1_HUMAN	Serine/threonine-protein kinase TBK1 OS=Homo sapiens OX=9606 GN=TBK1 PE=1 SV=1	TBK1	1.9891e+08	1.87064e+08	1.03374e+08	9.53343e+07	1.2769e+08	1.26029e+08	243425015	2.25655e+08	3.35027e+08	3.67433e+08	2.92486e+08	2.92346e+08	0.000282045	0.477347	-2.09491	SARS-CoV-2D5 down vs MockD5
P52292|IMA1_HUMAN	Importin subMockt alpha-1 OS=Homo sapiens OX=9606 GN=KPNA2 PE=1 SV=1	KPNA2	1.51665e+07	1.46974e+07	4.7434e+06	4.4936e+06	9.88466e+06	9.61955e+06	2.19903e+07	2.49192e+07	2.17049e+07	2.25189e+07	2.20831e+07	2.2301e+07	6.14269e-05	0.432453	-2.31239	SARS-CoV-2D5 down vs MockD5
Q99836|MYD88_HUMAN	Myeloid differentiation primary response protein MyD88 OS=Homo sapiens OX=9606 GN=MYD88 PE=1 SV=1	MYD88	1.75062e+07	1.83504e+07	4.58971e+07	4.48945e+07	2.90812e+07	2.76679e+07	1.15721e+08	1.09406e+08	1.63398e+08	1.74323e+08	1.44102e+08	1.35673e+08	2.6654e-06	0.21765	-4.59452	SARS-CoV-2D5 down vs MockD5
Q10589|BST2_HUMAN	Bone marrow stromal antigen 2 OS=Homo sapiens OX=9606 GN=BST2 PE=1 SV=1	BST2	2.71687e+07	2.71699e+07	3.25492e+07	3.17044e+07	2.85276e+07	2.7919e+07	1.24645e+08	1.22098e+08	1.54283e+08	1.5101e+08	1.3232e+08	1.2972e+08	3.90843e-09	0.215015	-4.65083	SARS-CoV-2D5 down vs MockD5
