# Supplementary material for: Defining the Innate Immune Responses for SARS-CoV-2-Human Macrophage Interactions
Source: Front Immunol. 2021 Oct 4;12:741502. doi: 10.3389/fimmu.2021.741502 (PMC8521106; doi:10.3389/fimmu.2021.741502)
Supplement: Supplementary file 16 [file Table_10.xlsx]

## Sheet: Day1_overlap_genes
Genes	Fold change_Proteomics	Fold change_Transcriptomics
ACTB	2.24649	1.35
APCS	2.48761	2.33
B2M	1.29358	1.02
C3	-1.10162	-1.48
CASP1	1.20108	1.64
CCL2	1.48802	3.17
CD14	1.37733	2.1
CD4	-1.07957	1.42
CD40	1.41271	1.48
DDX58	1.23306	-1.67
GAPDH	1.57716	-1.47
HLA-A	1.13176	1.78
HLA-E	1.13688	-1.24
HPRT1	1.43788	1
ICAM1	1.44963	1.62
IFNAR1	1.91428	1.68
IL18	1.84991	1.11
IRF3	1.94543	1.33
ITGAM	1.43919	-1
LYZ	1.23961	1.63
MAPK1	1.57895	1.65
MAPK8	1.8092	1.62
MPO	-1.11615	1.57
MX1	-1.0431	-1.44
MYD88	1.28322	-1.3
NFKB1	1.33841	1.65
RPLP0	2.08694	-1.24
SLC11A1	1.45001	4.51
STAT1	-1.24245	1.58
STAT3	1.09625	1.88
STAT6	1.84592	1.49
TLR2	1.58782	1.95
TLR8	1.1682	-1.08
TYK2	1.34896	2.28

## Sheet: Day3_overlap_genes
Genes	Fold change_Proteomics	Fold change_Transcriptomics
ACTB	2.13097	16.16
APCS	1.60764	1.14
B2M	1.00561	8.23
C3	-1.48078	6.64
CASP1	1.30253	1.96
CD14	1.35733	-1.1
CD4	-1.14232	2.78
CD40	1.27936	4.39
DDX58	1.4038	2.58
GAPDH	1.25413	-1
HLA-A	1.2513	18.5
HLA-E	1.34123	6.59
HPRT1	1.28451	1
ICAM1	1.06896	1.68
IFNAR1	1.31148	1
IL18	1.34027	1.49
IRF3	1.833	1.5
ITGAM	1.50793	5.5
LYZ	1.56483	-1.13
MAPK1	1.19906	-1.27
MAPK8	1.90431	-1.36
MPO	1.12671	-1.11
MX1	-1.35709	-1.72
MYD88	1.58104	1.18
NFKB1	1.50685	-1.18
RPLP0	1.38552	-1.18
STAT1	-1.21871	-1.63
STAT3	1.07266	-1.28
STAT6	1.27149	-2.16
TLR1	1.225	-1.07
TLR2	1.47811	9.23
TLR8	1.019	-1.4
TYK2	1.45178	-1.35

## Sheet: Day5_overlap_genes
Genes	Fold change_proteomics	Fold change_Transcriptomics
ACTB	2.77873	-1.17
APCS	1.4294	-16.3
B2M	1.51352	-14.45
C3	-2.04984	-2.49
CASP1	1.39907	-1.49
CD14	1.09957	1.03
CD4	1.12048	-3.88
CD40	2.28677	-22.78
DDX58	1.08021	-1.6
GAPDH	1.41384	8.19
HLA-A	1.32649	-3.05
HLA-E	1.33339	-5.29
HPRT1	1.65249	1
ICAM1	1.61027	2.42
IFNAR1	1.6738	2.64
IL18	1.59668	-3.56
IRF3	2.50651	-2.3
ITGAM	1.73526	5.27
LYZ	1.90926	1.23
MAPK1	1.33854	2.28
MPO	-1.99181	1.14
MX1	1.34022	2.68
MYD88	1.88405	-1.33
NFKB1	1.28419	1.51
RPLP0	2.07605	5.64
SLC11A1	1.5149	4.63
STAT1	-1.20934	4.1
STAT3	1.06547	2.59
STAT6	1.46959	1.71
TLR1	3.97438	2.15
TLR2	1.43477	-1.53
TLR8	1.25207	1.68
TYK2	1.45524	1.88
