# Supplementary material for: Defining the Innate Immune Responses for SARS-CoV-2-Human Macrophage Interactions
Source: Front Immunol. 2021 Oct 4;12:741502. doi: 10.3389/fimmu.2021.741502 (PMC8521106; doi:10.3389/fimmu.2021.741502)
Supplement: Supplementary file 17 [file Table_11.xlsx]

## Sheet: IFN_correlation
Gene	Time	Transcriptomic Fold Change	Transcriptomic P value	Proteomic Fold Change	Proteomic P value
B2M	day1	1.02	0.93	1.29358	0.27
B2M	day3	8.23	0.64	1.30561	0.93
B2M	day5	14.45	0.73	1.51352	0.04
DDX58	day1	-1.67	0.43	1.23306	0.1
DDX58	day3	2.58	0.62	1.4038	0.0008
DDX58	day5	-1.6	0.79	1.08021	0.81
HLA-A	day1	1.78	0.84	1.13176	0.35
HLA-A	day3	18.5	0.85	1.2513	0.002
HLA-A	day5	-3.05	0.36	1.32649	0.04
HLA-E	day1	-1.24	0.9	1.13688	0.25
HLA-E	day3	6.59	0.96	1.34123	0.004
HLA-E	day5	-5.29	0.5	1.33339	0.03
ICAM1	day1	1.62	0.42	1.44963	0.01
ICAM1	day3	1.68	0.94	1.06896	0.44
ICAM1	day5	2.42	0.46	1.61027	0.003
IFNAR1	day1	1.68	0.37	1.91428	0.0001
IFNAR1	day3	1	0.72	1.31148	0.004
IFNAR1	day5	2.64	0.17	1.6738	0.0003
IRF3	day1	1.33	0.31	1.74543	0.002
IRF3	day3	1.5	0.95	1.833	0.006
IRF3	day5	2.3	0.58	2.50651	0.03
MX1	day1	-1.44	0.3	-1.0431	0.38
MX1	day3	-1.72	0.4	0.73687	0.19
MX1	day5	2.68	0.56	1.34022	0.11
STAT1	day1	1.58	0.44	-1.24245	0.13
STAT1	day3	-1.63	0.25	0.820542	0.04
STAT1	day5	4.1	0.71	0.826896	0.052
TYK2	day1	2.28	0.38	1.34896	0.008
TYK2	day3	-1.35	0.36	1.45178	0.0007
TYK2	day5	1.88	0.38	1.45524	0.0004
